# Supplementary material for: Novel chaotic oppositional fruit fly optimization algorithm for feature selection applied on COVID 19 patients’ health prediction
Source: PLoS One. 2022 Oct 10;17(10):e0275727. doi: 10.1371/journal.pone.0275727 (PMC9550095; doi:10.1371/journal.pone.0275727)
Supplement: S1 Dataset — (ZIP) [file pone.0275727.s001.zip]

Archive with 24 entries (23 files):
- Dataset/
- Dataset/arrhythmia.data
- Dataset/ColonTumor.zip
- Dataset/dermatology.data
- Dataset/glass.csv
- Dataset/hepatitis.csv
- Dataset/horse-colic.data
- Dataset/horse-colic.test
- Dataset/Indian Liver Patient Dataset (ILPD).csv
- Dataset/ionosphere.data
- Dataset/LEUKEMIA.mat
- Dataset/LSVT_voice_rehabilitation.zip
- Dataset/LUNG_DISCRETE.mat
- Dataset/lymphography.csv
- Dataset/movement_libras.data
- Dataset/Musk clean1.data.Z
- Dataset/Musk clean2.data.Z
- Dataset/primary tumor.csv
- Dataset/SCADI-Dataset.rar
- Dataset/seeds_dataset.txt
- Dataset/soybean.csv
- Dataset/SPECT.test
- Dataset/SPECT.train
- Dataset/zoo.data
