# Supplementary material for: Novel chaotic oppositional fruit fly optimization algorithm for feature selection applied on COVID 19 patients’ health prediction
Source: PLoS One. 2022 Oct 10;17(10):e0275727. doi: 10.1371/journal.pone.0275727 (PMC9550095; doi:10.1371/journal.pone.0275727)
Supplement: S1 Dataset — (ZIP) [file pone.0275727.s001.zip › Dataset/arrhythmia.data]

75	0	190	80	91	193	371	174	121	-16	13	64	-2	?	63	0	52	44	0	0	32	0	0	0	0	0	0	0	44	20	36	0	28	0	0	0	0	0	0	52	40	0	0	0	60	0	0	0	0	0
56	1	165	64	81	174	401	149	39	25	37	-17	31	?	53	0	48	0	0	0	24	0	0	0	0	0	0	0	64	0	0	0	24	0	0	0	0	0	0	32	24	0	0	0	40	0	0	0	0	0
54	0	172	95	138	163	386	185	102	96	34	70	66	23	75	0	40	80	0	0	24	0	0	0	0	0	0	20	56	52	0	0	40	0	0	0	0	0	0	28	116	0	0	0	52	0	0	0	0	0
55	0	175	94	100	202	380	179	143	28	11	-5	20	?	71	0	72	20	0	0	48	0	0	0	0	0	0	0	64	36	0	0	36	0	0	0	0	0	0	20	52	48	0	0	56	0	0	0	0	0
75	0	190	80	88	181	360	177	103	-16	13	61	3	?	?	0	48	40	0	0	28	0	0	0	0	0	0	0	40	24	0	0	24	0	0	0	0	0	0	52	36	0	0	0	60	0	0	0	0	0
13	0	169	51	100	167	321	174	91	107	66	52	88	?	84	0	36	48	0	0	20	0	0	0	0	0	0	20	44	36	0	0	44	0	0	0	0	0	0	24	64	0	0	0	48	0	0	0	0	0
40	1	160	52	77	129	377	133	77	77	49	75	65	?	70	0	44	0	0	0	24	0	0	0	0	0	0	0	40	32	0	0	24	0	0	0	0	0	0	0	44	28	0	0	24	0	0	0	0	0
49	1	162	54	78	0	376	157	70	67	7	8	51	?	67	0	44	36	0	0	24	0	0	0	0	0	0	0	52	32	0	0	28	0	0	0	0	0	0	0	56	28	0	0	24	0	0	0	0	0
44	0	168	56	84	118	354	160	63	61	69	78	66	84	64	0	40	0	0	0	20	0	0	0	0	0	0	0	44	12	0	0	28	0	0	0	0	0	0	0	36	8	0	0	20	0	0	0	0	0
50	1	167	67	89	130	383	156	73	85	34	70	71	?	63	0	44	40	0	0	28	0	0	0	0	0	0	0	56	24	0	0	32	0	0	0	0	0	0	0	72	0	0	0	28	0	0	0	0	0
62	0	170	72	102	135	401	156	83	72	71	68	72	?	70	20	36	48	0	0	36	0	0	0	0	0	0	0	52	0	0	0	28	0	0	0	0	0	0	0	104	0	0	0	36	0	0	0	0	0
45	1	165	86	77	143	373	150	65	12	37	49	26	?	72	0	40	28	0	0	20	0	0	0	0	0	0	0	40	20	0	0	20	0	0	0	0	0	0	32	44	0	0	0	36	0	0	0	0	0
54	1	172	58	78	155	382	163	81	-24	42	41	-13	?	73	0	72	0	0	0	24	0	0	0	0	0	0	0	44	44	0	0	28	0	0	0	0	0	0	80	0	0	0	0	0	0	0	0	0	0
30	0	170	73	91	180	355	157	104	68	51	60	63	?	56	0	92	0	0	0	32	0	0	0	0	0	0	28	48	20	0	0	52	0	0	0	0	0	0	36	40	0	0	0	52	0	0	0	0	0
44	1	160	88	77	158	399	163	94	46	20	45	40	?	72	0	80	0	0	0	28	0	0	0	0	0	0	20	72	0	0	0	44	0	0	0	0	0	0	24	64	0	0	0	52	0	0	0	1	0
47	1	150	48	75	132	350	169	65	36	45	68	40	?	76	0	48	0	0	0	24	0	0	0	0	0	0	0	44	28	0	0	28	0	0	0	0	0	0	0	40	40	0	0	24	0	0	0	0	0
47	0	171	59	82	145	347	169	61	77	75	77	75	?	67	0	48	0	0	0	20	0	0	0	0	0	0	0	52	36	0	0	28	0	0	0	0	0	0	0	52	36	0	0	28	0	0	0	0	0
46	1	158	58	70	120	353	122	52	57	49	-2	54	?	70	0	48	0	0	0	24	0	0	0	0	0	0	0	48	0	0	0	28	0	0	0	0	0	0	0	44	12	0	0	24	0	0	0	0	0
73	0	165	63	91	154	392	175	83	73	-24	61	42	?	66	0	44	56	0	0	20	0	0	0	0	0	0	0	84	0	0	0	28	0	0	0	0	0	0	16	72	0	0	0	44	0	0	0	0	0
57	1	166	72	82	181	399	158	79	-12	28	50	1	?	66	0	56	16	0	0	28	0	0	0	0	0	0	0	64	32	0	0	44	0	0	0	0	0	0	0	20	72	0	0	8	0	0	0	0	0
28	1	160	58	83	251	383	189	183	50	39	46	43	?	76	16	36	28	0	0	32	0	0	0	0	0	0	0	44	28	0	0	24	0	0	0	0	0	0	0	52	28	0	0	32	0	0	0	0	0
45	0	169	67	90	122	336	177	78	81	78	67	80	?	66	0	36	24	0	0	20	0	0	0	0	0	0	0	52	36	0	0	28	0	0	0	0	0	0	0	60	32	0	0	40	0	0	0	0	0
36	1	153	75	71	132	364	169	82	62	56	45	60	?	77	0	44	12	0	0	24	0	0	0	0	0	0	0	72	0	0	0	24	0	0	0	0	0	0	16	56	0	0	0	32	0	0	0	0	0
57	1	165	59	75	157	406	143	92	4	10	58	5	?	69	0	72	0	0	0	24	0	0	0	0	0	0	0	48	36	0	0	28	0	0	0	0	0	0	0	28	52	0	0	12	0	0	0	0	0
40	1	153	55	82	140	388	149	82	52	17	105	42	?	68	0	80	0	0	0	40	0	0	0	0	0	0	0	52	28	0	0	32	0	0	0	0	0	0	20	40	32	0	0	44	0	0	0	0	0
44	0	169	80	109	128	382	195	60	-34	112	154	7	?	63	20	80	0	0	0	44	0	0	0	0	0	0	0	52	68	0	0	36	0	0	0	0	0	0	0	28	76	0	0	16	0	0	0	0	0
34	0	170	73	94	186	373	224	125	90	52	60	77	?	83	0	44	36	0	0	20	0	0	0	0	0	0	16	48	20	0	0	40	0	0	0	0	0	0	24	72	0	0	0	40	0	0	0	0	0
31	1	160	54	95	161	407	168	83	10	48	39	30	?	67	0	52	36	0	0	28	0	0	0	0	0	0	0	48	52	0	0	28	0	0	0	0	0	0	0	44	68	0	0	32	0	0	0	0	0
56	1	164	65	90	164	420	381	99	-8	153	41	0	?	79	0	72	0	0	0	32	0	0	0	0	0	0	0	60	36	0	0	40	0	0	0	0	0	0	0	16	64	0	0	8	0	0	0	0	0
51	1	160	83	96	147	400	301	82	-37	172	-5	-67	160	71	0	60	0	0	0	40	0	0	0	0	0	0	0	40	56	0	0	24	0	0	0	0	0	0	84	0	0	0	0	0	0	0	0	0	0
53	0	175	85	85	157	408	172	91	-52	16	54	-32	?	51	0	92	0	0	0	28	0	0	0	0	0	0	76	0	0	0	0	0	0	0	0	0	0	0	88	0	0	0	0	0	0	0	0	0	0
58	1	163	68	71	136	339	152	76	13	20	61	14	?	81	0	80	0	0	0	28	0	0	0	0	0	0	0	48	32	0	0	28	0	0	0	0	0	0	48	0	0	0	0	0	0	0	0	0	0
50	1	160	73	75	125	353	183	63	38	32	73	35	?	93	12	40	0	0	0	32	0	0	0	0	0	0	0	64	0	0	0	16	0	0	0	0	0	0	0	28	16	36	0	52	0	0	0	0	0
52	1	155	70	78	137	368	148	83	9	56	53	21	?	69	0	64	0	0	0	24	0	0	0	0	0	0	0	40	40	0	0	24	0	0	0	0	0	0	0	28	44	0	0	16	0	0	0	0	0
69	0	176	75	82	145	357	129	101	49	46	71	47	?	80	0	44	32	0	0	24	0	0	0	0	0	0	28	60	0	0	0	40	0	0	0	0	0	0	36	52	0	0	0	48	0	0	0	0	0
44	1	160	45	69	178	357	137	80	62	23	55	53	?	63	0	44	16	0	0	20	0	0	0	0	0	0	0	72	0	0	0	20	0	0	0	0	0	0	0	56	0	0	0	20	0	0	0	0	0
50	0	172	80	103	142	366	161	94	54	13	36	30	?	70	16	36	44	0	0	36	0	0	0	0	0	0	0	52	36	0	0	32	0	0	0	0	1	0	0	20	24	52	0	52	0	0	0	1	0
35	1	164	94	85	200	385	174	74	48	35	15	39	?	62	0	52	32	0	0	24	0	0	0	0	0	0	0	52	28	0	0	28	0	0	0	0	0	0	0	32	28	0	0	16	0	0	0	0	0
62	1	163	60	80	185	354	166	107	-2	3	40	-1	?	75	0	56	16	0	0	28	0	0	0	0	0	0	0	48	32	0	0	28	0	0	0	0	0	0	80	0	0	0	0	0	0	0	0	0	0
45	0	175	80	94	163	401	159	106	-57	-8	70	-48	?	53	0	60	0	0	0	40	0	0	0	0	0	0	0	28	76	0	0	12	0	0	0	0	0	0	0	20	68	0	0	12	0	0	0	0	0
43	1	157	71	80	162	383	141	84	53	10	39	36	?	70	0	52	36	0	0	24	0	0	0	0	0	0	0	44	36	0	0	28	0	0	0	0	0	0	24	32	28	0	0	36	0	0	0	0	0
40	1	160	75	79	154	350	160	94	67	-5	65	43	?	82	0	36	48	0	0	20	0	0	0	0	0	0	0	64	0	0	0	20	0	0	0	0	0	0	28	48	0	0	0	40	0	0	0	0	0
30	1	160	62	92	154	346	158	96	54	48	64	52	?	91	20	44	36	0	0	40	0	0	0	0	0	0	0	52	0	0	0	24	0	0	0	0	0	0	0	88	0	0	0	68	0	1	0	0	0
34	1	165	61	84	152	383	144	71	59	52	61	57	?	64	0	68	0	0	0	28	0	0	0	0	0	0	20	48	0	0	0	44	0	0	0	0	0	0	24	40	24	0	0	44	0	0	0	0	0
40	1	160	51	86	177	367	147	113	-18	4	60	-12	?	79	0	72	0	0	0	20	0	0	0	0	0	0	0	48	48	0	0	32	0	0	0	0	0	0	0	36	60	0	0	20	0	0	0	0	0
75	1	156	55	73	159	350	138	99	-18	60	57	-1	?	89	0	64	0	0	0	24	0	0	0	0	0	0	0	28	40	0	0	12	0	0	0	0	0	0	72	0	0	0	0	0	0	0	0	0	0
69	1	160	71	75	156	322	172	105	18	8	70	14	?	98	0	36	36	0	0	16	0	0	0	0	0	0	20	68	0	0	0	32	0	0	0	0	0	0	44	36	0	0	0	52	0	0	0	0	0
30	1	158	57	73	137	369	143	77	30	-18	36	20	?	67	0	72	0	0	0	28	0	0	0	0	0	0	0	56	0	0	0	32	0	0	0	0	0	0	0	36	40	0	0	24	0	0	0	0	0
41	1	159	55	78	228	429	130	94	63	76	77	68	?	53	0	40	0	0	0	20	0	0	0	0	0	0	0	64	0	0	0	28	0	0	0	0	0	0	0	64	0	0	0	32	0	0	0	0	0
34	1	159	68	80	135	379	149	97	-14	46	60	-10	?	78	0	56	0	0	0	32	0	0	0	0	0	0	0	44	40	0	0	28	0	0	0	0	0	0	60	20	0	0	0	64	0	0	0	0	0
75	1	156	53	81	180	386	137	106	1	64	63	27	?	65	20	72	0	0	0	36	0	0	0	0	0	0	0	40	40	0	0	24	0	0	0	0	0	0	0	44	48	0	0	32	0	0	0	0	0
28	1	156	52	83	135	359	169	80	34	34	55	33	?	73	16	36	0	0	0	32	0	0	0	0	0	0	0	48	24	0	0	28	0	0	0	0	0	0	0	52	24	0	0	16	0	0	0	0	0
39	0	172	76	103	147	356	162	80	11	9	55	9	?	73	0	48	40	0	0	20	0	0	0	0	0	0	0	48	48	0	0	28	0	0	0	0	0	0	84	0	0	0	0	0	0	0	0	0	0
24	1	163	53	92	157	370	142	68	64	45	62	59	?	64	20	60	0	0	0	44	0	0	0	0	0	0	28	56	0	0	0	52	0	0	0	0	0	0	24	56	0	0	0	52	0	0	0	0	0
52	0	165	80	88	202	369	113	97	58	79	?	62	?	59	16	44	40	0	0	36	0	0	0	0	0	0	0	80	0	0	0	28	0	1	0	0	0	0	0	96	0	0	0	40	0	1	0	0	0
72	1	160	70	77	142	392	160	88	30	33	36	31	?	57	12	44	0	0	0	32	0	0	0	0	0	0	0	72	0	0	0	32	0	0	0	0	0	0	0	28	28	28	0	60	0	0	0	0	0
38	1	160	63	79	0	376	165	0	34	14	55	26	-93	70	0	76	0	0	0	28	0	0	0	0	0	0	0	52	28	0	0	32	0	0	0	0	0	0	0	44	36	0	0	32	0	0	0	0	0
42	0	168	79	90	145	364	175	79	-11	30	61	3	?	71	0	72	0	0	0	24	0	0	0	0	0	0	0	36	48	0	0	20	0	0	0	0	0	0	88	0	0	0	0	0	0	0	0	0	0
46	0	165	66	91	176	372	161	79	42	-24	66	33	?	56	0	44	44	0	0	28	0	0	0	0	0	0	0	92	0	0	0	36	0	0	0	0	0	0	0	16	32	48	0	60	0	0	0	0	0
32	1	160	58	83	122	386	174	54	81	53	?	76	?	66	16	36	40	0	0	36	0	0	0	0	0	0	20	64	0	0	0	44	0	0	0	0	0	0	20	72	0	0	0	44	0	0	0	0	0
1	0	110	10	80	121	287	156	67	126	25	60	104	?	104	0	28	56	0	0	16	0	0	0	0	0	0	12	28	28	20	0	24	0	0	0	0	0	0	24	64	0	0	0	36	0	0	0	0	0
35	1	160	51	78	147	324	155	75	40	23	65	30	?	92	0	44	32	0	0	24	0	0	0	0	0	0	0	44	36	0	0	24	0	0	0	0	0	0	0	28	36	0	0	12	0	0	0	0	0
36	1	158	58	76	136	373	152	80	74	64	70	68	?	65	0	40	0	0	0	20	0	0	0	0	0	0	0	48	24	0	0	28	0	0	0	0	0	0	0	48	20	0	0	28	0	0	0	0	0
27	1	162	53	82	168	374	167	78	66	62	68	62	?	70	0	60	0	0	0	32	0	0	0	0	0	0	0	52	36	0	0	32	0	0	0	0	0	0	0	44	40	0	0	28	0	0	0	0	0
48	1	155	55	81	0	382	209	63	75	46	-14	67	?	67	0	44	24	0	0	28	0	0	0	0	0	0	0	80	0	0	0	28	0	0	0	0	0	0	28	64	0	0	0	44	0	0	0	0	0
44	1	155	65	80	117	363	142	72	56	10	62	31	?	73	0	60	0	0	0	24	0	0	0	0	0	0	0	52	0	0	0	24	0	0	0	0	0	0	0	48	0	0	0	28	0	0	0	0	0
54	1	160	63	82	158	410	141	87	25	?	62	39	?	54	0	48	0	0	0	24	0	0	0	0	0	0	0	44	40	0	0	28	0	0	0	0	0	0	0	40	32	0	0	28	0	0	0	0	0
26	1	160	65	71	150	350	165	81	66	45	15	57	?	70	0	48	32	0	0	32	0	0	0	0	0	0	20	44	0	0	0	36	0	0	0	0	0	0	24	56	0	0	0	40	0	0	0	0	0
45	1	150	71	73	154	408	151	81	64	43	41	58	?	56	0	60	0	0	0	36	0	0	0	0	0	0	0	60	0	0	0	32	0	0	0	0	0	0	0	68	0	0	0	24	0	0	0	0	0
64	1	156	82	87	171	380	152	102	-36	52	60	3	?	65	20	40	24	0	0	36	0	0	0	0	0	0	0	20	32	0	0	8	0	0	0	0	0	0	0	20	56	0	0	8	0	0	0	0	0
37	1	155	60	76	166	384	172	100	34	31	46	32	?	53	16	48	0	0	0	36	0	0	0	0	0	0	0	72	0	0	0	40	0	0	0	0	0	0	0	28	36	0	0	16	0	0	0	0	0
37	0	182	90	101	294	356	164	143	33	19	34	26	154	69	0	48	0	0	0	24	0	0	0	0	0	0	0	64	0	0	0	28	0	0	0	0	0	0	28	36	0	0	0	40	0	0	0	0	0
31	1	161	73	93	173	361	164	108	63	45	67	56	?	80	20	60	0	0	0	36	0	0	0	0	0	0	24	44	12	0	0	48	0	0	0	0	0	0	24	40	0	0	0	44	0	0	0	0	0
46	1	163	100	90	155	418	162	118	-24	19	31	-8	?	60	0	44	36	0	0	24	0	0	0	0	0	0	0	56	44	0	0	40	0	0	0	0	0	0	0	24	44	28	0	72	0	0	0	0	0
35	1	158	60	87	138	383	178	68	61	50	51	56	?	66	0	68	0	0	0	28	0	0	0	0	0	0	0	72	0	0	0	32	0	0	0	0	0	0	0	52	0	0	0	32	0	0	0	0	0
34	0	165	65	88	159	371	167	92	88	68	60	74	?	60	0	36	48	0	0	24	0	0	0	0	0	0	24	32	32	0	0	40	0	0	0	0	0	0	20	44	16	0	0	36	0	0	0	0	0
45	0	177	72	94	164	431	158	81	116	-164	37	139	?	63	88	0	0	0	0	0	0	0	1	0	0	0	24	80	0	0	0	40	0	0	0	0	0	0	12	72	0	0	0	36	0	0	0	0	0
37	1	171	85	94	148	377	142	81	30	-56	48	12	?	70	24	44	44	0	0	48	0	0	0	0	0	0	24	48	40	0	0	48	0	0	0	0	0	0	0	48	32	0	0	40	0	1	0	0	0
56	1	165	73	90	147	388	178	92	88	68	75	82	?	65	0	48	44	0	0	32	0	0	0	0	0	0	24	48	0	0	0	48	0	0	0	0	0	0	32	52	0	0	0	52	0	0	0	0	0
71	1	156	56	78	195	331	148	102	62	15	74	54	?	98	0	48	36	0	0	28	0	0	0	0	0	0	0	84	0	0	0	32	0	0	0	0	0	0	0	76	0	0	0	24	0	0	0	0	0
37	1	156	52	83	147	330	133	96	60	-2	63	49	?	78	0	48	32	0	0	24	0	0	0	0	0	0	0	68	0	0	0	32	0	0	0	0	0	0	0	84	0	0	0	40	0	0	0	0	0
57	0	177	68	92	159	349	176	117	68	52	60	59	?	86	24	40	36	0	0	44	0	0	0	0	0	0	24	44	28	0	0	48	0	0	0	0	0	0	20	48	0	0	0	44	0	0	0	0	0
79	1	150	60	93	178	361	132	80	44	46	66	44	?	74	0	60	0	0	0	36	0	0	0	0	0	0	0	68	0	0	0	24	0	0	0	0	0	0	20	64	0	0	0	32	0	1	0	0	0
51	0	165	76	100	145	359	149	95	-55	87	56	26	?	81	24	32	16	0	0	36	0	0	0	0	0	0	36	28	48	0	0	48	0	0	0	0	0	0	44	24	44	0	0	52	0	0	0	0	0
63	0	160	80	83	180	381	145	68	82	79	57	82	?	50	0	40	40	0	0	24	0	0	0	0	0	0	0	92	0	0	0	36	0	0	0	0	0	0	0	92	0	0	0	32	0	0	0	0	0
75	1	159	59	163	147	431	242	97	56	-136	75	63	-144	72	0	140	0	0	0	100	0	1	0	0	0	0	0	116	0	0	0	60	0	0	0	0	0	0	0	92	72	0	0	52	0	0	0	0	0
19	0	165	50	96	151	373	147	102	68	175	72	82	-112	67	0	56	28	0	0	36	0	0	0	0	0	0	0	56	24	0	0	36	0	0	0	0	0	0	0	52	20	0	0	32	0	0	0	0	0
40	0	162	65	114	191	383	222	98	64	15	60	50	?	76	0	52	60	0	0	32	0	0	0	0	0	0	36	84	0	0	0	52	0	1	0	0	0	0	52	68	0	0	0	64	0	0	0	0	0
68	0	161	70	170	192	419	264	116	62	-124	120	-135	-93	63	0	124	0	0	0	60	0	1	0	0	0	1	0	104	0	0	0	64	0	0	0	0	0	0	0	84	32	0	0	52	0	0	0	0	1
73	1	158	72	137	164	393	244	105	14	142	18	49	177	80	0	120	0	0	0	60	0	0	0	0	0	0	0	116	0	0	0	40	0	0	0	0	0	0	0	32	72	0	0	20	0	0	0	0	0
52	1	155	104	84	217	420	221	117	27	-13	41	4	?	68	0	52	36	0	0	28	0	0	0	0	0	0	0	48	40	0	0	32	0	0	0	0	0	0	0	28	44	0	0	16	0	0	0	0	0
64	1	155	88	82	194	342	138	126	-4	?	64	-1	?	85	0	76	0	0	0	28	0	0	0	0	0	0	24	64	0	0	0	36	0	1	0	0	0	0	68	24	0	0	0	76	0	0	0	0	0
63	1	163	62	79	160	371	171	100	9	10	56	9	?	75	0	44	28	0	0	24	0	0	0	0	0	0	0	40	24	0	0	24	0	0	0	0	0	0	32	0	0	0	0	0	0	0	0	0	0
62	1	165	70	72	169	328	135	85	-13	-9	30	-13	-89	103	0	48	16	0	0	28	0	0	0	0	0	0	0	36	36	0	0	20	0	0	0	0	0	0	76	0	0	0	0	0	0	0	0	0	0
25	1	168	55	97	133	338	235	96	-137	52	78	50	?	93	0	32	44	0	0	16	0	0	0	0	0	0	0	40	60	0	0	28	0	0	0	0	0	0	0	44	56	0	0	28	0	0	0	0	0
55	0	185	105	87	292	406	192	175	19	58	18	51	?	64	20	36	40	0	0	36	0	0	0	0	0	0	20	36	40	0	0	36	0	0	0	0	0	0	28	24	28	0	0	40	0	0	0	0	0
33	1	150	55	102	143	364	168	82	33	17	46	25	?	79	24	44	48	0	0	40	0	0	0	0	0	0	20	40	52	0	0	40	0	0	0	0	0	0	0	32	52	0	0	16	0	0	0	0	0
37	1	157	62	85	145	397	176	88	24	47	57	36	?	73	20	60	0	0	0	40	0	0	0	0	0	0	0	48	32	0	0	28	0	0	0	0	0	0	0	28	68	0	0	16	0	0	0	0	0
52	1	155	104	84	188	450	193	89	22	-5	7	5	?	66	0	56	36	0	0	32	0	0	0	0	0	0	0	44	48	0	0	28	0	0	0	0	0	0	20	20	52	0	0	28	0	0	0	0	0
36	1	160	70	78	118	241	152	68	26	-165	43	30	175	72	0	72	0	0	0	32	0	0	0	0	0	0	0	56	0	0	0	32	0	0	0	0	0	0	32	24	16	0	0	40	0	0	0	0	0
51	0	156	60	79	145	377	172	83	-10	-8	69	-7	?	73	0	48	32	0	0	28	0	0	0	0	0	0	24	32	28	0	0	36	0	0	0	0	0	0	48	24	0	0	0	56	0	0	0	0	0
39	1	155	59	91	171	387	117	93	73	60	53	71	?	63	20	44	0	0	0	36	0	0	0	0	0	0	24	68	0	0	0	44	0	0	0	0	0	0	24	72	0	0	0	52	0	0	0	0	0
19	1	157	40	98	176	343	132	144	169	73	58	124	?	101	72	0	0	0	0	0	0	0	0	0	0	0	24	32	52	0	0	44	0	0	0	0	0	0	24	36	48	0	0	44	0	0	0	0	0
27	0	170	66	86	195	414	182	80	43	52	64	46	?	65	0	56	0	0	0	28	0	0	0	0	0	0	0	72	16	0	0	44	0	0	0	0	0	0	0	64	24	0	0	44	0	0	0	0	0
36	1	160	65	72	142	371	137	91	56	21	65	47	?	57	16	40	32	0	0	36	0	0	0	0	0	0	0	76	0	0	0	28	0	0	0	0	0	0	0	20	16	52	0	56	0	0	0	0	0
63	0	175	80	97	147	370	170	93	-2	38	32	2	?	89	0	52	88	0	0	32	0	0	0	0	0	0	44	56	52	0	0	76	0	0	0	0	0	0	56	92	0	0	0	64	0	0	0	0	0
46	0	165	55	82	0	415	108	0	-1	70	?	12	?	63	0	72	0	0	0	28	0	0	0	0	0	0	0	48	40	0	0	32	0	0	0	0	0	0	0	32	52	0	0	20	0	0	0	0	0
57	1	153	61	78	132	368	192	85	37	21	50	28	?	72	0	44	36	0	0	24	0	0	0	0	0	0	0	60	0	0	0	28	0	0	0	0	0	0	36	48	0	0	0	44	0	0	0	0	0
17	0	170	61	97	0	353	141	0	90	-92	?	92	-95	86	0	44	48	0	0	28	0	0	0	0	0	0	36	40	0	0	0	56	0	0	0	0	0	0	36	40	0	0	0	52	0	0	0	0	1
50	0	184	96	94	160	360	203	89	26	143	36	55	?	68	0	56	24	0	0	32	0	0	0	0	0	0	0	76	0	0	0	32	0	0	0	0	0	0	40	40	0	0	0	52	0	0	0	0	0
71	1	162	72	82	294	366	148	178	-12	13	45	-4	?	68	0	56	0	0	0	20	0	0	0	0	0	0	0	48	44	0	0	32	0	0	0	0	0	0	0	28	52	0	0	16	0	0	0	0	0
43	0	176	90	78	203	369	167	102	41	42	47	40	?	85	20	36	16	0	0	36	0	0	0	0	0	0	24	40	0	0	0	40	0	0	0	0	0	0	24	32	0	0	0	32	0	0	0	0	0
33	1	163	75	79	170	364	167	97	58	62	55	62	84	77	0	44	32	0	0	24	0	0	0	0	0	0	0	48	12	0	0	28	0	0	0	1	0	0	16	56	0	0	0	28	0	1	0	0	0
9	0	132	33	87	159	335	167	65	78	48	-6	62	?	78	0	44	32	0	0	28	0	0	0	0	0	0	16	44	16	0	0	32	0	0	0	0	0	0	20	68	0	0	0	40	0	0	0	0	0
29	0	172	69	93	129	390	137	60	62	17	16	47	?	57	16	40	32	0	0	32	0	0	0	0	0	0	0	52	28	0	0	28	0	0	0	0	0	0	0	60	24	0	0	36	0	0	0	0	0
39	1	160	45	75	163	418	155	90	12	22	52	19	?	65	16	36	12	0	0	32	0	0	0	0	0	0	0	36	20	0	0	20	0	0	0	0	0	0	0	32	44	0	0	16	0	0	0	0	0
74	0	172	74	106	165	411	161	96	55	23	?	42	?	61	0	40	12	24	0	20	0	0	0	0	0	0	20	72	0	0	0	40	0	1	0	0	0	0	32	64	0	0	0	44	0	0	0	0	0
28	1	159	56	96	153	340	152	90	-16	19	17	1	?	86	24	36	40	0	0	40	0	0	0	0	0	0	0	56	44	0	0	32	0	0	0	0	0	0	0	32	84	0	0	20	0	0	0	0	0
24	1	162	75	88	150	353	156	96	-21	13	68	-3	?	93	16	36	48	0	0	36	0	0	0	0	0	0	20	32	48	0	0	36	0	0	0	0	0	0	92	0	0	0	0	0	0	0	0	0	0
58	1	170	75	90	157	382	168	114	52	72	62	57	?	70	0	48	32	0	0	28	0	0	0	0	0	0	0	56	24	0	0	32	0	0	0	0	0	0	20	40	0	0	0	32	0	0	0	0	0
69	1	154	59	74	159	380	154	96	15	57	60	27	-163	81	0	52	0	0	0	28	0	0	0	0	0	0	0	52	0	0	0	32	0	0	0	0	0	0	0	32	44	0	0	20	0	0	0	0	0
50	0	164	75	85	142	339	157	89	18	41	66	27	?	80	0	44	0	0	0	20	0	0	0	0	0	0	0	40	24	0	0	24	0	0	0	0	0	0	20	16	20	0	0	24	0	0	0	0	0
72	0	170	74	90	180	386	174	100	-46	57	53	-10	?	71	20	52	0	0	0	40	0	0	0	0	0	0	0	44	36	0	0	32	0	0	0	0	0	0	0	24	60	0	0	16	0	0	0	0	0
71	0	170	52	71	158	325	135	103	26	65	107	53	?	92	0	76	0	0	0	20	0	0	0	0	0	0	0	40	28	0	0	24	0	0	0	0	0	0	0	36	32	0	0	20	0	0	0	0	0
37	1	159	56	75	162	339	141	96	60	58	73	56	?	81	0	36	44	0	0	20	0	0	0	0	0	0	0	40	40	0	0	24	0	0	0	0	0	0	16	28	36	0	0	28	0	0	0	0	0
25	1	162	78	77	141	378	206	84	56	36	29	46	?	73	0	40	32	0	0	24	0	0	0	0	0	0	16	48	20	0	0	36	0	0	0	0	0	0	0	44	16	0	0	24	0	0	0	0	0
58	0	186	18	87	166	372	150	96	-1	63	39	17	?	70	24	44	0	0	0	44	0	0	0	0	0	0	0	40	20	20	0	20	0	0	0	0	0	0	0	40	40	0	0	28	0	0	0	0	0
61	0	185	95	95	197	340	139	132	39	60	64	48	?	80	0	60	0	0	0	36	0	0	0	0	0	0	20	48	40	0	0	44	0	0	0	0	0	0	28	40	28	0	0	48	0	0	0	0	0
53	1	155	63	74	165	386	150	97	29	55	52	39	?	72	0	64	12	0	0	44	0	0	0	0	0	0	0	60	0	0	0	24	0	0	0	0	0	0	32	0	0	0	0	0	0	0	0	0	0
46	0	163	86	99	163	393	150	113	-5	44	52	2	?	76	24	68	0	0	0	56	0	0	0	0	0	0	0	64	16	28	0	48	1	0	0	0	0	0	0	32	60	0	0	20	0	0	0	0	0
56	0	165	54	89	130	347	175	70	84	77	60	80	?	63	0	36	36	0	0	20	0	0	0	0	0	0	0	52	0	0	0	24	0	0	0	0	0	0	0	52	0	0	0	24	0	0	0	0	0
48	1	165	70	83	146	418	134	83	48	44	40	47	?	61	0	48	20	0	0	28	0	0	0	0	0	0	0	44	16	0	0	24	0	0	0	0	0	0	16	48	0	0	0	28	0	0	0	1	0
39	1	157	56	78	155	350	147	104	66	24	73	54	?	81	0	68	0	0	0	28	0	0	0	0	0	0	0	48	16	0	0	24	0	0	0	0	0	0	0	40	0	0	0	16	0	0	0	0	0
46	0	177	90	100	259	380	179	95	82	32	?	53	-33	63	16	36	36	0	0	32	0	0	0	0	0	0	24	84	0	0	0	48	0	1	0	0	0	0	36	68	0	0	0	56	0	0	0	0	0
41	1	155	56	80	134	362	156	58	59	46	71	50	?	70	0	40	24	0	0	20	0	0	0	0	0	0	0	52	0	0	0	28	0	0	0	0	0	0	0	52	0	0	0	24	0	0	0	0	0
40	0	172	60	87	146	352	160	89	81	55	74	73	?	58	0	36	48	0	0	20	0	0	0	0	0	0	0	88	0	0	0	24	0	0	0	0	0	0	0	92	0	0	0	32	0	0	0	0	0
47	1	168	64	79	152	398	172	91	58	53	22	56	?	62	0	52	12	0	0	28	0	0	0	0	0	0	0	72	0	0	0	28	0	0	0	0	0	0	28	48	0	0	0	40	0	0	0	1	0
47	0	162	74	102	126	357	135	83	55	81	47	76	?	68	0	44	72	0	0	28	0	0	0	0	0	0	0	48	48	0	0	24	0	0	0	0	0	0	32	36	40	0	0	44	0	0	0	0	0
35	1	162	68	80	156	364	134	116	60	33	83	55	36	80	16	84	20	0	0	40	0	0	0	0	0	0	20	44	40	0	0	44	0	0	0	0	0	0	16	44	68	0	0	40	0	0	0	0	0
51	1	160	80	85	167	355	151	127	36	36	63	36	?	85	0	64	0	0	0	24	0	1	0	0	0	0	0	40	40	0	0	24	0	0	0	0	0	0	28	24	28	0	0	36	0	0	0	0	0
35	0	170	80	81	135	337	152	79	71	41	50	63	?	75	0	48	44	0	0	28	0	0	0	0	0	0	0	80	0	0	0	28	0	0	0	0	0	0	20	68	0	0	0	36	0	0	0	0	0
1	1	780	6	85	165	237	150	106	88	30	30	52	?	138	0	28	28	0	0	16	0	0	0	0	0	0	0	32	12	20	12	20	0	0	0	0	0	0	0	24	20	24	0	52	0	0	0	0	0
49	0	166	73	95	157	383	163	92	-18	51	38	16	?	60	16	84	0	0	0	36	0	0	0	0	0	0	0	52	44	0	0	36	0	0	0	0	0	0	0	32	72	0	0	16	0	0	0	0	0
31	1	150	64	82	195	362	156	102	61	20	56	48	?	76	0	48	16	0	0	24	0	0	0	0	0	0	0	84	0	0	0	28	0	0	0	0	0	0	20	60	0	0	0	36	0	0	0	0	0
34	0	175	60	97	167	339	163	78	7	52	60	44	?	69	20	36	48	0	0	40	0	0	0	0	0	0	0	48	40	0	0	32	0	0	0	0	0	0	0	40	52	0	0	8	0	0	0	0	0
36	0	168	75	92	194	387	175	83	-2	12	-9	8	?	60	0	44	40	0	0	24	0	0	0	0	0	0	0	44	44	0	0	32	0	0	0	0	0	0	0	24	40	0	0	16	0	0	0	0	0
18	0	175	60	102	135	379	167	73	91	38	61	69	?	62	20	40	48	0	0	40	0	0	0	0	0	0	20	44	44	0	0	40	0	0	0	0	0	0	0	84	0	0	0	16	0	0	0	0	0
34	1	155	54	86	127	369	157	78	23	10	56	15	?	62	20	56	0	0	0	40	0	0	0	0	0	0	0	44	40	0	0	24	0	0	0	0	0	0	0	44	52	0	0	32	0	0	0	0	0
39	1	160	62	80	123	375	153	67	60	42	32	50	?	65	0	40	12	0	0	20	0	0	0	0	0	0	0	60	0	0	0	20	0	0	0	0	0	0	0	48	0	0	0	24	0	0	0	0	0
17	1	160	54	85	137	323	143	87	72	29	78	50	?	93	0	40	48	0	0	20	0	0	0	0	0	0	0	44	40	0	0	20	0	0	0	0	0	0	20	44	0	0	0	36	0	0	0	0	0
48	1	156	62	85	176	385	172	104	78	69	62	74	?	74	0	40	48	0	0	24	0	0	0	0	0	0	0	44	40	0	0	20	0	0	0	0	0	0	0	72	0	0	0	20	0	0	0	0	0
32	0	173	75	111	171	347	235	94	24	18	58	21	?	74	0	52	28	0	0	28	0	0	0	0	0	0	0	48	44	0	0	32	0	0	0	0	0	0	0	44	56	0	0	28	0	0	0	0	0
36	0	172	90	89	164	357	172	67	-50	22	36	-4	?	61	0	40	40	0	0	24	0	0	0	0	0	0	0	32	48	0	0	20	0	0	0	0	0	0	80	0	0	0	0	0	0	0	0	0	0
34	1	167	60	63	164	396	139	84	49	10	64	31	?	54	0	52	0	0	0	28	0	0	0	0	0	0	0	48	0	0	0	24	0	0	0	0	0	0	0	44	0	0	0	20	0	0	0	0	0
27	1	161	51	70	142	413	158	51	70	40	57	58	?	58	0	64	0	0	0	40	0	0	0	0	0	0	0	48	0	0	0	24	0	0	0	0	0	0	24	56	0	0	0	40	0	0	0	0	0
45	0	169	73	92	124	370	180	62	25	25	8	25	?	65	0	52	24	0	0	28	0	0	0	0	0	0	0	80	0	0	0	24	0	0	0	0	0	0	48	24	0	0	0	56	0	0	0	0	0
45	1	162	61	75	122	357	143	72	50	8	56	38	?	77	0	52	0	0	0	28	0	0	0	0	0	0	0	52	0	0	0	28	0	0	0	0	0	0	0	56	0	0	0	28	0	0	0	0	0
60	1	160	83	93	121	383	140	86	94	10	63	82	?	80	0	40	56	0	0	24	0	0	0	0	0	0	16	64	0	0	0	40	0	0	0	0	0	0	24	64	0	0	0	52	0	0	0	0	0
59	0	161	70	83	194	393	169	97	40	33	42	38	-18	69	12	136	0	0	0	36	0	1	0	0	0	0	0	116	0	0	0	36	0	0	0	0	0	0	0	80	64	16	0	56	0	0	0	0	0
46	1	153	70	84	153	383	181	86	-14	54	43	16	?	73	0	68	0	0	0	28	0	0	0	0	0	0	0	48	44	0	0	28	0	0	0	0	0	0	0	24	60	0	0	12	0	0	0	0	0
42	1	170	80	91	187	378	169	74	65	43	58	55	?	64	0	48	40	0	0	24	0	0	0	0	0	0	0	60	32	0	0	32	0	0	0	0	0	0	0	72	24	0	0	36	0	0	0	0	0
42	1	160	68	81	147	337	131	96	-1	-1	46	-1	?	85	0	80	0	0	0	28	0	0	0	0	0	0	0	48	24	0	0	32	0	0	0	0	0	0	0	16	60	0	0	8	0	0	0	0	0
54	0	170	78	113	216	414	193	170	50	64	59	58	?	61	0	68	0	0	0	24	0	0	0	0	0	0	0	68	0	0	0	28	0	0	0	0	0	0	0	48	0	0	0	28	0	0	0	0	0
24	0	176	72	92	153	336	165	76	11	47	48	35	?	68	0	48	40	0	0	20	0	0	0	0	0	0	0	44	40	0	0	24	0	0	0	0	0	0	0	16	20	16	44	40	0	0	0	0	0
40	1	165	53	81	160	347	154	81	67	57	61	63	?	72	0	52	0	0	0	24	0	0	0	0	0	0	0	56	0	0	0	32	0	0	0	0	0	0	0	60	0	0	0	32	0	0	0	0	0
25	1	162	48	74	115	377	116	67	56	57	60	56	?	60	0	48	0	0	0	28	0	0	0	0	0	0	0	48	20	0	0	28	0	0	0	0	0	0	0	40	28	0	0	24	0	0	0	0	0
68	1	168	59	78	159	356	164	83	-51	52	-4	0	?	86	0	36	36	0	0	20	0	0	0	0	0	0	0	44	36	0	0	32	0	0	0	0	0	0	0	20	60	0	0	12	0	0	0	0	0
19	1	156	47	80	137	342	243	92	-7	48	69	27	?	92	20	60	0	0	0	36	0	0	0	0	0	0	0	44	40	0	0	24	0	0	0	0	0	0	0	32	56	0	0	24	0	0	0	0	0
73	1	160	80	82	136	347	164	82	51	40	47	44	?	103	0	48	36	0	0	32	0	0	0	0	0	0	20	36	32	0	0	36	0	0	0	0	0	0	28	48	0	0	0	44	0	0	0	0	0
40	0	160	70	95	163	331	141	93	11	104	50	37	?	89	0	60	0	0	0	24	0	0	0	0	0	0	36	60	0	0	0	56	0	0	0	0	0	0	48	44	0	0	0	56	0	0	0	0	0
44	0	178	89	106	183	380	147	94	-2	77	41	14	-164	70	0	52	0	0	0	24	0	0	0	0	0	0	0	48	0	0	0	24	0	0	0	0	0	0	68	0	0	0	0	0	0	0	0	0	0
50	0	168	80	95	159	358	166	96	-50	50	79	-29	?	73	0	56	48	0	0	28	0	0	1	0	0	0	0	36	60	0	0	24	0	0	0	0	0	0	0	20	68	0	0	8	0	0	0	0	0
32	1	163	65	100	145	377	152	101	28	68	69	52	?	72	0	56	32	0	0	28	0	0	0	0	0	0	0	48	36	0	0	32	0	0	0	0	0	0	0	44	36	0	0	28	0	0	0	0	0
56	0	168	76	90	157	378	144	88	29	66	27	39	?	75	24	44	0	0	0	44	0	0	0	0	0	0	0	48	24	0	0	24	0	0	0	0	0	0	0	40	44	0	0	20	0	0	0	0	0
55	1	156	78	88	0	380	138	0	79	73	?	76	-108	71	0	44	44	0	0	28	0	0	0	0	0	0	0	60	0	0	0	32	0	0	0	0	0	0	28	44	0	0	0	48	0	0	0	0	0
54	1	160	64	71	148	409	139	93	-5	14	-11	2	-121	56	0	60	0	0	0	28	0	0	0	0	0	0	0	40	28	0	0	24	0	0	0	0	0	0	72	0	0	0	0	0	0	0	0	0	0
64	1	160	67	78	162	351	152	97	72	19	67	62	?	78	0	48	36	0	0	28	0	0	0	0	0	0	0	84	0	0	0	32	0	0	0	0	0	0	0	76	0	0	0	32	0	0	0	0	0
27	1	155	55	77	205	345	144	149	66	19	?	49	?	67	0	40	40	0	0	24	0	0	0	0	0	0	0	44	36	0	0	24	0	0	0	0	0	0	0	60	0	0	0	16	0	0	0	0	0
66	0	167	70	87	157	394	166	91	-11	25	44	-2	?	57	24	48	0	0	0	48	0	0	0	0	0	0	16	40	0	0	0	32	0	0	0	0	0	0	0	24	48	20	0	12	0	0	0	0	0
56	1	162	64	79	172	266	198	93	-2	-167	50	-6	?	75	12	52	0	0	0	36	0	0	0	0	0	0	0	48	36	0	0	32	0	0	0	0	0	0	0	32	56	0	0	16	0	0	0	0	0
63	1	156	70	85	165	415	172	82	80	-15	60	60	?	64	0	40	48	0	0	24	0	0	0	0	0	0	0	88	0	0	0	28	0	0	0	0	0	0	0	76	0	0	0	32	0	0	0	0	0
18	0	175	66	91	139	364	191	87	20	67	63	49	?	72	0	88	0	0	0	24	0	0	0	0	0	0	0	48	36	0	0	32	0	0	0	0	0	0	0	44	44	0	0	32	0	0	0	0	0
44	0	179	85	92	240	439	167	123	20	108	9	40	?	79	28	36	0	0	0	44	0	0	0	0	0	0	24	40	40	0	0	44	0	0	0	0	0	0	0	20	68	0	0	8	0	0	0	0	0
57	0	175	80	98	157	304	130	78	43	-75	55	17	?	92	0	44	56	0	0	24	0	0	0	0	0	0	28	60	0	0	0	44	0	0	0	0	0	0	44	48	0	0	0	56	0	0	0	0	0
65	1	155	68	68	200	347	164	111	-32	160	43	-42	?	82	0	52	0	0	0	28	0	0	0	0	0	0	0	24	28	16	0	16	0	0	0	0	0	0	48	20	0	0	0	52	0	0	0	0	0
61	0	170	78	84	178	340	231	98	-40	114	50	74	?	84	28	36	32	0	0	48	0	0	0	0	0	0	40	48	0	0	0	48	0	0	0	0	0	0	40	36	0	0	0	48	0	0	0	0	0
47	1	163	55	92	187	367	122	102	76	-22	73	59	?	77	0	36	28	0	0	20	0	0	0	0	0	0	0	76	0	0	0	24	0	0	0	0	0	0	0	72	0	0	0	24	0	0	0	0	0
62	0	170	85	110	157	426	198	94	62	120	42	75	178	66	28	36	44	0	0	44	0	0	0	0	0	0	32	72	0	0	0	44	0	1	0	0	0	0	24	48	0	0	0	36	0	0	0	0	0
22	1	165	52	108	184	406	218	114	24	-115	54	11	-167	93	0	76	0	0	0	44	0	0	0	0	0	0	0	56	44	0	0	32	0	0	0	0	0	0	0	40	44	0	0	28	0	0	0	0	0
66	1	156	80	153	156	421	253	68	-20	147	16	3	161	64	0	120	0	0	0	44	0	0	0	0	0	0	0	92	72	0	0	56	0	0	0	0	0	0	0	40	104	0	0	16	0	0	0	0	0
49	1	166	62	73	132	349	154	64	-58	38	0	-7	?	71	0	64	0	0	0	20	0	0	0	0	0	0	76	0	0	0	0	0	0	0	0	0	0	0	80	0	0	0	0	0	0	0	0	0	0
60	1	160	61	81	191	354	127	99	76	23	79	67	?	84	0	48	0	0	0	28	0	0	0	0	0	0	0	80	0	0	0	32	0	0	0	0	0	0	16	68	0	0	0	40	0	0	0	0	0
65	0	180	79	87	137	392	137	91	-22	56	42	-10	?	63	0	72	0	0	0	28	0	0	0	0	0	0	0	48	32	0	0	36	0	0	0	0	0	0	0	16	64	0	0	4	0	0	0	0	0
36	1	172	81	87	145	347	207	79	47	-82	?	19	?	84	0	48	20	12	0	28	0	0	0	0	0	0	16	60	0	0	0	40	0	0	0	0	0	0	20	64	0	0	0	60	0	0	0	0	0
44	1	173	71	95	139	394	149	93	34	16	56	27	?	77	20	48	24	0	0	40	0	0	0	0	0	0	20	44	36	0	0	40	0	0	0	0	0	0	0	52	40	0	0	20	0	0	0	0	0
27	1	155	45	73	156	332	190	97	73	49	61	59	?	94	0	40	36	0	0	20	0	0	0	0	0	0	0	40	40	0	0	24	0	0	0	0	0	0	0	40	40	0	0	24	0	0	0	0	0
21	1	166	68	95	191	377	171	89	91	56	69	81	?	82	0	44	48	0	0	24	0	0	0	0	0	0	20	56	0	0	0	44	0	0	0	0	0	0	20	68	0	0	0	44	0	0	0	0	0
46	0	168	60	100	185	413	147	93	-12	14	57	0	?	53	24	44	44	0	0	44	0	0	0	0	0	0	0	56	56	0	0	40	1	0	0	0	0	0	0	40	72	0	0	12	0	0	0	0	0
13	1	133	30	96	176	356	171	137	102	-63	68	-10	-39	96	0	20	40	0	0	12	0	0	0	0	0	0	28	60	0	0	0	48	0	0	0	0	0	0	32	48	0	0	0	48	0	0	0	0	0
58	1	155	60	97	128	390	169	67	33	35	-65	33	?	74	16	68	0	0	0	40	0	0	0	0	0	0	20	84	0	0	0	44	0	0	0	0	0	0	40	56	0	0	0	56	0	0	0	0	0
70	1	160	90	76	187	396	155	121	-1	?	30	2	?	89	0	44	36	0	0	24	0	0	0	0	0	0	0	40	36	0	0	20	0	0	0	0	0	0	44	12	0	0	0	48	0	0	0	0	0
64	1	160	80	62	160	376	136	104	4	52	5	15	?	68	0	60	0	0	0	32	0	0	0	0	0	0	0	68	0	0	0	20	0	0	0	0	0	0	52	0	0	0	0	0	0	0	0	0	0
50	1	159	70	86	168	310	220	84	-6	-172	17	-21	169	81	24	60	0	0	0	52	0	0	0	0	0	0	0	52	16	12	0	32	0	0	0	0	0	0	0	20	56	0	0	12	0	0	0	0	0
35	1	160	51	71	124	367	168	68	44	34	41	38	?	73	0	52	0	0	0	28	0	0	0	0	0	0	0	44	16	0	0	24	0	0	0	0	0	0	0	36	16	0	0	20	0	0	0	0	0
33	0	168	105	99	136	349	245	81	94	102	?	96	?	70	44	36	0	0	0	56	0	0	0	0	0	1	0	64	0	0	0	40	0	0	0	0	0	0	0	60	24	0	0	40	0	0	0	0	0
46	1	162	65	68	175	391	147	114	81	57	65	74	?	60	0	40	0	0	0	20	0	0	0	0	0	0	0	72	0	0	0	28	0	0	0	0	0	0	0	72	0	0	0	28	0	0	0	0	0
53	0	178	84	90	176	355	150	108	-15	37	60	11	?	69	0	44	36	0	0	24	0	0	0	0	0	0	0	44	36	0	0	28	0	0	0	0	0	0	0	20	60	0	0	8	0	0	0	0	0
62	0	176	73	146	138	438	283	87	16	179	-55	29	-157	64	0	136	0	0	0	68	0	0	0	0	1	1	0	132	0	0	0	60	0	0	0	1	0	1	0	32	84	0	0	8	0	0	0	0	0
42	1	157	65	86	109	374	167	61	66	17	36	54	-118	64	0	56	0	0	0	32	0	0	0	0	0	0	20	52	0	0	0	48	0	0	0	0	0	0	16	56	0	0	0	44	0	0	0	0	0
47	0	176	95	80	168	368	184	93	73	86	61	81	-117	58	16	40	24	0	0	32	0	0	0	0	0	0	0	60	0	0	0	36	0	0	0	0	0	0	0	72	0	0	0	44	0	0	0	0	0
11	1	124	25	90	161	349	209	98	80	87	56	87	?	91	0	44	32	0	0	28	0	0	0	0	0	0	0	48	32	0	0	32	0	0	0	0	0	0	0	40	44	0	0	24	0	0	0	0	0
18	0	180	63	93	160	321	172	101	111	72	75	80	?	92	0	32	36	0	0	20	0	0	0	0	0	0	20	32	28	0	0	36	0	0	0	0	0	0	24	32	44	0	0	40	0	0	0	0	0
63	0	174	79	91	151	410	198	86	16	?	2	16	?	59	0	48	40	0	0	24	0	0	0	0	0	0	0	48	44	0	0	32	0	0	0	0	0	0	0	20	48	0	0	8	0	0	0	0	0
53	0	169	176	111	166	339	200	100	86	-52	77	69	-57	74	0	48	24	12	0	24	0	0	0	0	0	0	24	80	0	0	0	52	0	0	1	0	0	1	32	76	0	0	0	56	0	0	0	0	0
49	1	160	80	89	168	329	163	101	35	-49	62	-8	?	98	0	40	36	0	0	24	0	0	0	0	0	0	32	60	0	0	0	52	0	0	0	0	0	0	48	44	0	0	0	60	0	0	0	0	0
30	1	160	65	79	131	360	140	77	3	36	13	21	?	79	0	44	16	0	0	24	0	0	0	0	0	0	0	40	24	0	0	24	0	0	0	0	0	0	0	24	52	0	0	16	0	0	0	0	0
17	1	156	40	77	106	465	147	57	53	174	67	84	?	89	0	56	0	0	0	28	0	0	0	0	0	0	0	60	0	0	0	32	0	0	0	0	0	0	0	52	0	0	0	24	0	0	0	0	0
66	1	160	60	73	0	364	144	0	27	-27	?	1	-153	81	0	48	0	0	0	24	0	0	0	0	0	0	0	80	0	0	0	28	0	0	0	0	0	0	36	52	0	0	0	48	0	0	0	0	0
50	0	170	80	92	178	321	196	99	54	95	43	83	?	70	20	28	24	0	0	32	0	0	0	0	0	0	0	48	36	0	0	32	0	0	0	0	0	0	0	36	24	28	0	24	0	0	0	0	0
77	0	165	77	98	0	359	149	0	79	-123	?	85	?	59	0	40	60	0	0	24	0	0	0	0	0	0	0	88	0	0	0	36	0	0	0	0	0	0	0	96	0	0	0	52	0	1	0	0	0
47	1	165	67	78	113	342	125	58	25	64	60	49	?	81	0	44	0	0	0	24	0	0	0	0	0	0	0	56	0	0	0	28	0	0	0	0	0	0	32	28	0	0	0	40	0	0	0	0	0
42	0	178	75	87	136	356	202	87	-25	11	60	-6	?	75	0	44	36	0	0	20	0	0	0	0	0	0	0	48	48	0	0	32	0	0	0	0	0	0	0	24	64	0	0	12	0	0	0	0	0
56	0	173	84	98	173	372	161	86	72	38	50	59	?	51	0	48	28	0	0	24	0	0	0	0	0	0	20	80	0	0	0	44	0	1	0	0	0	0	28	72	0	0	0	48	0	0	0	0	0
83	1	160	55	84	186	358	166	113	35	61	63	49	?	84	20	40	32	0	0	40	0	0	0	0	0	0	0	92	0	0	0	36	0	0	0	0	0	0	0	28	28	36	0	64	0	0	0	0	0
42	1	165	54	82	157	376	150	82	76	65	58	70	?	66	0	36	44	0	0	20	0	0	0	0	0	0	0	48	40	0	0	28	0	0	0	0	0	0	0	48	36	0	0	24	0	0	0	0	0
67	0	171	67	90	184	351	262	96	62	48	71	57	?	81	24	36	0	0	0	36	0	0	0	0	0	0	0	76	0	0	0	16	0	0	0	0	0	0	0	76	0	0	0	24	0	1	0	0	0
37	0	168	82	85	197	379	182	117	60	13	55	32	?	56	0	40	44	0	0	24	0	0	0	0	0	0	0	48	32	0	0	24	0	0	0	0	0	0	24	60	0	0	0	32	0	0	0	0	0
43	0	172	90	71	182	356	131	105	14	14	44	13	?	81	0	60	0	0	0	32	0	0	0	0	0	0	0	52	0	0	0	24	0	0	0	0	0	0	56	0	0	0	0	0	0	0	0	0	0
36	0	170	85	84	139	363	184	82	2	8	-2	4	?	62	0	48	36	0	0	24	0	0	0	0	0	0	0	44	44	0	0	28	0	0	0	0	0	0	76	0	0	0	0	0	0	0	0	0	0
49	1	170	79	85	128	377	151	76	65	60	60	65	?	72	20	36	36	0	0	36	0	0	0	0	0	0	20	72	0	0	0	40	0	0	0	0	0	0	24	64	0	0	0	44	0	0	0	0	0
72	0	171	74	77	172	330	140	104	33	42	51	36	?	84	0	52	32	0	0	28	0	0	0	0	0	0	0	68	0	0	0	36	0	0	0	0	0	0	44	40	0	0	0	52	0	0	0	0	0
80	0	173	85	93	183	358	149	74	17	137	59	38	?	80	24	60	0	0	0	48	0	0	0	0	0	0	40	56	0	0	0	60	0	0	0	0	0	0	48	48	0	0	0	56	0	0	0	0	0
22	1	163	50	74	133	370	163	71	66	60	61	61	?	60	0	40	16	0	0	20	0	0	0	0	0	0	0	48	32	0	0	28	0	0	0	0	0	0	0	48	28	0	0	32	0	0	0	0	0
57	0	164	64	89	155	400	121	100	62	114	73	65	?	67	0	52	0	0	0	28	0	0	0	0	0	0	0	76	0	0	0	32	0	0	0	0	0	0	0	72	0	0	0	20	0	0	0	0	0
46	1	165	83	89	180	412	198	108	78	63	57	73	?	74	0	44	40	0	0	28	0	0	0	0	0	0	20	56	0	0	0	48	0	0	0	0	0	0	28	68	0	0	0	52	0	0	0	0	0
45	0	173	70	103	155	350	249	75	1	164	47	49	164	86	0	64	0	0	0	36	0	0	0	0	0	0	0	52	40	0	0	32	0	0	0	0	0	0	60	0	0	0	0	0	0	0	0	0	0
43	0	176	72	85	166	335	156	109	76	49	77	66	?	66	0	36	28	0	0	16	0	0	0	0	0	0	0	80	0	0	0	24	0	0	0	0	0	0	0	80	0	0	0	28	0	0	0	0	0
36	1	149	48	88	170	389	144	106	70	142	71	101	-132	77	0	40	36	0	0	20	0	0	0	0	0	0	28	36	0	0	0	44	0	0	0	0	0	0	36	40	0	0	0	48	0	0	0	0	0
56	0	170	80	81	162	352	154	100	23	?	56	20	?	79	0	68	0	0	0	20	0	0	0	0	0	0	0	100	0	0	0	36	1	0	0	0	0	0	0	24	36	0	0	12	0	0	0	0	0
38	1	165	98	84	136	356	159	85	40	5	58	26	-137	88	16	48	0	0	0	36	0	0	0	0	0	0	24	56	0	0	0	44	0	0	0	0	0	0	36	48	0	0	0	48	0	0	0	0	0
43	0	160	54	96	181	353	170	84	74	52	70	65	?	78	0	44	40	0	0	28	0	0	0	0	0	0	0	40	0	0	0	20	0	0	0	0	0	0	24	56	0	0	0	36	0	0	0	0	0
62	1	155	78	90	172	297	209	103	2	-177	26	?	-158	89	0	56	0	0	0	28	0	0	0	0	0	0	0	48	0	0	0	32	0	0	0	0	0	0	36	12	20	0	0	40	0	0	0	0	1
46	0	177	85	98	177	407	181	120	20	7	51	12	?	63	24	40	44	0	0	44	0	0	0	0	0	0	0	56	36	0	0	28	0	0	0	0	0	0	0	28	32	24	24	68	0	0	0	0	0
49	1	166	87	78	0	322	122	0	70	-103	?	66	?	115	0	44	32	0	0	24	0	0	0	0	0	0	0	68	0	0	0	32	0	0	0	0	0	0	20	44	0	0	0	36	0	0	0	0	0
72	1	165	68	93	177	353	139	98	55	44	91	53	?	61	0	48	28	0	0	28	0	0	0	0	0	0	0	56	0	0	0	24	0	0	0	0	0	0	20	56	0	0	0	36	0	0	0	0	0
60	1	155	65	80	144	369	224	80	-10	-106	74	-43	?	98	0	48	32	0	0	28	0	0	0	0	0	0	0	40	40	0	0	24	0	0	0	0	0	0	44	0	0	0	0	0	0	0	0	0	0
48	0	157	95	85	177	368	250	100	59	47	50	55	?	72	0	100	0	0	0	28	0	0	0	0	0	0	20	80	0	0	0	40	0	0	0	0	0	0	32	60	0	0	0	48	0	0	0	0	0
52	1	153	55	67	153	313	137	54	27	67	72	40	?	98	0	48	20	0	0	28	0	0	0	0	0	0	0	44	12	0	0	24	0	0	0	0	0	0	0	24	20	16	0	12	0	0	0	0	0
44	1	160	64	74	129	330	161	79	-19	66	48	1	?	78	0	48	32	0	0	28	0	0	0	0	0	0	0	36	36	0	0	20	0	0	0	0	0	0	52	28	0	0	0	56	0	0	0	0	0
46	1	165	60	69	157	326	161	90	-21	28	75	13	?	86	0	36	24	0	0	20	0	0	0	0	0	0	0	32	36	0	0	16	0	0	0	0	0	0	72	0	0	0	0	0	0	0	0	0	0
15	1	170	53	105	149	362	143	82	-38	49	70	0	?	80	20	44	52	0	0	36	0	0	0	0	0	0	0	40	48	0	0	24	0	0	0	0	0	0	0	24	76	0	0	12	0	0	0	0	0
58	0	175	78	95	145	376	202	92	-5	-42	75	-28	?	76	0	48	40	0	0	28	0	0	0	0	0	0	36	52	0	0	0	48	0	0	0	0	0	0	56	32	0	0	0	68	0	0	0	0	1
46	0	170	80	87	150	346	251	96	-63	117	68	-64	132	97	0	52	32	0	0	36	0	0	0	0	0	0	0	16	68	0	0	8	0	0	0	0	0	0	0	20	56	0	0	8	0	0	0	0	0
59	0	160	68	108	180	388	198	85	-36	127	?	-20	139	60	0	64	40	0	0	40	0	0	0	0	1	0	0	52	52	0	0	28	0	0	0	0	0	0	0	32	56	0	0	16	0	0	0	0	0
66	1	160	124	99	154	329	172	95	-48	75	66	8	169	94	20	48	0	0	0	40	0	0	0	0	0	0	0	44	56	0	0	28	0	0	0	0	0	0	0	28	60	0	0	16	0	0	0	0	0
68	0	164	53	79	170	364	172	106	47	36	61	39	?	69	0	40	36	0	0	24	0	0	0	0	0	0	0	48	12	0	0	28	0	0	0	0	0	0	20	48	0	0	0	32	0	1	0	0	0
53	0	165	64	86	153	308	214	87	8	-160	58	-38	-179	94	20	52	0	0	0	44	0	0	0	0	0	0	20	48	0	0	0	36	0	0	0	0	0	0	52	0	0	0	0	0	0	0	0	0	0
45	0	170	74	82	163	373	266	87	87	122	36	102	?	64	32	28	20	0	0	44	0	0	0	0	0	0	0	44	32	0	0	24	0	0	0	0	0	0	0	52	12	12	0	32	0	0	0	0	0
48	0	178	80	91	224	331	159	122	60	59	54	63	?	102	0	48	36	0	0	28	0	0	0	0	0	0	0	48	20	0	0	28	0	0	0	0	0	0	28	56	0	0	0	44	0	0	0	0	0
44	0	170	75	93	163	348	229	104	36	78	62	49	?	86	0	60	0	0	0	36	0	0	0	0	0	0	0	84	0	0	0	32	0	0	0	0	0	0	0	32	24	0	0	20	0	0	0	0	0
33	1	165	85	80	149	348	136	99	-6	8	39	-4	-150	87	0	56	0	0	0	28	0	0	0	0	0	0	0	56	0	0	0	28	0	0	0	0	0	0	0	20	68	0	0	8	0	0	0	0	0
35	1	160	67	84	155	324	178	100	-10	42	71	34	?	96	0	36	32	0	0	20	0	0	0	0	0	0	0	40	40	0	0	24	0	0	0	0	0	0	0	32	64	0	0	8	0	0	0	0	0
39	1	160	74	90	156	389	166	105	34	17	47	26	?	72	24	40	0	0	0	40	0	0	0	0	0	0	0	60	0	0	0	36	0	0	0	0	0	0	0	28	20	16	0	16	0	0	0	0	0
38	1	170	95	81	173	337	154	100	71	54	66	67	?	93	0	48	36	0	0	28	0	0	0	0	0	0	0	52	28	0	0	28	0	0	0	0	0	0	0	52	0	0	0	20	0	0	0	0	0
34	1	150	45	90	135	354	153	70	55	33	2	46	?	73	0	44	16	0	0	24	0	0	0	0	0	0	0	64	0	0	0	24	0	0	0	0	0	0	0	64	0	0	0	36	0	0	0	0	0
35	1	155	55	78	157	334	130	108	47	30	64	44	?	87	0	40	36	0	0	20	0	0	0	0	0	0	16	40	36	0	0	36	0	0	0	0	0	0	0	44	0	0	0	16	0	0	0	0	0
58	1	160	62	98	158	358	154	114	85	33	68	66	?	72	0	40	48	0	0	20	0	0	0	0	0	0	0	56	44	0	0	32	0	0	0	0	0	0	0	80	0	0	0	44	0	0	0	0	0
50	1	174	90	81	105	362	197	70	-31	-2	27	-8	?	87	0	44	40	0	0	24	0	0	0	0	0	0	0	36	48	0	0	20	0	0	0	0	0	1	40	28	0	0	0	44	0	0	0	0	1
43	0	163	85	90	169	357	151	102	-29	12	59	-6	?	68	20	40	40	0	0	40	0	0	0	0	0	0	0	44	48	0	0	28	0	0	0	0	0	0	0	24	64	0	0	12	0	0	0	0	0
50	1	160	106	85	151	383	163	64	22	25	35	25	?	73	20	36	36	0	0	36	0	0	0	0	0	0	0	48	0	0	0	24	0	0	0	0	0	0	0	28	28	40	0	64	0	0	0	0	0
72	1	160	70	79	152	368	156	97	77	49	34	68	?	68	0	44	40	0	0	24	0	0	0	0	0	0	0	84	0	0	0	28	0	0	0	0	0	0	0	76	0	0	0	32	0	0	0	0	0
48	1	158	52	61	320	397	175	155	69	58	-170	63	?	62	0	40	20	0	0	20	0	0	0	0	0	0	0	44	16	0	0	28	0	0	0	0	0	0	0	44	12	0	0	24	0	0	0	0	0
61	0	171	70	90	174	380	158	72	56	71	45	66	?	53	0	48	40	0	0	24	0	0	0	0	0	0	0	100	0	0	0	28	0	1	0	0	0	0	0	80	0	0	0	48	0	0	0	0	0
63	1	160	63	79	141	423	138	79	57	53	75	55	?	63	0	40	20	0	0	20	0	0	0	0	0	0	0	44	16	0	0	24	0	0	0	0	0	0	12	44	0	0	0	28	0	0	0	0	0
61	1	154	63	83	158	361	142	96	19	-16	32	5	?	73	0	44	40	0	0	24	0	0	0	0	0	0	0	44	44	0	0	24	0	0	0	0	0	0	32	0	0	0	0	0	0	0	0	0	0
64	1	156	73	84	163	375	146	104	11	14	51	12	?	78	0	76	0	0	0	32	0	0	0	1	0	0	0	52	0	0	0	32	0	0	0	0	0	0	0	36	52	0	0	12	0	0	0	1	0
32	1	157	58	78	174	371	152	83	9	18	53	12	?	68	0	76	0	0	0	32	0	0	0	0	0	0	0	56	32	0	0	32	0	0	0	0	0	0	68	0	0	0	0	0	0	0	0	0	0
58	1	150	78	86	147	362	117	79	65	33	-10	60	?	71	0	52	40	0	0	32	0	0	0	0	0	0	0	72	0	0	0	28	0	0	0	0	0	0	28	64	0	0	0	48	0	0	0	0	0
48	1	160	61	72	204	360	155	80	40	42	65	41	?	71	0	80	0	0	0	28	0	0	0	0	0	0	0	44	12	0	0	24	0	0	0	0	0	0	20	36	16	0	0	40	0	0	0	0	0
31	0	168	80	87	196	370	165	72	66	28	?	51	?	69	0	44	40	0	0	24	0	0	0	0	0	0	0	76	0	0	0	28	0	0	0	0	0	0	0	76	0	0	0	20	0	0	0	0	0
41	0	175	97	91	198	402	254	143	-4	86	26	14	?	82	0	60	0	0	0	32	0	0	0	0	0	0	0	52	20	16	0	36	0	0	0	0	0	0	0	20	52	16	0	76	0	0	0	0	0
49	0	170	80	102	148	350	168	111	-39	21	62	-19	?	74	16	56	0	0	0	40	0	0	0	0	0	0	0	40	56	0	0	28	0	0	0	0	0	0	0	24	76	0	0	12	0	0	0	0	0
57	0	175	81	80	163	364	169	118	8	12	49	11	?	78	0	44	16	0	0	24	0	0	0	0	0	0	0	60	0	0	0	24	0	0	0	0	0	0	40	0	0	0	0	0	0	0	0	0	0
35	1	165	95	82	133	399	162	101	-19	26	34	-5	?	55	0	72	0	0	0	24	0	0	0	0	0	0	0	36	44	0	0	20	0	0	0	0	0	0	84	0	0	0	0	0	0	0	0	0	0
73	0	165	58	104	0	372	159	117	-26	41	?	-3	?	64	20	88	0	0	0	36	0	0	0	1	0	0	0	48	56	0	0	24	0	0	0	0	0	0	0	32	76	0	0	20	0	0	0	0	0
65	0	175	65	85	161	373	147	143	-49	100	50	-11	86	78	24	48	36	0	0	48	0	0	0	0	0	0	0	44	36	0	0	28	0	0	0	0	0	0	0	44	44	0	0	16	0	0	0	0	0
33	1	160	69	83	174	381	125	83	69	24	47	59	?	73	0	56	28	0	0	36	0	0	0	0	0	0	20	56	0	0	0	44	0	0	0	0	0	0	28	60	0	0	0	52	0	0	0	0	0
35	1	155	58	81	184	386	153	89	73	50	57	63	?	68	0	40	36	0	0	24	0	0	0	0	0	0	0	76	0	0	0	24	0	0	0	0	0	0	0	72	0	0	0	28	0	0	0	0	0
57	0	175	70	94	148	382	147	100	46	-8	76	24	?	72	0	60	0	0	0	20	0	0	0	0	0	0	24	40	0	0	0	40	0	0	0	0	0	0	28	36	0	0	0	44	0	0	0	0	0
50	1	163	58	84	145	370	143	73	0	0	41	0	?	76	20	64	0	0	0	40	0	0	1	0	0	0	0	52	0	0	0	20	0	0	0	0	0	0	64	0	0	0	0	0	0	0	0	0	0
60	1	158	75	91	137	387	188	97	-16	75	49	5	?	76	0	60	40	0	0	40	0	0	0	0	0	0	0	48	48	0	0	32	0	0	0	0	0	0	60	0	0	0	0	0	0	0	0	0	0
45	0	170	74	99	164	381	190	92	50	71	68	64	-126	61	28	56	32	0	0	48	0	0	0	0	0	1	28	48	40	0	0	48	0	0	0	0	0	0	28	40	44	0	0	48	0	0	0	0	0
40	0	178	76	101	165	355	203	115	44	48	58	45	?	84	24	48	0	0	0	44	0	0	0	0	0	0	0	60	0	0	0	28	0	0	0	0	0	0	0	84	0	0	0	36	0	0	0	0	0
55	0	173	75	132	184	390	159	103	-44	-21	43	-29	?	53	16	44	64	0	0	36	0	0	0	0	0	0	0	48	84	0	0	36	1	0	0	0	0	0	0	24	44	60	0	92	0	0	0	0	0
44	1	160	65	79	170	350	258	91	58	-121	61	67	?	78	0	52	0	0	0	24	0	0	0	0	0	0	0	68	0	0	0	40	0	0	0	0	0	0	0	88	0	0	0	52	0	0	0	0	0
33	1	160	64	103	145	371	132	102	67	12	58	59	-109	73	0	48	52	0	0	28	0	0	0	0	0	0	24	68	0	0	0	48	0	0	0	0	0	0	36	60	0	0	0	56	0	0	0	0	0
59	1	160	72	97	149	363	251	82	-1	-174	21	-18	151	72	0	64	0	0	0	32	0	0	0	0	0	0	0	88	0	0	0	24	0	1	0	0	0	0	52	0	0	0	0	0	0	0	0	0	0
7	1	130	30	131	161	377	216	100	155	36	55	60	33	87	0	36	76	0	0	20	0	0	0	0	0	0	20	48	48	0	0	32	0	0	0	0	0	0	32	92	0	0	0	44	0	1	0	0	0
12	1	165	47	91	0	359	152	0	8	14	?	10	?	68	20	84	0	0	0	40	0	0	0	0	0	0	0	52	48	0	0	32	0	0	0	0	0	0	0	40	64	0	0	28	0	0	0	0	0
51	0	170	82	90	155	382	216	88	9	40	35	20	?	73	24	56	20	0	0	44	0	0	0	0	0	0	0	60	24	0	0	36	0	0	0	0	0	0	0	28	56	0	0	16	0	0	0	0	0
59	0	165	65	121	0	329	160	0	66	-51	?	-4	-87	75	28	40	48	0	0	40	0	0	0	0	0	0	36	72	0	0	0	64	0	0	0	0	0	0	44	60	0	0	0	60	0	0	0	0	0
63	1	164	54	78	140	393	143	78	-1	9	45	4	?	65	16	56	0	0	0	36	0	0	0	0	0	0	0	72	0	0	0	24	0	0	0	0	0	0	0	20	44	0	0	8	0	0	0	0	0
74	0	170	67	84	175	444	182	42	-27	20	60	-7	?	44	0	80	0	0	0	28	0	0	1	0	0	0	0	48	52	0	0	32	0	0	0	0	0	0	0	32	64	0	0	16	0	0	0	0	0
67	0	176	80	97	144	357	170	100	-48	105	59	-11	?	93	36	48	0	0	0	56	0	0	0	0	0	0	0	44	56	0	0	28	0	0	0	0	0	0	0	36	52	0	0	20	0	0	0	0	0
31	1	160	55	94	124	434	127	66	61	-116	60	54	?	66	0	48	52	0	0	32	0	0	0	0	0	0	0	48	44	0	0	28	0	0	0	0	0	0	20	44	36	0	0	44	0	0	0	0	0
14	0	175	59	96	141	340	225	87	80	36	56	62	?	83	0	44	32	0	0	28	0	0	0	0	0	0	20	44	24	0	0	40	0	0	0	0	0	0	24	68	0	0	0	40	0	0	0	0	0
37	0	175	71	91	185	322	187	107	47	-4	68	28	?	103	0	56	0	0	0	20	0	0	0	0	0	0	0	72	0	0	0	44	0	0	0	0	0	0	0	52	0	0	0	36	0	0	0	0	0
53	0	171	79	80	169	363	135	83	1	11	41	3	?	50	20	72	0	0	0	44	0	0	0	0	0	0	0	72	0	0	0	24	0	0	0	0	0	0	48	0	0	0	0	0	0	0	0	0	0
62	1	170	110	97	0	294	184	0	39	-119	?	22	-122	100	0	72	0	0	0	48	1	0	0	0	0	0	0	80	0	0	0	48	1	0	0	0	1	0	28	44	0	0	0	36	0	0	0	0	0
40	0	176	74	92	216	362	161	86	83	63	77	72	?	86	0	36	32	0	0	20	0	0	0	0	0	0	0	52	0	0	0	28	0	0	0	0	0	0	0	64	0	0	0	28	0	0	0	0	0
41	0	180	88	90	0	341	201	0	32	33	?	32	?	68	0	64	0	0	0	36	0	0	0	0	0	0	0	52	12	0	0	32	0	0	0	0	0	0	0	36	20	0	0	24	0	0	0	0	0
80	0	160	70	90	201	404	157	111	21	-13	39	12	?	67	0	44	40	0	0	24	0	0	0	0	0	0	0	72	0	0	0	28	0	0	0	0	0	0	0	16	36	32	0	60	0	0	0	0	0
69	0	160	60	123	193	440	183	111	28	77	-8	68	?	50	20	52	60	0	0	44	0	0	0	0	0	0	0	40	12	8	56	24	0	0	0	0	0	0	0	28	40	64	0	84	0	0	0	0	0
70	0	165	70	105	178	329	145	72	-166	7	58	-13	?	93	0	32	64	0	0	20	0	0	0	0	0	0	0	28	56	0	0	12	0	0	0	0	0	0	36	76	0	0	0	48	0	0	0	0	0
64	0	167	72	85	154	352	152	69	13	25	56	19	?	70	0	48	36	0	0	28	0	0	0	0	0	0	0	48	24	0	0	24	0	0	0	0	0	0	44	0	0	0	0	0	0	0	0	0	0
57	0	170	65	77	160	359	141	100	68	63	65	67	?	81	0	40	24	0	0	20	0	0	0	0	0	0	24	40	20	0	0	44	0	0	0	0	0	0	32	40	16	0	0	52	0	0	0	0	0
0	0	608	10	83	126	232	128	60	125	21	-50	102	?	163	0	20	48	0	0	12	0	0	0	0	0	0	0	40	28	0	0	20	0	0	0	0	0	0	0	64	0	0	0	24	0	0	0	0	0
52	0	174	82	92	152	355	164	81	42	45	56	42	?	74	0	44	0	0	0	24	0	0	0	0	0	0	0	68	0	0	0	28	0	0	0	0	0	0	20	36	0	0	0	28	0	0	0	0	0
55	0	170	72	85	198	346	138	93	72	91	58	79	?	79	20	36	32	0	0	40	0	0	0	0	0	0	24	68	0	0	0	44	0	1	0	0	0	0	24	64	0	0	0	44	0	0	0	1	0
37	0	170	90	96	178	350	169	114	15	84	39	70	114	89	20	36	48	0	0	40	0	0	0	0	0	0	0	40	32	0	0	24	0	0	0	0	0	0	0	24	36	44	0	68	0	0	0	0	0
3	0	105	12	69	155	240	133	64	93	95	54	92	?	124	0	28	24	0	0	16	0	0	0	0	0	0	0	28	24	0	0	16	0	0	0	0	0	0	0	20	20	20	0	44	0	0	0	0	0
26	0	180	97	88	197	404	188	99	119	16	49	88	?	59	0	32	56	0	0	20	0	0	0	0	0	0	0	44	32	0	0	28	0	0	0	0	0	0	24	68	0	0	0	40	0	1	0	0	0
59	1	161	94	84	152	396	136	100	0	133	56	18	-157	66	0	68	0	0	0	24	0	0	0	0	0	0	0	48	44	0	0	28	0	0	0	0	0	0	0	40	52	0	0	20	0	0	0	0	0
54	0	164	83	107	182	359	241	127	4	-163	44	-16	-168	76	20	56	0	0	0	44	0	0	0	0	0	0	0	72	0	0	0	20	0	1	0	0	0	0	0	24	48	48	0	84	0	0	0	0	0
38	0	170	69	91	164	357	172	78	-60	66	74	9	74	76	0	44	20	0	0	24	0	0	0	0	0	0	0	48	40	0	0	36	1	0	0	0	0	0	0	16	76	0	0	8	0	0	0	0	0
48	1	170	74	74	160	381	142	87	40	19	74	33	?	67	0	44	28	0	0	24	0	0	0	0	0	0	0	48	0	0	0	20	0	0	0	0	0	0	16	44	0	0	0	44	0	0	0	0	0
58	1	166	70	89	158	355	144	106	5	73	52	33	?	73	0	52	20	0	0	28	0	0	0	0	0	0	0	68	16	0	0	40	0	0	0	0	0	0	0	36	48	0	0	20	0	0	0	0	0
67	0	168	65	109	175	374	218	105	-56	107	68	-42	?	63	0	52	28	0	0	28	0	0	0	0	0	0	0	20	52	0	0	12	0	0	0	0	0	0	56	0	0	0	0	0	0	0	0	0	0
64	1	156	76	80	157	375	180	106	24	-49	52	-14	-119	62	12	60	0	0	0	32	0	0	0	0	0	0	0	56	0	0	0	24	0	0	0	0	0	0	16	20	44	0	0	24	0	0	0	0	0
59	1	155	72	83	209	344	297	105	69	153	66	117	?	75	0	36	36	0	0	20	0	0	0	0	0	0	24	44	0	0	0	44	0	0	0	0	0	0	36	52	0	0	0	48	0	0	0	0	0
59	0	165	74	92	158	388	163	104	-1	3	46	0	?	65	24	68	0	0	0	44	0	0	0	0	0	0	24	44	32	0	0	44	0	0	0	0	0	0	0	24	76	0	0	12	0	0	0	0	0
65	0	171	85	100	139	388	182	91	61	42	-14	57	?	63	16	48	0	0	0	40	0	0	0	0	0	0	24	84	0	0	0	48	0	0	0	0	0	0	32	72	0	0	0	60	0	0	0	0	0
42	0	188	91	113	213	358	220	107	91	39	84	79	?	78	0	40	48	0	0	24	0	0	0	0	0	0	20	100	0	0	0	44	0	0	0	0	0	0	24	92	0	0	0	52	0	0	0	0	0
37	0	175	88	105	152	354	177	118	52	4	74	33	?	84	0	48	44	0	0	24	0	0	0	0	0	0	0	68	0	0	0	24	0	0	0	0	0	0	32	52	0	0	0	52	0	0	0	0	0
19	1	165	65	99	132	383	184	80	14	79	68	65	91	72	20	44	28	0	0	40	0	0	0	0	0	0	0	48	32	0	0	28	0	0	0	0	0	0	0	48	44	0	0	36	0	0	0	0	0
47	1	160	65	84	150	379	292	85	20	34	70	33	?	76	20	40	36	0	0	40	0	0	0	0	0	0	0	60	36	0	0	40	1	0	0	0	0	1	0	20	40	8	28	8	0	0	0	0	0
31	1	165	56	74	199	384	142	100	110	11	54	92	?	75	44	0	0	0	0	0	0	0	0	0	0	0	0	44	36	0	0	28	0	0	0	0	0	0	0	48	32	0	0	28	0	0	0	0	0
33	1	165	58	76	130	333	160	71	64	56	67	60	?	92	0	44	36	0	0	24	0	0	0	0	0	0	0	48	32	0	0	28	0	0	0	0	0	0	0	48	28	0	0	28	0	0	0	0	0
39	1	160	70	87	160	357	178	89	66	56	63	59	?	80	0	44	32	0	0	24	0	0	0	0	0	0	0	48	32	0	0	28	0	0	0	0	0	0	0	52	36	0	0	32	0	0	0	0	0
42	0	172	83	87	131	349	150	77	28	66	54	31	?	81	0	64	0	0	0	24	0	0	0	0	0	0	24	32	12	20	0	40	0	0	0	0	0	0	28	24	20	20	0	40	0	0	0	0	0
54	0	170	70	96	154	328	170	114	85	77	102	82	?	81	0	40	48	0	0	24	0	0	0	0	0	0	0	48	36	0	0	24	0	0	0	0	0	0	0	56	0	0	0	24	0	0	0	0	0
44	1	157	60	88	146	380	158	78	50	-2	47	21	?	71	0	40	44	0	0	20	0	0	0	0	0	0	0	52	40	0	0	32	0	0	0	0	0	0	0	60	0	0	0	48	0	0	0	0	0
48	0	162	84	80	154	354	171	85	39	38	33	38	?	78	0	40	24	0	0	24	0	0	0	0	0	0	0	72	0	0	0	24	0	0	0	0	0	0	32	32	0	0	0	44	0	0	0	0	0
72	0	165	64	85	168	386	148	86	31	45	71	34	?	58	0	52	36	0	0	28	0	0	0	0	0	0	0	52	40	0	0	32	0	0	0	0	0	0	0	32	40	0	0	16	0	0	0	0	0
36	0	171	76	90	156	364	170	86	69	41	64	53	?	72	0	48	28	0	0	28	0	0	0	0	0	0	0	40	28	0	0	20	0	0	0	0	0	0	20	48	0	0	0	36	0	0	0	0	0
32	1	158	63	74	184	387	173	105	74	36	72	57	?	72	0	48	0	0	0	24	0	0	0	0	0	0	20	44	12	0	0	40	0	0	0	0	0	0	20	44	0	0	0	44	0	0	0	0	0
20	0	186	66	95	123	378	161	81	58	18	67	43	?	57	20	40	44	0	0	40	0	0	0	0	0	0	0	52	36	0	0	24	0	0	0	0	0	0	0	76	24	0	0	56	0	1	0	0	0
81	1	165	60	86	191	359	146	105	-11	52	51	7	?	76	0	80	0	0	0	28	0	1	0	0	0	0	0	44	24	0	0	28	0	0	0	0	0	0	60	0	0	0	0	0	0	0	0	0	0
34	1	165	60	74	178	302	127	117	112	15	50	104	?	112	0	20	52	0	0	8	0	0	0	0	0	0	0	56	0	0	0	28	0	0	0	0	0	0	0	72	0	0	0	28	0	0	0	0	0
62	0	178	89	95	181	368	156	104	2	62	7	20	?	70	0	52	0	0	0	28	0	0	0	0	0	0	0	44	0	0	0	24	0	0	0	0	0	0	56	0	0	0	0	0	0	0	0	1	0
64	0	173	63	74	0	374	138	115	9	64	?	26	?	63	0	68	0	0	0	28	0	0	0	0	0	0	0	52	64	0	0	32	0	0	0	0	0	0	0	16	72	0	0	4	0	0	0	0	0
53	1	156	65	73	160	359	248	37	33	-132	-60	24	?	65	0	68	0	0	0	28	0	0	0	0	0	0	0	48	32	0	0	28	0	0	0	0	0	0	0	36	40	0	0	24	0	0	0	0	0
48	1	160	48	104	103	359	153	65	48	113	74	65	-164	58	20	48	0	0	0	36	0	0	0	0	0	0	20	56	0	0	0	40	0	0	0	0	0	0	0	12	20	52	0	40	0	0	0	0	0
26	0	170	43	92	0	363	151	204	-32	39	30	-12	?	73	20	64	0	0	0	40	0	0	0	0	0	0	0	44	52	0	0	28	0	0	0	0	0	0	0	40	56	0	0	20	0	0	0	0	0
45	0	169	80	105	198	327	218	115	-62	145	61	145	123	93	32	36	44	0	0	48	0	0	0	0	0	0	20	20	36	0	0	28	0	0	0	0	0	0	0	28	56	0	0	12	0	0	0	0	0
47	0	175	82	97	196	333	171	139	87	87	66	88	?	92	0	40	52	0	0	24	0	0	0	0	0	0	20	64	0	0	0	48	0	0	0	0	0	0	24	88	0	0	0	60	0	0	0	0	0
47	0	175	94	101	175	336	229	118	-52	99	39	-29	144	93	0	76	0	0	0	32	0	0	0	0	0	0	0	36	64	0	0	24	0	0	0	0	0	0	0	20	72	0	0	8	0	0	0	0	0
56	0	170	82	83	183	333	225	84	53	125	69	65	-113	72	0	72	0	0	0	24	0	0	0	0	0	0	0	76	0	0	0	32	0	0	0	0	0	0	0	76	0	0	0	32	0	0	0	0	0
40	1	150	48	84	160	426	165	64	8	65	0	38	?	53	0	68	0	0	0	36	0	0	0	0	0	0	0	48	40	0	0	32	0	0	0	0	0	0	0	40	36	0	0	24	0	0	0	0	0
54	0	160	70	98	169	290	163	86	49	-144	28	61	-162	101	12	44	0	0	0	36	0	0	0	0	0	0	0	76	0	0	0	28	0	0	0	0	0	0	36	64	0	0	0	44	0	0	0	0	0
62	1	157	65	81	174	452	160	116	53	?	42	53	?	87	0	60	0	0	0	32	0	0	0	0	0	0	0	68	0	0	0	32	0	0	0	0	0	0	0	80	0	0	0	36	0	0	0	0	0
40	0	170	68	93	151	382	266	100	48	96	14	70	?	68	20	68	0	0	0	44	0	0	0	0	0	0	0	64	0	0	0	36	0	0	0	0	0	0	0	60	40	0	0	40	0	0	0	0	0
47	1	163	80	84	126	362	137	72	9	42	35	17	?	67	20	64	0	0	0	44	0	0	0	0	0	0	0	72	0	0	0	24	0	0	0	0	0	0	0	28	52	0	0	8	0	0	0	0	0
57	0	170	66	102	177	429	163	86	62	73	71	67	?	50	0	48	48	0	0	28	0	0	0	0	0	0	0	108	0	0	0	24	0	0	0	0	0	0	24	64	0	0	0	40	0	0	0	0	0
38	1	172	61	94	165	401	149	97	-10	31	48	8	?	56	0	56	44	0	0	24	0	0	0	0	0	0	0	48	52	0	0	28	0	0	0	0	0	0	80	0	0	0	0	0	0	0	0	0	0
46	0	178	86	91	156	371	162	68	13	11	30	12	?	72	24	76	0	0	0	44	0	0	0	0	0	0	0	52	28	0	0	32	0	0	0	0	0	0	0	32	56	0	0	16	0	0	0	0	0
43	0	165	80	100	188	336	152	98	-34	162	11	-66	141	80	36	36	0	0	0	52	0	0	0	0	0	0	24	24	24	0	0	32	0	0	0	0	0	0	0	36	48	0	0	20	0	0	0	0	0
59	0	160	52	92	128	359	245	69	74	53	78	69	-105	75	0	52	0	0	0	28	0	0	0	0	0	0	24	48	0	0	0	48	0	0	0	0	0	0	28	56	0	0	0	48	0	0	0	0	0
64	0	170	70	94	162	405	237	95	76	81	77	78	-166	81	24	28	44	0	0	36	0	0	0	0	0	0	32	36	32	0	0	48	0	0	0	0	0	0	32	52	0	0	0	40	0	0	0	0	0
30	0	181	78	98	114	373	156	65	55	-17	28	26	?	66	0	40	24	0	0	20	0	0	0	0	0	0	16	48	16	0	0	40	0	0	0	0	0	0	24	44	0	0	0	44	0	0	0	0	0
68	1	146	62	146	200	448	273	116	8	179	68	23	-169	61	0	128	0	0	0	44	0	0	0	0	0	0	0	88	64	0	0	52	0	0	0	0	0	1	0	68	68	0	0	24	0	1	0	0	0
46	1	165	77	84	173	369	146	78	39	39	-8	39	?	69	0	40	20	0	0	24	0	0	0	0	0	0	0	48	0	0	0	28	0	0	0	0	0	0	0	44	0	0	0	20	0	0	0	0	0
48	0	182	77	77	196	325	235	104	46	?	56	44	?	89	0	48	32	0	0	28	0	0	0	0	0	0	0	52	28	0	0	32	0	0	0	0	0	1	0	48	0	0	0	8	0	0	0	0	0
72	1	154	55	82	140	381	171	72	1	77	55	42	?	63	24	48	0	0	0	40	0	0	0	0	0	0	0	44	0	0	0	24	0	0	0	0	0	0	0	32	48	0	0	20	0	0	0	0	0
15	1	163	38	84	135	340	247	81	32	54	52	46	?	96	16	56	0	0	0	36	0	0	0	0	0	0	0	48	36	0	0	28	0	0	0	0	0	0	0	44	44	0	0	32	0	0	0	0	0
70	1	160	84	76	165	397	163	108	-10	88	43	-4	?	88	0	48	32	0	0	28	0	0	0	0	0	0	0	44	32	0	0	24	0	0	0	0	0	0	76	0	0	0	0	0	0	0	0	0	0
67	0	163	78	106	173	365	196	82	-73	108	31	-80	116	69	0	48	0	0	0	16	0	0	0	0	0	0	0	36	60	0	0	24	0	0	0	0	0	0	0	28	64	0	0	16	0	0	0	0	0
54	1	160	67	70	182	339	143	110	11	41	59	23	?	78	0	44	12	0	0	24	0	0	0	0	0	0	0	36	20	0	0	20	0	0	0	0	0	0	40	0	0	0	0	0	0	0	0	0	0
67	1	160	68	87	158	386	152	115	58	51	61	55	?	61	16	40	36	0	0	36	0	0	0	0	0	0	0	52	44	0	0	28	0	0	0	0	0	0	0	60	40	0	0	28	0	0	0	0	0
8	0	120	28	118	126	303	164	80	120	17	37	68	?	123	16	36	80	0	0	32	0	0	0	0	0	0	0	40	84	0	0	24	0	0	0	0	0	0	0	40	12	56	0	24	0	0	0	0	0
66	0	168	82	86	164	386	243	111	129	126	56	125	153	88	0	40	64	0	0	28	0	0	0	0	0	0	0	44	52	0	0	28	0	0	0	0	0	0	32	44	0	0	0	44	0	0	0	0	0
57	0	165	74	82	205	293	187	115	92	-76	72	82	?	107	16	24	40	0	0	28	0	0	0	0	0	0	0	56	28	0	0	36	0	0	0	0	0	1	0	60	24	0	0	36	0	0	0	0	0
36	0	185	95	96	159	330	159	102	52	-23	58	40	?	85	0	52	20	0	0	32	0	0	0	0	0	0	0	60	0	0	0	24	0	0	0	0	0	0	20	48	0	0	0	44	0	0	1	0	0
47	0	169	80	89	142	369	155	91	5	-15	44	-4	?	65	20	40	36	0	0	40	0	0	0	0	0	0	0	52	36	0	0	32	0	0	0	0	0	0	0	24	72	0	0	12	0	0	0	0	0
35	0	165	59	93	184	367	173	90	82	52	53	69	?	54	0	44	48	0	0	24	0	0	0	0	0	0	0	56	36	0	0	32	0	0	0	0	0	0	0	56	32	0	0	28	0	0	0	0	0
75	1	162	74	82	176	357	142	111	44	-5	44	32	?	77	0	92	0	0	0	40	0	0	0	0	0	0	0	72	0	0	0	32	0	0	0	0	0	0	0	40	12	12	0	20	0	0	0	0	0
78	0	152	46	97	121	382	224	55	87	87	-93	87	?	75	0	36	40	0	0	20	0	0	0	0	0	0	0	40	36	0	0	24	0	0	0	0	0	0	12	36	36	0	0	32	0	0	0	0	0
53	1	156	70	86	141	301	153	79	52	9	31	41	?	117	24	40	32	0	0	44	0	0	0	0	0	0	24	56	0	0	0	44	0	0	0	0	0	0	0	60	0	0	0	24	0	0	0	0	0
44	0	170	84	188	125	458	261	75	-12	177	-25	-39	176	77	0	156	0	0	0	68	0	0	0	0	0	0	0	108	92	0	0	52	0	0	0	0	0	0	0	24	132	0	0	8	0	0	0	0	0
70	0	178	80	93	118	258	155	82	-31	150	-2	-32	128	92	0	72	0	0	0	36	0	0	0	0	0	0	40	16	12	0	0	44	0	0	0	0	0	0	72	0	0	0	0	0	0	0	0	1	0
66	1	160	53	72	164	379	160	87	44	72	64	62	?	71	16	44	0	0	0	36	0	0	0	0	0	0	0	44	0	0	0	20	0	0	0	0	0	0	0	52	0	0	0	16	0	0	0	0	0
36	0	176	65	107	148	407	182	86	79	58	48	68	?	85	0	40	36	0	0	20	0	0	0	0	0	0	0	56	24	0	0	28	0	0	0	0	0	0	0	96	0	0	0	36	0	0	0	0	0
51	1	165	85	81	158	357	148	109	64	10	65	51	?	75	0	64	0	0	0	32	0	0	0	0	0	0	16	56	0	0	0	48	0	0	0	0	0	0	20	52	0	0	0	48	0	0	0	0	0
16	1	160	60	76	524	329	141	205	81	41	0	73	?	69	0	48	36	0	0	28	0	0	0	0	0	0	0	60	0	0	0	28	0	0	0	0	0	0	0	60	0	0	0	24	0	0	0	0	0
59	0	174	74	83	164	377	111	85	87	103	73	91	?	63	0	40	44	0	0	20	0	0	0	0	0	0	20	40	0	0	0	36	0	0	0	0	0	0	32	60	0	0	0	44	0	0	0	0	0
61	1	156	77	147	147	509	327	68	31	-115	63	-17	-148	56	0	120	0	0	0	52	0	0	0	0	0	0	0	104	48	0	0	56	0	0	0	0	0	0	0	80	64	0	0	56	0	0	0	0	0
45	1	158	65	82	122	336	174	63	38	47	-7	43	?	87	20	44	0	0	0	40	0	0	0	0	0	0	20	48	0	0	0	40	0	0	0	0	0	0	0	68	0	0	0	16	0	0	0	0	0
30	1	160	52	110	154	426	154	94	102	53	60	76	?	66	0	48	56	0	0	32	0	0	0	0	0	0	0	68	36	0	0	28	0	0	0	0	0	0	20	68	36	0	0	72	0	0	0	0	0
47	0	175	94	108	173	341	168	99	-49	87	30	-19	121	86	0	68	0	0	0	28	0	0	0	0	0	0	0	40	56	0	0	28	0	0	0	0	0	0	0	24	68	0	0	12	0	0	0	0	0
71	1	165	82	82	182	369	152	107	33	15	52	23	?	83	0	40	40	0	0	24	0	0	0	0	0	0	0	48	0	0	0	24	0	0	0	0	0	0	32	44	0	0	0	36	0	0	0	0	0
55	1	160	70	93	155	387	175	103	45	36	54	40	?	67	0	72	0	0	0	32	0	0	0	0	0	0	0	68	0	0	0	28	0	0	0	0	0	0	24	52	0	0	0	40	0	0	0	0	0
9	0	120	25	95	118	347	156	66	84	41	42	64	?	82	0	40	28	0	0	20	0	0	0	0	0	0	24	40	28	0	0	40	0	0	0	0	0	0	24	40	40	0	0	44	0	0	0	0	0
66	1	155	62	80	188	418	178	104	19	114	29	31	?	59	0	56	24	0	0	32	0	0	0	0	0	0	0	64	0	0	0	24	0	0	0	0	0	0	48	20	12	0	0	56	0	0	0	0	0
7	1	127	22	185	204	284	123	72	-172	24	176	166	13	122	16	16	52	0	0	24	0	0	0	0	0	0	0	32	56	0	0	24	0	0	0	0	0	0	0	28	8	48	0	60	0	0	0	0	0
62	1	165	70	73	177	381	170	93	35	41	45	38	62	77	16	44	0	0	0	36	0	0	0	0	0	0	20	64	0	0	0	40	0	0	0	0	0	0	40	44	0	0	0	52	0	0	0	0	0
21	1	156	44	78	151	363	154	87	84	71	46	78	?	69	0	40	20	0	0	20	0	0	0	0	0	0	0	48	0	0	0	24	0	0	0	0	0	0	0	64	0	0	0	24	0	0	0	0	0
76	1	150	54	71	186	388	170	104	53	83	79	62	?	63	0	64	0	0	0	24	0	0	0	0	0	0	12	68	0	0	0	36	0	0	0	0	0	0	0	48	12	0	0	24	0	0	0	0	0
25	1	160	56	86	162	376	184	106	25	22	38	24	?	78	0	56	0	0	0	28	0	0	0	0	0	0	0	88	0	0	0	40	0	0	0	0	0	0	0	40	32	16	0	28	0	0	0	0	0
58	1	148	65	85	140	431	179	94	71	133	61	92	?	71	0	40	48	0	0	24	0	0	0	0	0	0	0	72	0	0	0	24	0	0	0	0	0	0	32	56	0	0	0	44	0	0	0	0	0
66	1	160	70	76	160	368	153	75	0	-5	-27	-1	?	66	0	68	0	0	0	24	0	0	0	0	0	0	0	40	0	0	0	20	0	0	0	0	0	0	68	0	0	0	0	0	0	0	0	0	0
57	0	172	74	93	157	376	255	100	33	51	67	34	-124	77	12	56	0	0	0	32	0	0	0	0	0	0	28	52	0	0	0	44	0	0	0	0	0	0	36	48	0	0	0	44	0	0	0	0	0
64	0	160	60	87	131	396	169	76	-4	-4	18	-4	?	61	0	56	20	0	0	36	0	0	0	0	0	0	0	48	24	0	0	28	0	0	0	0	0	0	60	0	0	0	0	0	0	0	0	0	0
41	0	170	67	96	191	368	202	108	62	?	-52	62	?	63	0	68	0	0	0	24	0	0	0	0	0	0	0	60	0	0	0	28	0	1	0	0	0	0	0	40	12	0	0	20	0	0	0	0	0
53	1	160	60	86	133	338	159	82	74	36	53	60	?	80	0	40	40	0	0	24	0	0	0	0	0	0	12	84	0	0	0	32	0	1	0	0	0	0	20	76	0	0	0	60	0	1	0	0	0
67	1	165	53	78	180	348	126	112	74	67	74	73	?	81	0	56	0	0	0	32	0	0	0	0	0	0	0	76	0	0	0	32	0	0	0	0	0	0	0	76	0	0	0	28	0	0	0	0	0
30	0	167	77	87	164	362	168	89	71	-26	46	55	?	68	0	44	28	0	0	20	0	0	0	0	0	0	20	40	0	0	0	40	0	0	0	0	0	0	28	56	0	0	0	40	0	0	0	0	0
27	1	167	48	80	152	343	164	96	77	-68	74	47	?	89	0	52	0	0	0	32	0	0	0	0	0	0	20	44	24	0	0	44	0	0	0	0	0	0	20	48	20	0	0	44	0	0	0	0	0
65	0	172	66	98	199	339	149	181	-4	136	34	13	?	102	0	48	52	0	0	28	0	0	0	0	0	0	0	44	56	0	0	28	0	0	0	0	0	0	0	36	56	0	0	20	0	0	0	0	0
50	1	163	65	75	151	362	137	93	43	33	49	38	?	68	20	56	0	0	0	32	0	0	0	0	0	0	12	40	0	0	0	32	0	0	0	0	0	0	0	48	0	0	0	36	0	0	0	0	0
27	1	160	42	78	153	374	165	85	23	61	59	48	?	78	0	52	32	0	0	28	0	0	0	0	0	0	0	52	16	0	0	32	0	0	0	0	0	0	0	16	12	12	24	32	0	0	0	0	0
58	1	160	90	82	0	284	196	0	56	-132	?	81	?	104	0	48	40	0	0	28	0	0	0	0	0	0	0	52	36	0	0	32	0	0	0	0	0	0	0	80	0	0	0	36	0	0	0	0	0
63	1	167	68	94	175	439	139	100	25	0	63	20	?	59	0	64	0	0	0	40	0	0	0	0	0	0	0	64	0	0	0	44	1	0	0	0	0	0	32	0	0	0	0	0	0	0	0	0	0
29	1	162	57	83	164	359	154	69	64	54	74	58	?	71	0	60	16	16	0	36	0	0	0	0	0	0	0	52	40	0	0	32	0	0	0	0	0	0	0	48	40	0	0	28	0	0	0	0	0
51	0	186	95	94	203	367	171	106	-7	57	61	32	?	71	0	80	0	0	0	28	0	0	0	0	0	0	0	40	28	0	0	24	0	0	0	0	0	0	48	0	0	0	0	0	0	0	0	0	0
7	0	119	21	140	157	438	226	81	-40	86	29	69	103	70	0	124	0	0	0	84	0	0	0	0	0	0	0	64	52	0	0	44	0	0	0	0	0	0	0	52	60	0	0	40	0	0	0	0	0
36	0	171	93	87	150	362	177	96	44	24	48	36	?	80	0	68	0	0	0	28	0	0	0	0	0	0	0	68	0	0	0	28	0	0	0	0	0	0	0	56	0	0	0	16	0	0	0	0	0
35	1	160	53	55	163	340	162	102	40	35	69	37	-84	81	0	64	0	0	0	28	0	0	0	0	0	0	0	44	0	0	0	24	0	0	0	0	0	0	0	28	0	0	0	16	0	0	0	0	0
58	0	160	65	133	148	417	260	92	-158	13	63	-29	?	70	0	36	68	0	0	16	0	0	0	0	0	0	0	40	76	0	0	20	0	0	0	0	0	0	0	32	16	12	24	16	0	0	0	0	0
64	0	160	63	83	0	364	120	90	29	100	60	40	?	65	0	60	0	0	0	24	0	0	0	0	0	0	0	80	0	0	0	28	0	0	0	0	0	0	0	36	32	0	0	12	0	0	0	0	0
8	1	130	24	77	125	358	159	70	87	55	16	76	?	80	0	36	48	0	0	24	0	0	0	0	0	0	0	60	0	0	0	24	0	0	0	0	0	0	0	60	0	0	0	40	0	0	0	0	0
11	0	138	29	123	145	361	221	80	112	-17	14	51	-44	93	0	36	68	0	0	20	0	0	0	0	0	0	28	32	68	0	0	40	0	0	0	0	0	0	32	52	0	0	0	44	0	0	0	0	0
47	0	166	56	79	145	381	173	101	52	47	60	49	?	49	0	44	28	0	0	24	0	0	0	0	0	0	0	56	0	0	0	28	0	0	0	0	0	0	0	72	0	0	0	28	0	1	0	0	0
11	0	140	42	88	123	362	228	81	-18	52	67	33	?	74	0	40	16	0	0	20	0	0	0	0	0	0	0	40	36	0	0	24	0	0	0	0	0	0	0	32	52	0	0	20	0	0	0	0	0
70	0	167	60	80	149	290	128	93	-67	111	26	-65	?	120	0	52	0	0	0	24	0	0	0	0	0	0	0	28	48	0	0	16	0	0	0	0	0	0	0	20	52	0	0	12	0	0	0	0	0
20	0	178	65	88	155	360	163	71	-22	18	86	-6	?	71	16	80	0	0	0	36	0	0	1	0	0	0	0	40	32	0	0	24	0	0	0	0	0	0	0	28	68	0	0	12	0	0	0	0	0
39	1	164	62	79	155	367	153	95	50	36	72	46	?	81	0	52	16	0	0	32	0	0	0	0	0	0	0	60	0	0	0	24	0	0	0	0	0	0	24	52	0	0	0	48	0	0	0	0	0
32	1	164	57	77	144	340	148	82	27	55	76	41	?	81	24	44	0	0	0	44	0	0	0	0	0	0	24	40	24	0	0	44	0	0	0	0	0	0	16	20	24	0	0	24	0	0	0	0	0
35	1	155	63	87	142	391	137	88	66	48	57	59	?	62	0	44	44	0	0	24	0	0	0	0	0	0	20	68	0	0	0	40	0	0	0	0	0	0	20	64	0	0	0	40	0	0	0	0	0
37	0	175	82	88	146	357	179	72	1	149	51	4	?	62	16	64	0	0	0	40	0	0	0	0	0	0	0	44	48	0	0	28	0	0	0	0	0	0	0	40	60	0	0	16	0	0	0	0	0
49	1	168	66	94	170	383	152	115	92	-5	65	77	?	72	0	36	60	0	0	20	0	0	0	0	0	0	0	92	0	0	0	32	0	0	0	0	0	0	0	80	0	0	0	24	0	0	0	0	0
37	0	176	72	88	153	389	172	89	67	48	58	58	-90	55	0	40	32	0	0	20	0	0	0	0	0	0	0	56	32	0	0	36	0	0	0	0	0	0	0	60	32	0	0	40	1	0	0	0	0
37	1	160	50	74	143	374	146	75	68	14	49	55	?	65	0	48	20	0	0	24	0	0	0	0	0	0	0	60	16	0	0	36	0	0	0	0	0	0	0	72	0	0	0	36	0	0	0	0	0
65	1	160	50	85	143	363	146	84	-40	-10	54	-28	?	68	20	36	36	0	0	36	0	0	0	0	0	0	0	44	52	0	0	32	0	0	0	0	0	0	0	32	48	0	0	20	0	0	0	0	0
41	1	154	75	88	157	384	132	112	65	44	45	55	?	62	0	40	40	0	0	20	0	0	0	0	0	0	0	48	40	0	0	28	0	0	0	0	0	0	0	48	40	0	0	28	0	0	0	0	0
29	0	166	63	81	143	325	218	74	24	27	32	25	?	78	0	48	16	0	0	28	0	0	0	0	0	0	0	40	20	0	0	20	0	0	0	0	0	0	20	16	28	0	0	24	0	0	0	0	0
45	0	175	75	91	134	376	160	83	91	68	31	80	?	70	0	32	32	0	0	20	0	0	0	0	0	0	0	40	20	0	0	20	0	0	0	0	0	0	0	72	0	0	0	20	0	1	0	0	0
20	1	157	57	81	151	363	166	80	43	42	72	42	?	75	0	48	0	0	0	28	0	0	0	0	0	0	0	56	24	0	0	36	0	0	0	0	0	0	0	56	36	0	0	40	0	0	0	0	0
53	1	160	70	80	199	382	154	117	-37	4	40	-27	?	63	0	52	24	0	0	28	0	0	0	0	0	0	0	44	40	0	0	32	0	0	0	0	0	0	0	24	48	0	0	12	0	0	0	0	0
37	0	190	85	100	137	361	201	73	86	66	52	79	?	73	0	44	36	0	0	24	0	0	0	0	0	0	0	56	0	0	0	32	0	0	0	0	0	0	0	76	0	0	0	28	0	0	0	0	0
36	0	166	68	108	176	365	194	116	-85	-19	-61	-70	84	84	16	40	40	0	0	40	0	0	0	0	0	0	0	40	56	0	0	32	0	0	0	0	0	0	0	28	60	0	0	12	0	0	0	0	0
32	1	155	55	93	106	386	218	63	54	29	-22	43	103	80	0	56	0	0	0	32	0	0	0	0	0	0	16	64	0	0	0	40	0	0	0	0	0	0	16	60	0	0	0	32	0	1	0	0	0
78	1	160	70	79	127	364	138	78	28	79	52	47	?	75	0	44	28	0	0	24	0	0	0	0	0	0	0	56	0	0	0	36	0	0	0	0	0	0	0	20	36	28	0	60	0	0	0	0	0
[truncated: 230 more columns]
