# Supplementary material for: Novel chaotic oppositional fruit fly optimization algorithm for feature selection applied on COVID 19 patients’ health prediction
Source: PLoS One. 2022 Oct 10;17(10):e0275727. doi: 10.1371/journal.pone.0275727 (PMC9550095; doi:10.1371/journal.pone.0275727)
Supplement: S1 Dataset — (ZIP) [file pone.0275727.s001.zip › Dataset/dermatology.data]

2	2	0	3	0	0	0	0	1	0	0	0	0	0	0	3	2	0	0	0	0	0	0	0	0	0	0	3	0	0	0	1	0	55	2
3	3	3	2	1	0	0	0	1	1	1	0	0	1	0	1	2	0	2	2	2	2	2	1	0	0	0	0	0	0	0	1	0	8	1
2	1	2	3	1	3	0	3	0	0	0	1	0	0	0	1	2	0	2	0	0	0	0	0	2	0	2	3	2	0	0	2	3	26	3
2	2	2	0	0	0	0	0	3	2	0	0	0	3	0	0	2	0	3	2	2	2	2	0	0	3	0	0	0	0	0	3	0	40	1
2	3	2	2	2	2	0	2	0	0	0	1	0	0	0	1	2	0	0	0	0	0	0	0	2	2	3	2	3	0	0	2	3	45	3
2	3	2	0	0	0	0	0	0	0	0	0	2	1	0	2	2	0	2	0	0	0	1	0	0	0	0	2	0	0	0	1	0	41	2
2	1	0	2	0	0	0	0	0	0	0	0	0	0	3	1	3	0	0	0	2	0	0	0	0	0	0	0	0	0	0	2	0	18	5
2	2	3	3	3	3	0	2	0	0	0	2	0	0	0	2	3	0	0	0	0	0	0	0	0	2	2	3	2	0	0	3	3	57	3
2	2	1	0	2	0	0	0	0	0	0	0	0	0	0	2	1	0	1	0	0	0	0	0	0	0	0	2	0	0	0	2	0	22	4
2	2	1	0	1	0	0	0	0	0	0	0	0	0	0	3	2	0	2	0	0	0	0	0	0	0	0	2	0	0	0	2	0	30	4
3	3	2	1	1	0	0	0	2	2	1	0	0	0	0	0	3	2	3	2	2	2	1	1	0	0	0	0	0	0	0	1	0	20	1
2	2	0	3	0	0	0	0	0	0	0	0	0	2	0	2	2	0	0	0	0	0	1	0	0	0	0	3	0	0	0	1	0	21	2
3	3	1	2	0	0	0	0	0	1	0	0	0	2	0	3	1	0	1	0	0	0	0	0	0	0	0	2	0	0	0	1	0	22	2
2	3	3	0	0	0	0	0	1	1	1	0	0	1	0	0	2	1	2	1	2	3	0	2	0	0	0	0	0	0	0	2	0	10	1
2	2	3	3	0	3	0	2	0	0	0	2	0	0	0	1	1	1	1	0	0	0	0	0	2	0	3	0	3	0	0	1	3	65	3
1	1	0	1	3	0	0	0	0	0	0	0	0	0	0	1	1	0	1	0	0	0	0	0	0	0	0	2	0	0	0	2	0	40	4
2	2	1	3	0	0	0	0	0	0	0	0	0	2	0	2	1	0	1	0	0	0	0	0	0	0	0	0	0	0	0	1	0	30	2
3	3	3	0	0	0	0	0	3	3	1	0	0	2	0	0	2	0	2	3	3	3	2	3	0	3	0	0	0	0	0	2	0	38	1
2	1	3	3	3	3	0	0	2	0	0	3	0	0	0	3	2	0	1	0	0	0	0	0	3	0	2	0	3	0	0	2	3	23	3
1	1	0	3	0	0	0	0	0	0	0	0	0	0	3	0	3	2	2	0	3	0	0	0	0	0	0	1	0	0	0	2	0	17	5
2	1	1	2	0	0	3	0	1	2	0	0	0	1	0	0	1	2	2	0	1	0	1	0	0	0	0	0	0	1	2	1	0	8	6
3	2	2	0	0	0	0	0	0	0	0	0	0	2	0	2	2	1	2	0	2	1	2	0	0	0	0	3	0	0	0	2	0	51	2
2	2	0	2	0	0	0	0	0	0	0	0	0	0	1	1	3	1	2	0	2	1	0	0	0	0	0	1	0	1	0	2	0	42	5
2	2	2	3	2	2	0	2	0	0	0	3	2	0	0	0	2	1	1	0	0	0	0	0	3	0	3	0	2	0	0	2	3	44	3
2	0	0	3	0	0	0	0	0	0	0	0	0	0	2	2	2	0	0	0	3	0	0	0	0	0	0	0	0	0	0	2	0	22	5
2	1	1	0	1	0	0	0	2	0	0	0	0	0	0	0	2	2	2	2	2	2	1	2	0	2	0	0	0	0	0	2	0	33	1
1	1	0	1	0	0	3	0	1	0	0	0	0	1	0	0	1	1	1	0	0	0	0	0	1	0	0	1	0	2	2	1	0	10	6
1	2	2	3	0	0	0	0	0	0	0	0	0	0	1	1	2	1	1	0	3	0	0	0	0	0	0	1	0	0	0	3	0	17	5
3	2	2	2	0	0	0	0	0	0	0	0	0	2	0	3	3	3	2	0	0	0	0	0	0	0	0	2	0	1	1	2	0	43	2
1	1	2	3	2	2	0	3	0	0	0	2	0	0	0	2	2	1	2	0	0	0	0	0	3	0	3	0	3	1	0	2	3	50	3
3	2	1	2	0	0	0	0	1	2	0	0	0	1	0	0	2	0	3	2	2	2	1	2	0	2	0	0	0	0	0	1	0	50	1
3	2	0	2	0	0	0	0	0	0	0	0	1	2	0	2	1	1	1	0	0	0	1	0	0	0	0	0	0	0	0	1	0	10	2
2	3	3	3	3	0	0	0	3	3	0	0	0	0	0	0	3	2	2	3	3	3	1	3	0	0	0	0	0	0	0	1	0	34	1
2	2	1	0	0	0	0	0	1	0	1	0	0	2	0	0	2	1	2	2	1	2	0	1	0	0	0	0	0	0	0	0	0	?	1
2	1	0	0	2	0	0	0	0	0	0	0	0	0	0	2	1	1	1	0	0	0	0	0	0	0	0	0	0	0	0	0	0	?	4
2	2	1	2	0	0	0	0	0	0	0	0	0	2	0	1	0	1	0	0	0	0	0	0	0	0	0	0	0	0	0	0	0	?	2
2	1	2	3	2	3	0	2	0	0	1	1	0	0	0	2	1	1	2	0	0	0	0	0	1	0	2	0	2	0	0	0	3	?	3
2	1	1	1	0	0	0	0	0	0	0	0	0	1	0	3	2	1	0	0	0	0	2	0	0	0	0	2	0	0	0	1	0	15	2
2	1	2	3	2	1	0	2	0	0	0	0	0	0	0	2	2	2	1	0	0	0	0	0	2	0	1	0	3	0	0	2	3	26	3
3	3	2	0	0	0	0	0	2	2	1	0	0	1	0	0	2	2	3	2	2	1	0	2	0	0	0	0	0	0	0	1	0	46	1
1	1	1	0	0	0	1	0	0	0	0	0	1	1	0	2	1	1	1	0	0	0	0	0	0	0	0	3	0	0	0	1	0	51	2
1	1	1	0	0	0	0	0	0	0	0	0	0	1	0	1	1	0	1	0	0	0	0	0	0	0	0	2	0	0	0	2	0	62	4
3	2	1	1	0	0	0	0	2	1	0	0	0	0	0	0	2	1	1	1	1	1	0	1	0	0	0	0	0	0	0	1	0	15	1
2	1	1	0	0	0	0	0	1	0	0	0	0	1	0	1	1	0	1	0	0	0	0	0	0	0	0	2	0	0	0	2	0	35	2
0	1	0	3	0	0	0	0	0	0	0	0	0	0	2	0	2	2	0	0	0	0	0	0	0	0	0	0	0	0	0	1	0	30	5
2	1	1	1	1	2	0	1	0	0	0	2	0	0	0	3	2	1	1	0	0	0	0	0	2	0	2	0	2	0	0	3	3	48	3
2	1	1	3	3	0	0	0	0	0	0	0	0	0	0	2	2	1	1	0	0	0	0	0	0	0	0	1	0	0	0	2	0	46	4
2	1	1	1	0	0	2	0	3	2	0	0	0	1	0	1	1	1	1	0	0	0	0	0	0	0	0	0	0	0	1	1	1	12	6
1	2	1	1	0	0	0	0	0	1	0	0	0	0	0	2	1	0	1	0	0	0	0	0	0	0	0	2	0	0	0	0	2	52	2
2	0	1	0	0	2	0	1	0	0	0	3	0	0	0	2	2	2	2	0	0	0	0	0	1	0	3	0	2	0	0	2	2	60	3
3	1	1	2	2	2	0	0	0	0	0	2	0	0	0	2	1	0	1	0	0	0	0	0	1	0	2	0	3	0	0	2	3	32	3
1	1	1	0	2	0	0	0	0	0	0	0	0	1	0	1	1	1	1	0	0	0	0	1	0	0	0	0	1	0	0	1	0	35	4
2	2	1	0	0	0	0	0	2	2	0	0	0	1	0	0	2	1	1	1	2	2	1	2	0	0	0	0	0	0	0	1	0	41	1
3	1	1	1	1	0	0	0	0	1	1	0	0	0	0	0	1	0	2	2	2	3	0	3	0	0	0	0	0	0	0	2	0	48	1
0	1	0	2	0	0	0	0	0	0	0	0	0	0	3	1	2	1	0	0	1	0	0	0	0	0	0	0	0	0	0	3	0	51	5
2	2	2	0	0	0	0	0	0	1	0	0	0	0	0	1	2	0	2	1	3	2	0	1	0	0	0	0	0	0	0	1	0	19	1
1	1	1	2	0	0	0	0	0	0	0	0	1	1	0	3	1	0	0	0	0	0	0	0	0	0	0	2	0	0	0	2	0	22	2
2	1	1	3	0	3	0	1	0	0	0	1	0	0	0	2	2	0	1	0	0	0	0	0	1	0	3	0	1	0	0	2	2	29	3
1	1	1	0	0	0	0	0	0	0	0	0	0	0	0	1	1	0	1	0	0	0	0	0	0	1	0	1	0	0	0	1	0	25	4
3	3	0	3	0	0	0	0	0	0	0	0	1	1	0	3	1	0	0	0	0	0	0	0	0	0	0	3	0	0	0	2	0	33	2
2	2	1	1	0	0	1	0	1	1	1	0	0	0	0	1	2	1	1	1	1	0	0	0	0	0	0	1	0	1	1	1	0	8	6
2	1	1	0	0	0	0	0	1	1	1	0	0	1	0	0	2	2	2	2	2	2	0	1	0	1	0	0	0	0	0	1	0	40	1
1	1	0	1	0	0	0	0	0	0	0	0	0	0	2	1	3	0	2	0	2	0	0	0	0	0	0	0	0	0	0	1	0	33	5
3	3	2	1	1	0	0	0	2	2	1	0	0	0	0	0	3	2	3	2	2	2	1	1	0	0	0	0	0	0	0	1	0	42	1
2	2	0	3	0	0	0	0	0	0	0	0	0	2	0	3	1	0	1	0	0	0	0	0	0	0	0	2	0	0	0	2	0	36	2
3	2	2	2	0	2	0	1	0	0	0	2	0	0	0	1	1	1	1	0	0	0	0	0	2	0	2	0	2	0	0	1	3	60	3
2	2	2	0	0	0	0	0	2	2	0	0	0	1	0	0	2	0	2	3	3	3	1	3	0	3	0	0	0	0	0	3	0	36	1
1	1	0	1	3	0	0	0	0	0	0	0	0	0	0	1	1	0	1	0	0	0	0	0	0	0	0	2	0	0	0	2	0	21	4
3	3	3	2	0	0	0	0	0	0	0	0	0	0	3	2	2	2	2	0	2	0	0	0	0	0	0	0	0	0	0	3	0	40	5
3	3	3	0	1	0	0	0	2	0	0	0	0	0	0	1	1	2	2	2	2	2	0	0	0	0	0	0	0	0	0	2	0	21	1
2	2	2	1	0	0	0	0	0	0	0	0	0	1	0	1	2	0	0	0	0	0	0	0	0	0	0	2	0	0	0	1	0	34	2
2	1	2	0	0	0	3	0	3	0	0	0	0	0	0	2	2	1	2	0	0	0	0	0	0	0	0	0	0	3	3	0	0	13	6
1	1	1	1	1	0	0	1	0	0	0	2	0	0	0	3	1	0	1	0	0	0	0	0	2	0	2	0	2	0	0	2	3	52	3
1	1	1	1	0	0	0	0	0	0	0	0	0	0	1	1	1	1	2	0	1	0	0	0	0	0	0	0	0	0	0	2	0	48	5
2	1	2	2	1	0	0	0	0	0	0	0	0	0	0	2	0	0	1	0	0	0	0	0	0	0	0	2	0	0	0	1	0	17	4
3	2	1	2	0	0	0	0	0	0	0	0	0	2	0	2	1	0	2	0	0	0	0	0	0	0	0	2	0	0	0	2	0	25	2
2	2	2	1	0	0	0	0	0	0	0	0	0	2	0	1	2	0	3	0	0	0	0	0	0	0	0	3	0	0	0	0	0	33	2
2	1	2	2	2	0	0	0	0	0	0	0	1	2	0	2	2	2	2	2	2	1	1	1	0	0	0	0	0	0	0	3	0	62	1
0	0	0	0	0	0	0	3	0	0	0	1	0	0	0	3	1	1	1	0	0	0	0	0	2	0	3	3	3	0	0	3	3	52	3
2	2	1	2	0	0	0	0	0	0	0	0	0	0	2	1	1	1	1	0	0	0	0	0	0	0	0	0	0	0	0	1	0	27	5
3	2	2	2	2	0	0	0	0	0	0	0	0	1	0	0	2	1	1	1	2	1	1	1	0	0	0	0	0	0	0	2	0	40	1
3	2	2	2	0	0	0	0	0	0	0	0	0	3	0	2	2	0	3	0	0	0	0	0	0	0	0	2	0	0	0	1	0	31	2
2	1	1	2	0	0	0	0	0	0	0	0	0	2	0	3	2	0	2	0	0	0	0	0	0	0	0	3	0	0	0	3	0	27	2
3	2	2	1	0	0	0	0	0	0	0	0	0	1	0	2	1	0	2	0	0	0	0	0	0	0	0	2	0	0	0	2	0	10	2
1	1	2	3	0	0	0	0	0	0	0	0	0	0	3	1	1	1	1	0	0	0	0	0	0	0	0	0	0	0	0	1	0	55	5
2	2	2	3	3	0	0	0	0	2	0	0	1	2	0	1	1	1	1	1	1	1	1	2	0	0	0	0	0	0	0	2	0	30	1
3	3	2	2	1	0	0	0	0	1	0	0	2	2	0	1	2	1	1	1	2	1	2	1	0	0	0	0	0	0	0	2	0	42	1
2	1	2	1	1	0	0	2	0	0	0	2	0	0	0	2	2	0	2	0	0	0	0	0	3	0	3	0	3	0	0	3	3	48	3
0	1	2	1	1	0	1	0	2	3	0	0	0	1	0	0	3	1	2	3	3	3	1	1	0	0	0	0	0	0	0	2	0	22	1
1	1	1	0	2	0	0	0	0	0	0	0	0	1	0	1	1	0	1	0	0	0	0	0	0	0	0	2	0	0	0	1	0	31	4
3	2	1	3	0	0	0	0	0	0	1	0	1	2	0	3	2	0	1	0	1	0	0	0	0	0	0	3	0	0	0	1	0	50	2
2	1	0	2	0	0	0	0	0	0	0	0	1	1	0	2	0	0	0	0	0	0	0	0	0	0	0	0	0	0	0	2	0	43	2
1	1	1	3	0	0	1	0	0	0	0	0	0	0	2	1	3	1	1	0	2	0	0	0	0	0	0	1	0	0	0	2	0	30	5
3	3	3	3	3	0	0	0	3	3	1	0	0	1	0	0	2	1	2	2	2	2	2	2	0	1	0	0	0	0	0	2	0	42	1
2	1	1	3	2	2	0	2	0	0	0	2	0	0	0	2	2	0	1	0	0	0	0	0	2	0	3	0	2	0	0	3	3	22	3
2	1	0	2	2	0	0	0	0	0	0	0	0	0	0	3	1	1	1	0	0	0	0	0	0	1	0	2	0	0	0	1	0	18	4
2	2	1	2	0	0	0	0	0	0	0	0	0	1	0	3	2	0	1	0	0	0	0	0	0	0	0	3	0	0	0	2	0	35	2
1	1	1	0	0	0	0	0	0	0	0	0	0	0	3	0	2	0	0	0	3	0	0	0	0	0	0	0	0	0	0	1	0	60	5
2	2	2	2	2	0	0	0	2	1	0	0	0	0	0	2	0	2	2	2	2	2	1	1	0	0	0	0	0	0	0	1	0	28	1
2	2	1	0	0	0	2	0	2	0	1	0	0	0	0	1	1	1	1	0	0	0	0	0	0	0	0	0	0	1	1	1	0	13	6
2	2	1	1	0	0	0	0	1	0	0	0	1	1	0	2	2	1	1	0	1	0	1	0	0	0	0	2	0	0	0	1	0	20	2
1	1	2	0	0	0	0	0	0	0	0	0	0	0	3	0	2	0	0	0	2	0	0	0	0	0	0	0	0	0	0	1	0	64	5
3	3	3	2	2	0	0	0	2	2	0	0	0	1	0	0	1	0	1	1	1	1	1	1	0	2	0	0	0	0	0	3	0	43	1
2	3	1	2	0	0	0	0	0	0	0	0	1	0	0	3	2	0	2	0	2	0	0	0	0	0	0	2	0	0	0	1	0	20	2
1	2	2	1	0	0	0	0	0	0	0	0	2	0	0	2	3	0	1	0	1	0	0	0	0	0	0	1	0	0	0	2	0	34	2
2	2	2	2	2	0	0	0	2	2	1	0	0	1	0	0	2	1	2	2	2	1	0	2	0	0	1	0	0	0	0	1	0	39	1
1	1	0	1	1	0	0	0	0	0	0	0	0	0	0	2	0	0	1	0	0	0	0	0	0	0	0	2	0	0	0	2	0	60	4
1	1	1	1	1	0	0	0	1	1	0	0	0	2	0	0	1	2	1	1	1	2	0	3	0	0	0	0	0	0	0	2	0	38	1
2	2	3	2	1	3	0	2	0	0	0	2	0	0	0	2	3	0	0	0	0	0	0	0	2	0	3	0	2	0	0	2	3	44	3
3	2	1	2	2	0	0	0	2	2	0	0	0	1	0	0	2	3	2	2	2	3	0	3	0	0	0	0	0	0	0	3	1	36	1
2	2	2	3	2	0	0	0	3	3	0	0	0	1	0	0	2	0	2	2	2	2	2	2	0	1	0	0	0	0	0	2	0	41	1
2	2	2	3	2	2	0	2	0	0	0	3	0	0	0	3	2	0	1	0	0	0	0	0	2	0	3	2	3	0	0	3	3	18	3
1	1	2	0	0	0	0	0	0	0	0	0	0	0	3	0	2	0	0	0	2	0	0	0	0	0	0	0	0	0	0	2	0	39	5
2	2	3	2	3	3	0	3	0	0	0	2	0	0	0	2	3	0	2	0	0	0	0	0	3	0	2	2	2	0	0	2	2	40	3
1	1	1	2	2	2	0	2	0	0	0	2	0	0	0	2	2	0	1	0	0	0	0	0	2	0	2	0	2	0	0	3	3	47	3
2	2	2	3	0	0	1	0	0	0	0	0	0	0	3	1	2	2	2	0	2	0	0	0	0	0	0	0	0	0	0	1	0	16	5
2	2	1	2	0	0	0	0	0	0	0	0	0	1	0	2	2	0	2	0	0	0	0	0	0	0	0	2	0	0	0	2	0	27	2
2	2	3	2	2	2	0	3	0	0	0	2	0	0	2	2	2	0	1	0	0	0	0	0	2	0	3	3	2	0	0	2	2	52	3
2	2	0	2	2	0	0	0	0	0	0	0	0	0	0	3	0	0	2	0	0	0	0	0	0	0	0	3	0	0	0	2	0	25	4
1	1	1	1	1	0	0	0	2	2	0	0	0	2	0	0	2	1	1	2	2	1	0	2	0	0	0	0	0	0	0	0	2	0	1
3	3	2	2	0	0	0	0	0	0	0	0	0	0	0	0	2	0	2	0	1	0	0	0	0	0	0	3	0	0	0	2	0	33	2
2	2	2	1	0	0	2	0	0	0	0	0	0	0	3	1	3	2	2	0	2	0	0	0	0	0	0	0	0	0	0	2	0	46	5
1	1	2	0	0	0	3	0	3	0	1	0	0	0	0	2	1	1	1	1	0	0	0	0	0	0	0	0	0	2	2	2	0	7	6
2	3	3	3	3	0	0	0	2	1	0	0	0	0	0	2	2	1	3	3	3	3	0	0	0	0	0	0	0	0	0	2	0	30	1
3	2	2	2	2	0	0	0	0	3	0	0	0	2	0	0	3	1	3	3	3	2	0	1	0	0	0	0	0	0	0	2	0	29	1
2	2	1	1	0	0	0	0	0	0	0	0	0	1	0	2	3	0	2	0	0	0	0	0	0	0	0	2	0	0	0	1	0	23	2
2	2	2	0	0	0	2	0	2	0	0	0	0	0	0	2	2	2	2	0	0	0	0	0	0	0	0	0	0	2	2	2	0	8	6
2	2	2	2	3	2	0	3	0	0	0	3	0	0	0	3	2	0	1	0	0	0	0	0	2	0	3	0	3	0	0	3	3	44	3
1	1	0	0	0	0	0	0	0	0	0	0	0	0	2	0	3	0	0	0	2	0	0	0	0	0	0	0	0	0	0	1	0	17	5
2	1	0	2	2	0	0	0	0	0	0	0	0	0	0	2	1	1	1	0	0	0	0	0	0	0	0	2	0	0	0	1	0	16	4
1	1	2	2	2	0	2	0	1	2	0	0	0	1	0	0	2	1	2	3	3	3	2	2	0	0	0	0	0	0	0	2	0	55	1
2	2	2	3	2	0	0	0	1	1	0	0	0	1	0	0	1	1	1	1	1	1	1	1	0	2	0	0	0	0	0	3	0	40	1
3	2	2	1	3	3	0	3	0	0	0	3	0	0	0	3	2	0	3	0	0	0	0	0	2	0	3	3	3	0	0	2	2	34	3
2	2	1	0	0	0	0	0	0	0	0	0	0	0	2	0	3	0	0	0	2	0	0	0	0	0	0	0	0	0	0	3	0	29	5
3	2	2	0	0	0	0	0	0	0	0	0	0	0	1	0	2	0	0	0	1	0	0	0	0	0	0	0	0	0	0	2	0	34	5
1	1	1	1	1	0	1	0	2	3	0	0	0	1	0	0	2	2	1	2	2	2	2	2	0	0	0	0	0	0	0	3	0	25	1
2	2	0	2	1	0	0	0	0	0	0	0	0	0	0	2	0	0	2	0	0	0	0	0	0	0	0	3	0	0	0	3	0	70	4
3	3	2	1	0	0	0	0	0	0	0	0	2	0	0	2	3	0	2	0	2	0	0	0	0	0	0	2	0	0	0	1	0	37	2
2	3	2	3	3	3	0	2	0	0	0	3	0	0	0	3	2	0	3	0	0	0	0	0	3	0	2	2	2	0	0	2	2	41	3
3	3	3	3	2	0	0	0	0	0	0	0	0	1	0	0	2	1	1	1	2	1	1	2	0	0	0	0	0	0	0	2	0	32	1
2	2	1	2	2	0	0	0	0	0	0	0	0	1	0	1	2	0	1	0	0	0	0	0	0	0	0	2	0	0	0	2	0	20	2
2	3	1	2	1	0	0	0	0	0	0	0	0	2	0	0	1	0	0	2	1	2	2	0	0	0	0	0	0	0	0	2	0	19	1
3	2	2	3	2	0	0	0	0	2	0	0	0	2	0	2	2	1	2	3	3	3	3	1	0	0	0	0	0	0	0	3	0	61	1
2	1	1	3	2	2	0	2	0	0	0	0	0	0	2	3	0	2	0	0	0	0	0	3	0	2	0	2	2	0	0	3	2	27	3
1	1	2	3	2	3	0	3	0	0	0	2	0	0	0	2	2	0	2	0	0	0	0	0	2	0	3	2	3	0	0	2	3	36	3
2	2	3	3	1	2	0	2	0	0	0	1	0	0	0	3	3	0	2	0	0	0	0	0	3	0	2	1	2	0	0	2	3	40	3
3	2	0	3	0	0	0	0	0	0	0	0	1	1	0	3	2	0	1	0	0	0	0	0	0	0	0	3	0	0	0	2	0	52	2
1	1	0	3	0	0	0	0	0	0	0	0	1	0	2	0	3	0	1	0	2	0	0	0	0	0	0	0	0	0	0	1	0	27	5
2	2	2	0	2	0	0	0	0	0	0	0	0	0	0	2	2	0	2	0	0	0	0	0	0	0	0	2	0	0	0	1	0	30	4
2	3	0	2	0	0	0	0	0	0	0	0	0	0	0	3	2	0	0	0	0	0	0	0	0	0	0	2	0	0	0	1	0	45	2
1	2	0	3	0	0	0	0	0	0	0	0	0	0	0	2	2	0	0	0	0	0	0	0	0	0	0	2	0	0	0	2	0	34	2
2	3	2	1	0	0	0	0	1	2	1	0	0	1	0	2	1	0	1	2	2	1	1	0	0	0	0	0	0	0	0	2	0	27	1
3	3	2	2	0	0	0	0	2	0	0	0	0	1	0	2	1	0	2	1	1	1	1	0	0	0	0	0	0	0	0	2	0	46	1
2	2	2	0	0	0	0	0	1	0	0	0	0	2	0	1	3	0	1	2	2	1	0	0	0	0	0	0	0	0	0	1	0	52	1
1	0	1	2	0	0	0	0	0	0	0	0	0	0	3	0	3	1	0	0	2	0	0	0	0	0	0	0	0	0	0	1	0	28	5
2	1	1	1	0	2	0	2	0	0	0	2	0	0	0	2	2	0	2	0	0	0	0	0	1	0	2	2	2	0	0	3	3	40	3
2	3	0	2	0	0	0	0	0	0	0	0	0	0	0	3	3	0	0	0	0	0	0	0	0	0	0	2	0	0	0	1	0	55	2
3	3	2	2	0	3	0	2	0	0	0	2	0	0	0	2	2	0	2	0	0	0	0	0	2	0	2	3	3	0	0	2	3	32	3
2	2	1	2	0	0	0	0	0	0	0	0	0	0	0	2	1	0	0	0	0	0	0	0	0	0	0	2	0	0	0	1	0	33	2
3	2	2	1	0	0	0	0	0	0	0	0	0	0	0	1	2	0	0	0	0	0	0	0	0	0	0	3	0	0	0	2	0	47	2
2	1	2	0	2	0	0	0	0	0	0	0	0	0	0	2	2	0	1	0	0	0	0	0	0	0	0	2	0	0	0	1	0	35	4
2	1	1	2	0	0	0	0	0	0	0	0	0	0	0	2	1	0	0	0	0	0	0	0	0	0	0	2	0	0	0	3	0	61	2
3	2	2	2	0	2	0	2	0	0	0	2	0	0	0	2	2	0	2	0	0	0	0	0	2	0	1	1	1	0	0	2	2	22	3
2	2	0	0	0	0	2	0	1	1	1	0	0	0	0	2	2	0	1	0	0	0	0	0	0	0	0	1	0	1	2	1	0	10	6
3	2	0	2	0	0	0	0	0	0	0	0	0	1	0	2	2	0	1	0	0	0	0	0	0	0	0	2	0	0	0	0	0	20	2
3	2	2	3	1	0	0	0	1	1	1	0	0	2	0	0	2	0	2	2	3	2	1	1	0	0	0	0	0	0	0	1	0	55	1
2	3	2	2	1	0	0	0	2	2	0	0	0	2	0	0	2	0	3	3	3	2	2	2	0	0	0	0	0	0	0	2	0	67	1
2	2	3	3	1	2	0	2	0	0	0	2	0	0	0	3	2	0	2	0	0	0	0	0	2	0	2	0	0	0	0	2	3	51	3
2	2	2	0	2	0	0	0	0	0	0	0	0	0	0	2	1	0	1	0	0	0	0	0	0	1	0	2	0	0	0	1	0	20	4
2	2	3	3	1	3	0	2	0	0	0	3	0	0	0	2	3	0	2	0	0	0	0	0	2	0	3	2	2	0	0	3	3	22	3
1	1	2	3	1	2	0	2	0	0	0	1	0	0	0	1	3	0	1	0	0	0	0	0	1	0	2	2	3	0	0	2	3	45	3
2	3	2	0	0	0	0	0	2	2	0	0	0	2	0	0	2	0	2	3	2	1	3	0	0	2	0	0	0	0	0	2	0	55	1
3	2	3	0	0	0	0	0	3	0	0	0	0	3	0	0	1	0	1	2	2	0	2	0	0	3	0	0	0	0	0	1	0	56	1
3	3	3	0	0	0	0	0	2	0	0	0	0	2	0	0	2	0	2	2	3	0	3	0	0	2	0	0	0	0	0	2	0	18	1
3	2	2	2	0	2	0	2	0	0	0	2	0	0	0	2	3	0	3	0	0	0	0	0	2	0	2	3	2	0	0	2	3	40	3
2	2	2	0	0	0	0	0	3	2	0	0	0	2	0	0	2	0	2	2	3	2	3	0	0	2	0	0	0	0	0	3	0	30	1
3	2	3	0	0	0	0	0	2	2	0	0	0	2	0	0	3	0	2	2	2	3	3	0	0	2	0	0	0	0	0	2	0	33	1
2	2	0	3	0	0	0	0	0	0	0	0	0	2	0	3	3	0	0	0	0	0	0	0	0	0	0	2	0	0	0	2	0	40	2
1	2	2	2	0	3	0	2	0	0	0	2	0	0	0	3	2	0	2	0	0	0	0	0	3	0	2	2	2	0	0	2	2	42	3
2	2	2	2	0	2	0	3	0	0	0	3	0	0	0	3	3	0	3	0	0	0	0	0	3	0	3	3	3	0	0	2	2	36	3
2	3	2	0	0	0	0	0	2	0	0	0	0	3	0	0	3	0	2	2	2	0	2	0	0	0	0	0	0	0	0	2	0	27	1
3	2	2	0	0	0	0	0	0	0	0	0	0	2	0	0	2	0	1	0	2	2	0	0	0	0	0	0	0	0	0	2	0	56	1
1	3	1	0	0	0	0	0	0	0	0	0	0	2	0	0	2	0	2	0	3	3	0	0	0	0	0	0	0	0	0	3	0	60	1
2	2	2	0	0	0	0	0	0	0	0	0	0	3	0	0	3	0	3	0	3	3	0	0	0	0	0	0	0	0	0	2	0	20	1
2	2	1	0	0	0	3	0	2	0	1	0	0	0	0	2	2	1	2	0	0	0	0	0	0	0	0	2	0	3	3	2	0	7	6
2	2	0	2	0	0	0	0	0	0	0	0	0	1	0	3	2	0	0	0	0	0	0	0	0	0	0	3	0	0	0	1	0	30	2
3	2	0	3	0	0	0	0	0	0	0	0	0	2	0	2	2	0	0	0	0	0	0	0	0	0	0	2	0	0	0	2	0	19	2
2	3	0	2	0	0	0	0	0	0	0	0	0	2	0	3	3	0	0	0	0	0	0	0	0	0	0	2	0	0	0	2	0	52	2
3	2	0	2	0	0	0	0	0	0	1	0	0	2	0	2	2	0	0	0	0	0	0	0	0	0	0	3	0	0	0	3	0	55	2
2	2	2	0	0	0	0	0	3	0	0	0	0	2	0	0	2	0	2	2	2	0	2	0	0	2	0	0	0	0	0	2	0	23	1
2	1	2	3	1	2	0	2	0	0	0	2	0	0	0	1	3	0	2	0	0	0	0	0	2	0	2	0	3	0	0	3	2	50	3
2	3	3	3	0	3	0	3	0	0	0	2	0	0	0	2	1	0	2	0	0	0	0	0	2	0	2	0	3	0	0	2	2	38	3
3	2	2	2	0	2	0	0	0	0	0	2	0	0	0	3	2	0	3	0	0	0	0	0	2	0	3	0	2	0	0	3	3	25	3
2	2	2	0	0	0	0	0	2	2	1	0	0	2	0	0	2	0	3	3	2	2	2	1	0	2	0	0	0	0	0	2	0	18	1
3	2	2	0	0	0	0	0	3	3	1	0	0	3	0	0	3	0	2	3	2	3	2	0	0	3	0	0	0	0	0	2	0	35	1
2	2	1	2	0	0	0	0	0	0	0	0	1	1	0	2	2	0	1	0	0	0	1	0	0	0	0	3	0	0	0	2	0	22	2
3	2	3	3	1	2	0	2	0	0	0	3	0	0	0	2	2	0	2	0	0	0	0	0	1	0	2	0	2	0	0	2	3	52	3
3	2	2	0	0	0	0	0	0	0	0	0	1	1	0	1	1	0	2	0	0	0	1	0	0	0	0	2	0	0	0	2	0	50	2
2	2	2	0	0	0	0	0	0	0	0	0	1	2	0	2	0	0	1	0	0	0	0	0	0	0	0	2	0	0	0	1	0	33	2
3	2	1	0	0	0	0	0	0	0	0	0	1	1	0	2	0	0	2	0	0	0	0	0	0	0	0	2	0	0	0	1	0	44	2
1	1	0	2	0	0	1	0	0	0	0	0	0	0	2	1	2	1	0	0	1	0	0	0	0	0	0	0	0	0	0	2	0	18	5
1	1	0	1	0	0	2	0	0	0	0	0	0	0	1	2	1	2	0	0	2	0	0	0	0	0	0	0	0	0	0	2	0	25	5
2	2	0	2	0	0	1	0	0	0	0	0	0	0	2	1	2	1	0	0	2	0	0	0	0	0	0	0	0	0	0	3	0	52	5
1	1	0	1	0	0	2	0	0	0	0	0	0	0	2	2	1	2	0	0	1	0	0	0	0	0	0	0	0	0	0	1	0	35	5
2	2	0	2	0	0	1	0	0	0	0	0	0	0	1	1	2	2	0	0	0	0	0	0	0	0	0	0	0	0	0	2	1	40	5
3	2	2	0	0	0	0	0	2	2	1	0	0	2	0	0	3	2	1	2	2	2	1	1	0	0	0	0	0	0	0	2	0	55	1
2	3	2	0	1	0	0	0	2	3	0	0	0	2	0	0	2	3	1	2	2	2	1	1	0	0	0	0	0	0	0	1	0	20	1
3	2	2	0	2	0	0	0	3	2	0	0	0	3	0	0	3	2	2	2	2	2	1	0	0	0	0	0	0	0	0	2	0	60	1
2	3	2	0	0	0	0	0	2	3	0	0	0	2	0	0	2	2	2	2	2	3	2	1	0	0	0	0	0	0	0	2	0	33	1
2	3	2	0	0	0	0	0	3	2	0	0	0	2	0	0	3	2	3	2	2	3	2	1	0	0	0	0	0	0	0	2	0	27	1
3	2	2	0	0	0	0	0	2	2	0	0	0	2	0	0	3	1	2	3	3	2	3	0	0	0	0	0	0	0	0	2	0	50	1
2	3	2	0	0	0	0	0	3	2	0	0	0	2	0	0	2	1	2	3	3	2	2	0	0	0	0	0	0	0	0	1	0	70	1
2	2	2	3	1	2	0	2	0	0	0	2	0	0	0	2	2	0	1	0	0	0	0	0	2	2	2	1	3	0	0	2	3	28	3
2	2	2	2	1	3	0	2	0	0	0	2	0	0	0	3	2	0	0	0	0	0	0	0	3	2	2	2	2	0	0	3	3	30	3
3	2	3	2	2	2	0	2	0	0	0	3	0	0	0	2	3	0	1	0	0	0	0	0	2	1	2	2	1	0	0	2	3	53	3
2	3	2	3	3	2	0	2	0	0	0	2	0	0	0	3	2	0	0	0	0	0	0	0	3	2	2	1	2	0	0	2	2	27	3
2	2	3	2	2	2	0	3	0	0	0	3	0	0	0	2	3	0	0	0	0	0	0	0	2	2	3	2	2	0	0	2	3	50	3
3	2	2	3	3	3	0	2	0	0	0	2	0	0	0	2	3	0	0	0	0	0	0	0	2	2	2	2	2	0	0	2	2	42	3
3	2	1	0	2	0	0	0	0	0	0	0	0	0	0	2	2	0	0	0	0	0	0	0	0	0	0	3	0	0	0	2	0	45	4
2	2	1	0	1	0	0	0	0	0	0	0	0	0	0	3	2	0	0	0	0	0	0	0	0	0	0	3	0	0	0	2	0	35	4
3	1	1	0	1	0	0	0	0	0	0	0	0	0	0	2	2	0	0	0	0	0	0	0	0	0	0	2	0	0	0	3	0	30	4
2	2	2	1	2	0	0	0	0	0	0	0	0	0	0	3	2	0	0	0	0	0	0	0	0	0	0	3	0	0	0	2	0	42	4
1	1	1	3	0	0	0	0	0	0	0	0	0	0	2	1	3	0	1	0	2	0	0	0	0	0	0	0	0	0	0	2	0	18	5
2	1	2	2	0	0	0	0	0	0	0	0	0	0	3	0	3	0	2	0	2	0	0	0	0	0	0	2	0	0	0	1	0	25	5
2	1	3	3	0	0	0	0	0	0	0	0	0	0	2	0	2	0	2	0	2	0	0	0	0	0	0	1	0	0	0	1	0	36	5
2	1	2	2	0	0	0	0	0	0	0	0	0	0	1	0	1	0	1	0	1	0	0	0	0	0	0	0	0	0	0	1	0	40	5
1	2	1	1	0	0	0	0	0	0	0	0	0	0	2	0	2	0	2	0	2	0	0	0	0	0	0	0	0	0	0	2	0	35	5
1	1	1	2	0	0	0	0	0	0	0	0	0	0	3	0	2	0	2	0	2	0	0	0	0	0	0	0	0	0	0	2	0	19	5
2	1	2	0	0	0	0	0	0	0	0	0	0	0	2	0	2	0	2	0	2	0	0	0	0	0	0	0	0	0	0	1	0	50	5
2	2	0	2	0	0	0	0	0	0	0	0	1	1	0	2	2	0	2	0	0	0	0	0	0	0	0	3	0	0	0	2	0	47	2
3	2	0	1	0	0	0	0	0	1	0	0	2	2	0	3	2	0	2	0	0	0	0	0	0	0	0	2	0	0	0	3	0	30	2
2	3	0	3	0	0	0	0	0	2	0	0	2	2	0	2	3	0	3	0	0	0	0	0	0	0	0	2	0	0	0	2	0	42	2
3	2	0	2	0	0	0	0	0	2	0	0	2	2	0	2	2	0	2	0	0	0	0	0	0	0	0	1	0	0	0	2	0	55	2
2	2	2	1	1	0	0	0	2	0	1	0	0	2	0	1	2	1	2	2	2	2	1	1	0	1	0	0	0	0	0	2	0	60	1
3	2	3	0	1	0	0	0	1	2	0	0	0	2	0	2	1	2	1	1	1	1	1	1	0	2	0	0	0	0	0	2	0	65	1
2	2	2	1	0	0	0	0	0	1	1	0	0	1	0	2	1	2	2	2	1	2	0	0	0	1	0	0	0	0	0	2	0	47	1
3	2	3	2	0	0	0	0	0	2	1	0	0	0	0	2	1	3	2	2	2	2	0	0	0	3	0	0	0	0	0	3	0	35	1
2	2	1	1	0	0	0	0	0	2	1	0	0	0	0	2	2	2	2	1	2	2	0	0	0	2	0	0	0	0	0	2	0	52	1
2	2	2	2	0	0	0	0	0	1	0	0	0	0	0	2	2	3	2	2	1	1	0	0	0	2	0	0	0	0	0	1	0	60	1
2	2	2	1	0	0	2	0	2	2	1	0	0	0	0	1	2	0	2	0	0	0	0	0	0	0	0	2	0	2	2	2	0	7	6
3	2	0	0	0	0	2	0	2	2	0	0	0	0	0	2	1	0	2	0	0	0	0	0	0	0	0	1	0	2	3	3	0	8	6
2	2	2	3	0	0	0	0	2	2	1	0	0	1	0	0	2	1	2	3	3	3	0	1	0	2	0	0	0	0	0	1	0	25	1
3	2	2	3	0	0	0	0	2	0	0	0	0	2	0	0	2	2	2	2	2	2	0	2	0	2	0	0	0	0	0	1	0	60	1
2	2	2	2	0	0	0	0	2	2	1	0	0	1	0	0	3	0	3	2	2	2	0	2	0	2	0	0	0	0	0	2	0	50	1
2	1	2	0	0	0	0	0	3	2	1	0	0	2	0	0	2	0	2	3	2	2	0	2	0	3	0	0	0	0	0	2	0	33	1
3	3	3	0	0	0	0	0	2	3	0	0	0	1	0	0	3	0	3	3	3	3	0	1	0	3	0	0	0	0	0	3	0	27	1
2	2	2	0	0	0	0	0	2	3	0	0	0	2	0	0	2	0	2	3	2	2	0	2	0	2	0	0	0	0	0	2	0	55	1
2	2	2	0	0	0	0	0	2	2	0	0	0	2	0	0	2	0	2	2	2	2	0	2	0	2	0	0	0	0	0	2	0	62	1
3	2	2	0	0	0	0	0	0	1	1	0	0	2	0	0	2	0	1	1	2	2	1	0	0	2	0	0	0	0	0	2	0	19	1
2	1	1	2	2	2	0	2	0	0	0	2	1	0	0	3	2	1	1	0	0	0	0	0	2	0	2	2	3	0	0	2	3	50	3
2	2	2	2	3	3	0	2	0	0	0	2	0	0	0	2	3	1	1	0	0	0	0	0	2	0	2	3	2	0	0	3	2	40	3
2	2	2	2	1	2	0	2	0	0	0	2	1	0	0	3	2	1	1	0	0	0	0	0	2	0	2	2	3	0	0	2	3	62	3
2	2	2	2	1	2	0	2	0	0	0	3	1	0	0	2	2	1	1	0	0	0	0	0	2	0	2	3	2	0	0	2	3	36	3
2	1	2	2	0	3	0	2	0	0	0	2	1	0	0	3	2	1	1	0	0	0	0	0	2	0	2	3	2	0	0	3	2	27	3
3	1	2	3	0	3	0	0	0	1	0	2	1	0	0	2	3	1	2	0	0	0	0	0	1	0	3	2	3	0	0	2	2	47	3
2	1	2	2	0	2	0	0	0	1	0	1	1	0	0	2	3	1	2	0	0	0	0	0	2	0	2	2	2	0	0	2	2	50	3
2	1	1	0	1	0	0	0	0	0	0	0	0	0	0	2	2	0	1	0	0	0	0	0	0	1	0	2	0	0	0	1	0	35	4
3	2	1	1	0	0	0	0	0	0	0	0	1	0	0	3	2	1	1	0	0	0	0	0	0	1	0	1	0	0	0	2	0	25	4
1	2	2	0	1	0	0	0	0	0	0	0	0	1	0	2	2	2	1	0	0	0	0	0	0	1	0	2	0	0	0	1	0	60	4
2	2	2	0	1	0	0	0	0	0	0	0	0	0	0	2	2	1	1	0	0	0	0	0	0	0	0	2	0	0	0	2	0	22	4
1	2	2	0	1	0	0	0	0	0	0	0	0	0	0	3	2	2	1	0	0	0	0	0	0	1	0	2	0	0	0	2	0	35	4
2	2	2	1	0	0	0	0	0	0	0	0	0	0	0	2	2	2	2	0	0	0	0	0	0	0	0	1	0	0	0	2	0	36	4
2	1	0	2	0	0	0	0	0	0	0	0	0	0	2	1	3	2	2	1	3	0	0	0	0	0	0	2	0	0	0	3	0	?	5
1	1	1	3	0	0	0	0	0	0	0	0	0	0	3	2	3	1	2	2	2	0	0	0	0	0	0	3	0	0	0	2	0	?	5
1	1	0	2	0	0	0	0	1	0	0	0	0	0	3	2	3	2	1	1	3	0	0	0	0	0	0	2	0	0	0	3	0	?	5
1	1	0	3	0	0	0	0	0	0	0	0	0	0	2	1	3	1	1	0	2	0	1	0	0	0	0	2	0	0	0	3	0	?	5
2	2	1	1	0	0	2	0	2	0	1	0	0	0	0	1	1	1	1	0	0	0	0	0	0	0	0	2	0	1	2	2	0	10	6
3	2	0	1	0	0	2	0	1	0	1	0	0	0	0	1	2	1	2	0	0	0	0	0	0	0	0	3	0	1	2	2	0	12	6
2	2	1	1	0	0	2	0	0	0	0	0	0	0	0	1	1	1	1	0	0	0	0	0	0	0	0	2	0	1	2	2	0	8	6
3	2	2	0	0	0	0	0	0	0	0	0	0	0	0	3	2	1	0	0	0	0	0	0	0	1	0	2	0	0	0	2	0	35	4
2	2	1	0	1	0	0	0	0	0	0	0	0	0	0	2	2	0	0	0	0	0	0	0	0	1	0	3	0	0	0	2	0	62	4
2	2	2	0	0	0	0	0	0	0	0	0	0	0	0	3	1	0	0	0	0	0	0	0	0	1	0	2	0	0	0	3	0	48	4
3	3	2	0	1	0	0	0	2	2	1	0	0	0	0	0	2	1	3	3	3	2	1	0	0	1	0	0	0	0	0	2	0	30	1
2	2	3	1	0	0	0	0	3	2	1	0	0	0	0	1	2	0	3	3	3	2	1	1	0	2	0	0	0	0	0	3	0	57	1
1	2	2	1	1	0	0	0	2	2	1	0	0	1	0	0	2	0	2	3	3	3	2	1	0	2	0	0	0	0	0	2	0	62	1
2	2	3	1	0	0	0	0	1	2	0	0	0	1	0	0	2	0	2	3	3	2	1	1	0	2	0	0	0	0	0	2	0	36	1
3	2	2	2	0	0	0	0	2	1	0	0	0	1	0	0	2	0	3	2	3	2	2	1	0	2	0	0	0	0	0	3	0	18	1
2	2	2	1	0	0	0	0	0	0	0	0	0	0	0	2	2	1	2	0	0	0	0	0	0	0	0	3	0	0	0	2	0	25	2
3	2	2	1	0	0	0	0	1	0	1	0	0	1	0	3	2	0	1	0	0	0	0	0	0	0	0	3	0	0	0	3	0	16	2
2	2	1	0	1	0	0	0	0	0	0	0	0	0	0	2	1	0	1	0	0	0	0	0	0	0	0	2	0	0	0	2	0	50	4
1	2	2	0	1	0	0	0	0	0	0	0	0	0	0	2	1	0	0	0	0	0	0	0	0	1	0	2	0	0	0	1	0	55	4
2	2	1	0	0	0	0	0	0	0	0	0	0	0	0	2	2	1	1	0	0	0	0	0	0	0	0	2	0	0	0	2	0	27	4
3	3	2	0	0	0	0	0	2	2	0	0	0	0	0	0	2	1	2	2	3	2	1	0	0	1	0	0	0	0	0	2	0	55	1
2	3	3	1	0	0	0	0	2	1	0	0	0	0	0	0	3	0	2	2	2	3	0	1	0	2	0	0	0	0	0	2	0	22	1
2	2	2	1	0	0	0	0	0	0	0	0	0	0	0	2	2	1	0	0	0	0	0	0	0	0	0	2	0	0	0	2	0	70	2
3	2	2	0	0	0	0	0	0	0	0	0	0	0	0	2	2	1	0	0	0	0	0	0	0	0	0	2	0	0	0	3	0	22	2
2	3	2	1	0	0	0	0	0	0	0	0	0	0	0	3	2	0	0	0	0	0	0	0	0	0	0	3	0	0	0	3	0	45	2
2	1	2	1	0	2	0	2	0	0	0	2	0	0	0	2	2	0	1	0	0	0	0	0	2	0	2	0	2	0	0	3	3	40	3
2	2	3	1	0	3	0	2	0	0	0	3	0	0	0	3	3	0	0	0	0	0	0	0	1	0	3	2	3	0	0	3	3	28	3
3	2	2	1	0	2	0	3	0	0	0	2	0	0	0	2	2	1	1	0	0	0	0	0	2	0	3	1	2	0	0	3	3	36	3
2	2	3	2	1	2	0	2	0	0	0	2	0	0	0	2	3	0	0	0	0	0	0	0	2	0	2	2	2	0	0	3	3	27	3
2	2	2	0	1	0	0	0	1	1	0	0	0	0	0	0	2	1	2	3	3	2	0	2	0	1	0	0	0	0	0	2	0	42	1
2	3	2	0	1	0	0	0	3	2	1	0	0	1	0	0	3	0	2	2	3	3	0	0	0	2	0	0	0	0	0	2	0	27	1
2	2	3	1	0	0	0	0	2	2	0	0	0	0	0	0	3	1	3	3	2	2	2	1	0	3	0	0	0	0	0	2	0	50	1
2	1	3	0	1	0	0	0	0	2	0	0	0	0	0	0	3	0	2	2	3	3	0	0	0	2	0	0	0	0	0	2	0	34	1
2	1	0	2	0	0	0	0	0	0	0	0	0	0	3	1	2	1	0	0	2	0	0	0	0	0	0	0	0	0	0	1	0	8	5
2	1	1	3	0	0	1	0	0	0	0	0	0	0	2	0	2	0	0	0	3	0	0	0	0	0	0	0	0	0	0	2	0	19	5
1	1	2	2	0	0	0	0	1	0	0	0	1	0	3	0	3	2	0	0	2	0	0	0	0	0	0	0	0	0	0	0	0	36	5
2	1	0	3	0	0	0	0	0	0	0	0	0	0	3	0	2	0	0	0	0	0	0	0	0	0	0	0	0	0	0	1	0	70	5
2	2	1	3	0	0	0	0	0	0	0	0	0	0	3	0	2	1	0	0	3	0	0	0	0	0	0	0	0	0	0	2	0	52	5
2	2	3	3	1	2	0	1	0	0	0	2	0	0	0	2	2	0	1	0	0	0	0	0	1	0	2	0	2	0	0	2	3	25	3
3	2	2	2	0	2	0	2	0	0	0	3	0	0	0	3	2	0	1	0	0	0	0	0	1	0	2	0	3	0	0	3	3	36	3
2	2	2	3	1	2	0	1	0	0	0	2	0	0	0	2	2	0	1	0	0	0	0	0	1	0	2	0	3	0	0	1	2	50	3
2	1	2	0	1	0	0	0	0	0	0	0	0	0	0	2	2	0	1	0	0	0	0	0	0	0	0	2	0	0	0	2	0	34	4
3	1	2	1	0	0	0	0	2	3	0	0	0	0	0	0	2	0	2	3	2	2	0	3	0	2	0	0	0	0	0	2	0	17	1
2	2	2	0	1	0	0	0	2	1	0	0	0	0	0	0	3	1	1	3	2	2	0	2	0	0	0	0	0	0	0	2	0	24	1
2	1	1	0	1	0	0	0	0	0	0	0	0	0	0	3	1	0	0	0	0	0	0	0	0	1	0	3	0	0	0	2	0	22	4
2	1	2	1	1	0	0	0	0	0	0	0	0	0	0	2	2	0	1	0	0	0	0	0	0	1	0	3	0	0	0	2	0	55	4
2	1	1	0	1	0	0	0	0	0	0	0	0	0	0	3	2	0	0	0	0	0	0	0	0	0	0	2	0	0	0	2	0	12	4
2	3	2	0	1	0	0	0	0	1	0	0	0	0	0	0	2	0	2	3	3	2	0	2	0	2	0	0	0	0	0	2	0	43	1
3	2	2	0	0	0	0	0	0	1	1	0	0	0	0	0	3	0	2	2	3	2	0	1	0	2	0	0	0	0	0	2	0	50	1
2	2	2	1	0	0	0	0	2	2	0	0	0	0	0	0	2	0	2	2	3	2	0	0	0	2	0	0	0	0	0	2	0	36	1
2	2	3	3	2	3	0	1	0	0	0	2	0	0	0	3	2	0	1	0	0	0	0	0	2	0	3	0	3	0	0	2	3	26	3
3	1	2	3	2	2	0	2	0	0	0	2	0	0	0	2	2	0	1	0	0	0	0	0	2	0	2	0	2	0	0	3	3	16	3
2	2	2	3	2	3	0	2	0	0	0	2	0	0	0	2	2	0	0	0	0	0	0	0	3	0	2	0	2	0	0	2	3	32	3
2	1	2	3	3	2	0	2	0	0	0	3	0	0	0	3	1	0	0	0	0	0	0	0	2	0	3	0	2	0	0	2	3	51	3
2	2	3	2	2	3	0	1	0	0	0	2	0	0	0	3	3	0	1	0	0	0	0	0	2	0	3	0	3	0	0	3	2	56	3
2	2	2	0	1	0	0	0	2	2	0	0	0	0	0	0	2	1	2	3	2	3	1	2	0	2	0	0	0	0	0	2	0	47	1
2	2	3	1	0	0	0	0	2	1	0	0	0	0	0	0	2	2	3	3	3	2	0	1	0	2	0	0	0	0	0	2	0	51	1
3	2	2	0	0	0	0	0	2	2	0	0	0	0	0	0	3	0	3	2	3	3	0	2	0	3	0	0	0	0	0	3	0	58	1
2	2	3	0	0	0	0	0	3	0	0	0	0	0	0	0	3	2	2	2	3	2	0	0	0	1	0	0	0	0	0	2	0	27	1
2	2	2	0	1	0	0	0	0	0	0	0	0	0	0	2	1	0	0	0	0	0	0	0	0	1	0	2	0	0	0	2	0	32	4
2	1	1	0	1	0	0	0	0	0	0	0	1	0	0	3	2	0	1	0	0	0	0	0	0	0	0	1	0	0	0	1	0	27	4
2	3	3	0	0	0	0	0	1	0	1	0	0	1	0	0	2	2	2	2	2	2	2	2	0	1	0	0	0	0	0	2	0	62	1
2	2	3	0	1	0	0	0	3	0	0	0	0	2	0	0	1	1	2	2	2	3	0	2	0	1	0	0	0	0	0	2	0	53	1
3	1	1	0	1	0	0	0	0	0	0	0	0	0	0	2	2	0	0	0	0	0	0	0	0	0	0	2	0	0	0	2	0	46	4
2	1	2	3	2	2	0	3	0	0	0	2	1	0	0	2	2	0	1	0	0	0	0	0	2	0	2	1	2	0	0	2	3	37	3
1	1	2	3	2	3	0	2	0	0	0	2	0	0	0	2	1	0	2	0	0	0	0	0	2	0	2	0	2	0	0	2	3	49	3
2	1	0	1	0	0	0	0	0	0	0	0	0	1	0	2	1	0	1	0	0	0	0	0	0	1	0	3	0	0	0	2	0	18	4
2	2	2	2	2	0	0	0	0	2	0	0	0	0	0	0	2	0	2	2	3	3	2	2	0	2	0	0	0	0	0	2	0	46	1
2	1	2	0	0	0	0	0	2	0	0	0	0	1	0	0	2	1	2	3	2	3	0	0	0	3	0	0	0	0	0	0	0	33	1
1	1	1	0	1	0	0	0	0	0	0	0	0	0	0	1	2	0	0	0	0	0	0	0	0	0	0	2	0	0	0	3	0	22	4
2	2	2	0	1	0	0	0	0	0	0	0	0	0	0	2	2	0	1	0	0	0	0	0	0	2	0	2	0	0	0	2	0	44	4
1	0	0	3	0	0	0	0	0	0	0	0	1	0	3	2	3	0	0	0	2	0	0	0	0	0	0	0	0	0	0	3	0	36	5
2	0	1	3	0	0	0	0	0	0	0	0	0	0	2	2	3	0	1	0	3	0	0	0	0	0	0	0	0	0	0	3	0	63	5
3	2	2	0	0	0	0	0	2	2	0	0	0	0	0	0	3	0	3	2	3	2	0	1	0	2	0	0	0	0	0	1	0	56	1
2	3	2	1	0	0	0	0	2	2	0	0	0	0	0	0	2	0	2	2	3	2	1	0	0	2	0	0	0	0	0	2	0	60	1
2	1	0	0	0	0	0	0	0	0	0	0	1	0	2	2	3	0	0	0	2	0	0	0	0	0	0	1	0	0	0	2	0	42	5
3	1	0	1	0	0	0	0	0	0	0	0	0	0	1	2	2	0	0	0	2	0	0	0	0	0	0	0	0	0	0	2	0	32	5
2	1	2	2	2	3	0	2	0	0	0	2	1	0	0	3	2	0	0	0	0	0	0	0	3	0	2	0	2	0	0	2	3	51	3
2	2	3	0	0	0	0	0	2	2	0	0	0	1	0	0	2	0	2	3	2	3	0	2	0	2	0	0	0	0	0	2	0	33	1
1	1	0	2	0	0	0	0	0	0	0	0	0	0	3	1	2	0	1	0	3	0	0	0	0	0	0	0	0	0	0	2	0	68	5
2	0	1	2	0	0	0	0	0	0	0	0	0	0	2	2	1	0	0	0	2	0	0	0	0	0	0	0	0	0	0	2	0	50	5
2	2	2	0	0	0	1	0	1	0	1	0	0	0	0	2	2	1	0	0	0	0	0	0	0	0	0	1	0	3	2	2	0	9	6
2	2	1	0	0	0	2	0	2	0	0	0	0	0	0	3	2	0	1	0	0	0	0	0	0	0	0	2	0	2	3	1	0	16	6
2	2	2	1	1	0	0	0	0	0	0	0	0	0	0	2	1	0	0	0	0	0	0	0	0	0	0	2	0	0	0	2	0	35	4
2	2	2	1	0	0	0	0	0	0	0	0	1	0	0	0	2	0	0	0	0	0	0	0	0	1	0	2	0	0	0	2	0	40	4
2	2	0	1	0	0	2	0	2	0	0	0	0	0	0	2	2	0	0	0	0	0	0	0	0	0	0	1	0	2	2	2	0	22	6
3	2	2	0	0	0	3	0	1	0	1	0	0	0	0	1	3	1	1	0	0	0	0	0	0	0	0	2	0	3	2	2	0	10	6
2	2	1	0	0	0	2	0	2	0	0	0	0	0	0	3	2	0	1	0	0	0	0	0	0	0	0	3	0	2	2	2	0	7	6
1	2	2	2	0	0	0	0	2	2	0	0	0	1	0	0	2	1	3	3	3	2	0	2	0	2	0	0	0	0	0	2	0	25	1
2	2	2	3	2	0	0	0	2	3	1	0	0	1	0	0	2	2	2	2	2	2	0	2	0	3	0	0	0	0	0	2	0	9	1
3	2	2	3	2	0	0	0	2	3	0	0	0	0	0	0	3	0	2	2	3	2	0	3	0	2	0	0	0	0	0	1	0	55	1
1	1	1	2	0	0	0	0	0	0	0	0	0	0	3	2	2	0	0	0	2	0	0	0	0	0	0	1	0	0	0	2	0	45	5
2	0	1	2	0	0	0	0	0	0	0	0	0	0	3	1	2	0	0	0	2	0	0	0	0	0	0	0	0	0	0	2	0	56	5
2	3	2	3	2	0	0	0	3	2	0	0	0	1	0	0	3	2	3	2	2	2	0	3	0	3	0	0	0	0	0	0	0	36	1
2	2	2	2	2	0	0	0	3	0	1	0	0	0	0	0	2	2	2	2	3	3	0	2	0	3	0	0	0	0	0	0	0	75	1
2	2	2	0	1	0	0	0	0	1	0	0	0	1	0	0	2	0	2	3	2	3	2	1	0	1	0	0	0	0	0	2	0	45	1
2	3	2	1	0	0	0	0	2	2	0	0	0	1	0	0	2	0	2	2	2	2	0	2	0	2	0	0	0	0	0	3	0	24	1
2	2	0	0	0	0	0	0	0	0	0	0	1	0	0	3	2	0	0	0	0	0	0	0	0	0	0	2	0	0	0	1	0	40	2
2	2	1	1	0	0	0	0	0	0	0	0	1	1	0	2	2	1	0	0	0	0	0	0	0	0	0	3	0	0	0	1	0	25	2
2	1	1	0	1	0	0	0	0	0	0	0	0	1	0	1	1	0	0	0	0	0	0	0	0	0	0	1	0	0	0	2	0	25	4
3	2	1	0	1	0	0	0	0	0	0	0	0	0	0	2	2	0	0	0	0	0	0	0	0	1	0	1	0	0	0	2	0	36	4
3	2	2	2	3	2	0	2	0	0	0	2	2	0	0	3	3	0	0	0	0	0	0	0	3	0	3	0	3	0	0	2	3	28	3
2	1	3	1	2	3	0	2	0	0	0	2	0	0	0	3	2	0	0	0	0	0	0	0	3	0	2	0	1	0	0	2	3	50	3
3	2	2	0	0	0	0	0	3	3	0	0	0	1	0	0	2	0	2	3	2	3	0	2	0	2	0	0	0	0	0	3	0	35	1
