# Supplementary material for: Novel chaotic oppositional fruit fly optimization algorithm for feature selection applied on COVID 19 patients’ health prediction
Source: PLoS One. 2022 Oct 10;17(10):e0275727. doi: 10.1371/journal.pone.0275727 (PMC9550095; doi:10.1371/journal.pone.0275727)
Supplement: S1 Dataset — (ZIP) [file pone.0275727.s001.zip › Dataset/hepatitis.csv]

2	30	2	1	2	2	2	2	1	2	2	2	2	2	1	85	18	4	61	1
2	50	1	1	2	1	2	2	1	2	2	2	2	2	0.9	135	42	3.5	61	1
2	78	1	2	2	1	2	2	2	2	2	2	2	2	0.7	96	32	4	61	1
2	34	1	2	2	2	2	2	2	2	2	2	2	2	1	105	200	4	61	1
2	34	1	2	2	2	2	2	2	2	2	2	2	2	0.9	95	28	4	75	1
1	51	1	1	2	1	2	1	2	2	1	1	2	2	1.42	105	85	3.81	61	1
2	23	1	2	2	2	2	2	2	2	2	2	2	2	1	105	85	3.81	61	1
2	39	1	2	2	1	2	2	2	1	2	2	2	2	0.7	105	48	4.4	61	1
2	30	1	2	2	2	2	2	2	2	2	2	2	2	1	105	120	3.9	61	1
2	39	1	1	1	2	2	2	1	1	2	2	2	2	1.3	78	30	4.4	85	1
2	32	1	2	1	1	2	2	2	1	2	1	2	2	1	59	249	3.7	54	1
2	41	1	2	1	1	2	2	2	1	2	2	2	2	0.9	81	60	3.9	52	1
2	30	1	2	2	1	2	2	2	1	2	2	2	2	2.2	57	144	4.9	78	1
2	47	1	1	1	2	2	2	2	2	2	2	2	2	1.42	105	60	3.81	61	1
2	38	1	1	2	1	1	1	2	2	2	2	1	2	2	72	89	2.9	46	1
2	66	1	2	2	1	2	2	2	2	2	2	2	2	1.2	102	53	4.3	61	1
2	40	1	1	2	1	2	2	2	1	2	2	2	2	0.6	62	166	4	63	1
2	38	1	2	2	2	2	2	2	2	2	2	2	2	0.7	53	42	4.1	85	2
2	38	1	1	1	2	2	2	1	1	2	2	2	2	0.7	70	28	4.2	62	1
2	22	2	2	1	1	2	2	2	2	2	2	2	2	0.9	48	20	4.2	64	1
2	27	1	2	2	1	1	1	1	1	1	1	2	2	1.2	133	98	4.1	39	1
2	31	1	2	2	2	2	2	2	2	2	2	2	2	1	85	20	4	100	1
2	42	1	2	2	2	2	2	2	2	2	2	2	2	0.9	60	63	4.7	47	1
2	25	2	1	1	2	2	2	2	2	2	2	2	2	0.4	45	18	4.3	70	1
2	27	1	1	2	1	1	2	2	2	2	2	2	2	0.8	95	46	3.8	100	1
2	49	1	1	1	1	1	1	2	1	2	1	2	2	0.6	85	48	3.7	61	1
2	58	2	2	2	1	2	2	2	1	2	1	2	2	1.4	175	55	2.7	36	1
2	61	1	1	2	1	2	2	1	1	2	2	2	2	1.3	78	25	3.8	100	1
2	51	1	1	1	1	1	2	2	2	2	2	2	2	1	78	58	4.6	52	1
1	39	1	1	1	1	1	2	2	1	2	2	2	2	2.3	280	98	3.8	40	1
2	41	2	2	1	1	1	1	2	2	2	2	2	2	0.7	81	53	5	74	1
2	26	2	1	2	2	2	2	2	1	2	2	2	2	0.5	135	29	3.8	60	1
2	35	1	2	2	1	2	2	2	2	2	2	2	2	0.9	58	92	4.3	73	1
1	37	1	2	2	1	2	2	2	2	2	1	2	2	0.6	67	28	4.2	61	1
2	23	1	2	2	1	1	1	2	2	1	2	2	2	1.3	194	150	4.1	90	1
2	20	2	1	2	1	1	1	1	1	1	1	2	2	2.3	150	68	3.9	61	1
2	42	1	1	2	2	2	2	2	2	2	2	2	2	1	85	14	4	100	1
2	65	1	2	2	1	1	2	2	1	1	1	1	2	0.3	180	53	2.9	74	2
2	52	1	1	1	2	2	2	2	2	2	2	2	2	0.7	75	55	4	21	1
2	33	1	2	2	2	2	2	2	2	2	2	2	2	1	46	90	4.4	60	1
2	56	1	1	2	1	2	2	2	2	2	2	2	2	0.7	71	18	4.4	100	1
2	34	1	2	2	2	2	2	2	2	2	2	2	2	1.42	105	86	3.81	61	1
2	28	1	2	2	1	1	2	2	2	2	2	2	2	0.7	74	110	4.4	61	1
2	37	1	1	2	2	2	2	2	1	2	1	2	2	0.6	80	80	3.8	61	1
2	28	2	2	2	1	1	2	2	1	2	2	2	2	1.8	191	420	3.3	46	1
2	36	1	1	2	2	2	2	2	2	1	2	2	2	0.8	85	44	4.2	85	1
2	38	1	2	1	1	1	1	2	2	2	1	2	2	0.7	125	65	4.2	77	1
2	39	1	1	2	2	2	2	2	2	2	2	2	2	0.9	85	60	4	61	1
2	39	1	2	2	2	2	2	2	2	2	2	2	2	1	85	20	4	61	1
2	44	1	2	2	2	2	2	2	2	2	2	2	2	0.6	110	145	4.4	70	1
2	40	1	2	1	1	2	2	2	1	1	2	2	2	1.2	85	31	4	100	1
2	30	1	2	2	1	2	2	2	2	2	2	2	2	0.7	50	78	4.2	74	1
2	37	1	1	2	1	1	1	2	2	2	2	2	2	0.8	92	59	3.81	61	1
2	30	1	2	1	2	2	2	2	2	2	2	2	2	0.7	52	38	3.9	52	1
2	64	1	2	1	1	1	2	1	1	2	2	2	2	1	80	38	4.3	74	1
2	45	2	1	2	1	1	2	2	2	1	2	2	2	1	85	75	3.81	61	1
2	37	1	2	2	2	2	2	2	2	2	2	2	2	0.7	26	58	4.5	100	1
2	32	1	2	2	2	2	2	2	2	2	2	2	2	0.7	102	64	4	90	1
2	32	1	2	2	1	1	1	2	2	2	1	2	1	3.5	215	54	3.4	29	1
2	36	1	1	2	2	2	2	1	1	1	2	2	2	0.7	164	44	3.1	41	1
2	49	1	2	2	1	1	2	2	2	2	2	2	2	0.8	103	43	3.5	66	1
2	27	1	2	2	2	2	2	2	2	2	2	2	2	0.8	105	38	4.2	61	1
2	56	1	1	2	2	2	2	2	2	2	2	2	2	0.7	62	33	3	61	1
1	57	1	2	2	1	1	1	2	2	2	1	1	2	4.1	105	48	2.6	73	1
2	39	1	2	2	1	2	2	2	2	2	2	2	2	1	34	15	4	54	1
2	44	1	1	2	1	1	2	2	2	2	2	2	2	1.6	68	68	3.7	61	1
2	24	1	2	2	2	2	2	2	2	2	2	2	2	0.8	82	39	4.3	61	1
1	34	1	1	2	1	1	2	1	1	2	1	2	2	2.8	127	182	3.81	61	1
2	36	1	1	2	1	1	1	2	1	2	2	2	2	1	105	45	4	57	1
2	50	1	2	2	2	2	2	2	2	2	2	2	2	1.5	100	100	5.3	61	1
2	32	1	1	1	1	1	2	2	2	2	2	2	2	1	55	45	4.1	56	1
1	58	1	2	2	1	2	2	1	1	1	1	2	2	2	167	242	3.3	61	1
2	34	2	1	1	2	2	2	2	1	2	2	2	2	0.6	30	24	4	76	1
2	34	1	1	2	1	2	2	1	1	2	1	2	2	1	72	46	4.4	57	1
2	28	1	2	2	2	2	2	2	2	2	2	2	2	0.7	85	31	4.9	61	1
2	23	1	2	2	1	1	1	2	2	2	2	2	2	0.8	105	14	4.8	61	1
2	36	1	2	2	2	2	2	2	2	2	2	2	2	0.7	62	224	4.2	100	1
2	30	1	1	2	2	2	2	2	2	2	2	2	2	0.7	100	31	4	100	1
2	62	2	2	2	1	1	2	2	1	2	1	2	2	1.3	141	156	3.9	58	1
2	28	1	1	2	1	1	1	2	1	2	2	2	2	1.6	44	123	4	46	1
1	44	1	1	2	1	1	2	2	2	1	2	2	1	0.9	135	55	3.81	41	2
1	30	1	2	2	1	1	1	2	1	2	1	1	1	2.5	165	64	2.8	61	2
1	38	1	1	2	1	1	1	2	1	2	1	1	1	1.2	118	16	2.8	61	2
2	38	1	1	2	1	1	1	1	1	2	2	2	2	0.6	76	18	4.4	84	2
2	50	2	1	2	1	2	2	1	1	1	1	2	2	0.9	230	117	3.4	41	2
1	42	1	1	2	1	1	1	2	2	1	1	2	1	4.6	105	55	3.3	61	2
2	52	1	1	2	2	2	2	2	2	2	2	2	2	1.5	105	69	2.9	61	2
1	59	1	1	2	1	1	2	2	1	1	1	2	2	1.5	107	157	3.6	38	2
2	40	1	1	1	1	1	1	1	1	2	2	2	2	0.6	40	69	4.2	67	2
2	30	1	1	2	1	1	2	2	1	2	1	2	2	0.8	147	128	3.9	100	2
2	44	1	1	2	1	1	2	1	1	2	1	2	2	3	114	65	3.5	61	2
1	47	1	2	2	2	2	2	2	2	2	1	2	1	2	84	23	4.2	66	2
2	60	1	1	2	1	2	2	1	1	1	1	2	2	1.42	105	40	3.81	61	2
1	48	1	1	2	1	1	2	2	1	2	1	1	1	4.8	123	157	2.7	31	2
2	22	1	2	2	2	2	2	2	2	2	2	2	2	0.7	105	24	3.81	61	2
2	27	1	1	2	1	2	2	2	1	2	2	2	2	2.4	168	227	3	66	2
2	51	1	1	2	1	1	1	2	1	1	1	2	1	4.6	215	269	3.9	51	2
1	47	1	2	2	1	1	2	2	1	2	2	1	1	1.7	86	20	2.1	46	2
2	25	1	2	2	2	2	2	2	2	2	2	2	2	0.6	105	34	6.4	61	2
2	45	1	1	2	1	1	1	2	2	2	2	2	2	2.3	105	648	3.81	61	2
2	54	1	1	1	2	2	2	1	1	2	2	2	2	1	155	225	3.6	67	2
1	33	1	1	2	1	1	2	2	2	2	2	1	2	0.7	63	80	3	31	2
2	7	1	2	2	2	2	2	2	1	1	2	2	2	0.7	256	25	4.2	61	2
1	42	1	1	1	1	1	2	2	2	2	1	2	2	0.5	62	68	3.8	29	2
2	52	1	1	2	1	2	2	2	2	2	2	2	2	1	85	30	4	61	2
2	45	1	1	2	1	2	2	2	1	1	2	2	2	1.2	81	65	3	61	1
2	36	1	1	2	2	2	2	2	2	2	2	2	2	1.1	141	75	3.3	61	2
2	69	2	2	2	1	2	2	2	2	2	2	2	2	3.2	119	136	3.81	61	2
2	24	1	1	2	1	2	2	2	2	2	2	2	2	1	105	34	4.1	61	2
2	50	1	2	2	2	2	2	2	2	2	2	2	2	1	139	81	3.9	62	2
2	54	1	2	2	1	2	2	1	1	2	2	2	2	3.2	85	28	3.8	61	2
1	56	1	1	2	1	1	1	1	1	2	1	2	2	2.9	90	153	4	61	2
2	20	1	1	2	1	1	1	2	2	2	1	1	2	1	160	118	2.9	23	2
2	42	1	2	2	2	2	2	2	2	1	2	2	2	1.5	85	40	3.81	61	2
2	37	1	1	2	1	2	2	2	2	2	1	2	2	0.9	105	231	4.3	61	2
2	50	1	2	2	2	2	2	2	1	1	1	2	2	1	85	75	4	72	2
2	34	2	2	2	1	1	1	1	1	2	1	2	2	0.7	70	24	4.1	100	2
1	50	1	2	2	1	2	2	2	1	1	2	1	1	2.8	155	75	2.4	32	2
2	54	1	1	2	1	1	2	2	2	2	2	1	2	1.2	85	92	3.1	66	2
1	57	1	1	2	1	1	2	2	2	2	1	1	2	4.6	82	55	3.3	30	2
2	54	1	2	2	2	2	2	2	2	2	2	2	2	1	85	30	4.5	0	2
1	31	1	1	2	1	1	1	2	2	1	2	2	2	8	105	101	2.2	61	2
2	48	1	2	2	1	1	1	2	1	2	1	2	2	2	158	278	3.8	61	2
2	72	1	2	1	1	2	2	2	1	2	2	2	2	1	115	52	3.4	50	2
1	38	1	1	2	2	2	2	2	1	2	2	2	2	0.4	243	49	3.8	90	2
2	25	1	2	2	1	2	2	1	1	1	1	1	1	1.3	181	181	4.5	57	2
2	51	1	2	2	2	2	2	1	1	2	1	2	2	0.8	105	33	4.5	61	2
2	38	1	2	2	2	2	2	2	1	2	1	2	1	1.6	130	140	3.5	56	2
1	47	1	2	2	1	1	2	2	1	2	1	1	1	1	166	30	2.6	31	2
2	45	1	2	1	2	2	2	2	2	2	2	2	2	1.3	85	44	4.2	85	2
2	36	1	1	2	1	1	1	1	1	2	1	2	1	1.7	295	60	2.7	61	2
2	51	1	2	2	1	2	2	2	2	1	1	2	1	1	105	20	3	63	2
1	49	1	1	2	1	1	2	2	2	1	1	2	2	1.4	85	70	3.5	35	2
1	45	1	2	2	1	1	1	2	2	2	1	1	2	1.9	105	114	2.4	61	2
2	31	1	1	2	1	2	2	2	1	2	2	2	2	1.2	75	173	4.2	54	2
2	20	1	1	2	2	2	2	2	2	2	2	2	2	0.9	89	152	4	61	2
2	36	1	2	2	2	2	2	2	2	2	2	2	2	0.6	120	30	4	61	2
1	46	1	2	2	1	1	1	2	1	2	1	1	1	7.6	105	242	3.3	50	2
2	44	1	2	2	1	2	2	2	1	2	2	2	2	0.9	126	142	4.3	61	2
2	61	1	1	2	1	1	2	1	2	2	1	2	2	0.8	75	20	4.1	61	2
2	53	2	1	2	1	2	2	2	2	1	1	2	1	1.5	81	19	4.1	48	2
1	43	1	2	2	1	2	2	2	2	1	1	1	2	1.2	100	19	3.1	42	2
