# Supplementary material for: Novel chaotic oppositional fruit fly optimization algorithm for feature selection applied on COVID 19 patients’ health prediction
Source: PLoS One. 2022 Oct 10;17(10):e0275727. doi: 10.1371/journal.pone.0275727 (PMC9550095; doi:10.1371/journal.pone.0275727)
Supplement: S1 Dataset — (ZIP) [file pone.0275727.s001.zip › Dataset/Indian Liver Patient Dataset (ILPD).csv]

65	Female	0.7	0.1	187	16	18	6.8	3.3	0.9	1
62	Male	10.9	5.5	699	64	100	7.5	3.2	0.74	1
62	Male	7.3	4.1	490	60	68	7	3.3	0.89	1
58	Male	1	0.4	182	14	20	6.8	3.4	1	1
72	Male	3.9	2	195	27	59	7.3	2.4	0.4	1
46	Male	1.8	0.7	208	19	14	7.6	4.4	1.3	1
26	Female	0.9	0.2	154	16	12	7	3.5	1	1
29	Female	0.9	0.3	202	14	11	6.7	3.6	1.1	1
17	Male	0.9	0.3	202	22	19	7.4	4.1	1.2	2
55	Male	0.7	0.2	290	53	58	6.8	3.4	1	1
57	Male	0.6	0.1	210	51	59	5.9	2.7	0.8	1
72	Male	2.7	1.3	260	31	56	7.4	3	0.6	1
64	Male	0.9	0.3	310	61	58	7	3.4	0.9	2
74	Female	1.1	0.4	214	22	30	8.1	4.1	1	1
61	Male	0.7	0.2	145	53	41	5.8	2.7	0.87	1
25	Male	0.6	0.1	183	91	53	5.5	2.3	0.7	2
38	Male	1.8	0.8	342	168	441	7.6	4.4	1.3	1
33	Male	1.6	0.5	165	15	23	7.3	3.5	0.92	2
40	Female	0.9	0.3	293	232	245	6.8	3.1	0.8	1
40	Female	0.9	0.3	293	232	245	6.8	3.1	0.8	1
51	Male	2.2	1	610	17	28	7.3	2.6	0.55	1
51	Male	2.9	1.3	482	22	34	7	2.4	0.5	1
62	Male	6.8	3	542	116	66	6.4	3.1	0.9	1
40	Male	1.9	1	231	16	55	4.3	1.6	0.6	1
63	Male	0.9	0.2	194	52	45	6	3.9	1.85	2
34	Male	4.1	2	289	875	731	5	2.7	1.1	1
34	Male	4.1	2	289	875	731	5	2.7	1.1	1
34	Male	6.2	3	240	1680	850	7.2	4	1.2	1
20	Male	1.1	0.5	128	20	30	3.9	1.9	0.95	2
84	Female	0.7	0.2	188	13	21	6	3.2	1.1	2
57	Male	4	1.9	190	45	111	5.2	1.5	0.4	1
52	Male	0.9	0.2	156	35	44	4.9	2.9	1.4	1
57	Male	1	0.3	187	19	23	5.2	2.9	1.2	2
38	Female	2.6	1.2	410	59	57	5.6	3	0.8	2
38	Female	2.6	1.2	410	59	57	5.6	3	0.8	2
30	Male	1.3	0.4	482	102	80	6.9	3.3	0.9	1
17	Female	0.7	0.2	145	18	36	7.2	3.9	1.18	2
46	Female	14.2	7.8	374	38	77	4.3	2	0.8	1
48	Male	1.4	0.6	263	38	66	5.8	2.2	0.61	1
47	Male	2.7	1.3	275	123	73	6.2	3.3	1.1	1
45	Male	2.4	1.1	168	33	50	5.1	2.6	1	1
62	Male	0.6	0.1	160	42	110	4.9	2.6	1.1	2
42	Male	6.8	3.2	630	25	47	6.1	2.3	0.6	2
50	Male	2.6	1.2	415	407	576	6.4	3.2	1	1
85	Female	1	0.3	208	17	15	7	3.6	1	2
35	Male	1.8	0.6	275	48	178	6.5	3.2	0.9	2
21	Male	3.9	1.8	150	36	27	6.8	3.9	1.34	1
40	Male	1.1	0.3	230	1630	960	4.9	2.8	1.3	1
32	Female	0.6	0.1	176	39	28	6	3	1	1
55	Male	18.4	8.8	206	64	178	6.2	1.8	0.4	1
45	Female	0.7	0.2	170	21	14	5.7	2.5	0.7	1
34	Female	0.6	0.1	161	15	19	6.6	3.4	1	1
38	Male	3.1	1.6	253	80	406	6.8	3.9	1.3	1
38	Male	1.1	0.3	198	86	150	6.3	3.5	1.2	1
42	Male	8.9	4.5	272	31	61	5.8	2	0.5	1
42	Male	8.9	4.5	272	31	61	5.8	2	0.5	1
33	Male	0.8	0.2	198	26	23	8	4	1	2
48	Female	0.9	0.2	175	24	54	5.5	2.7	0.9	2
51	Male	0.8	0.2	367	42	18	5.2	2	0.6	1
64	Male	1.1	0.5	145	20	24	5.5	3.2	1.39	2
31	Female	0.8	0.2	158	21	16	6	3	1	1
58	Male	1	0.5	158	37	43	7.2	3.6	1	1
58	Male	1	0.5	158	37	43	7.2	3.6	1	1
57	Male	0.7	0.2	208	35	97	5.1	2.1	0.7	1
57	Male	1.3	0.4	259	40	86	6.5	2.5	0.6	1
57	Male	1.4	0.7	470	62	88	5.6	2.5	0.8	1
54	Male	2.2	1.2	195	55	95	6	3.7	1.6	1
37	Male	1.8	0.8	215	53	58	6.4	3.8	1.4	1
66	Male	0.7	0.2	239	27	26	6.3	3.7	1.4	1
60	Male	0.8	0.2	215	24	17	6.3	3	0.9	2
19	Female	0.7	0.2	186	166	397	5.5	3	1.2	1
75	Female	0.8	0.2	188	20	29	4.4	1.8	0.6	1
75	Female	0.8	0.2	205	27	24	4.4	2	0.8	1
52	Male	0.6	0.1	171	22	16	6.6	3.6	1.2	1
68	Male	0.7	0.1	145	20	22	5.8	2.9	1	1
29	Female	0.7	0.1	162	52	41	5.2	2.5	0.9	2
31	Male	0.9	0.2	518	189	17	5.3	2.3	0.7	1
68	Female	0.6	0.1	1620	95	127	4.6	2.1	0.8	1
70	Male	1.4	0.6	146	12	24	6.2	3.8	1.58	2
58	Female	2.8	1.3	670	48	79	4.7	1.6	0.5	1
58	Female	2.4	1.1	915	60	142	4.7	1.8	0.6	1
29	Male	1	0.3	75	25	26	5.1	2.9	1.3	1
49	Male	0.7	0.1	148	14	12	5.4	2.8	1	2
33	Male	2	1	258	194	152	5.4	3	1.25	1
32	Male	0.6	0.1	237	45	31	7.5	4.3	1.34	1
14	Male	1.4	0.5	269	58	45	6.7	3.9	1.4	1
13	Male	0.6	0.1	320	28	56	7.2	3.6	1	2
58	Male	0.8	0.2	298	33	59	6.2	3.1	1	1
18	Male	0.6	0.2	538	33	34	7.5	3.2	0.7	1
60	Male	4	1.9	238	119	350	7.1	3.3	0.8	1
60	Male	5.7	2.8	214	412	850	7.3	3.2	0.78	1
60	Male	6.8	3.2	308	404	794	6.8	3	0.7	1
60	Male	8.6	4	298	412	850	7.4	3	0.6	1
60	Male	5.8	2.7	204	220	400	7	3	0.7	1
60	Male	5.2	2.4	168	126	202	6.8	2.9	0.7	1
75	Male	0.9	0.2	282	25	23	4.4	2.2	1	1
39	Male	3.8	1.5	298	102	630	7.1	3.3	0.8	1
39	Male	6.6	3	215	190	950	4	1.7	0.7	1
18	Male	0.6	0.1	265	97	161	5.9	3.1	1.1	1
18	Male	0.7	0.1	312	308	405	6.9	3.7	1.1	1
27	Male	0.6	0.2	161	27	28	3.7	1.6	0.76	2
27	Male	0.7	0.2	243	21	23	5.3	2.3	0.7	2
17	Male	0.9	0.2	224	36	45	6.9	4.2	1.55	1
55	Female	0.8	0.2	225	14	23	6.1	3.3	1.2	2
63	Male	0.5	0.1	170	21	28	5.5	2.5	0.8	1
36	Male	5.3	2.3	145	32	92	5.1	2.6	1	2
36	Male	5.3	2.3	145	32	92	5.1	2.6	1	2
36	Male	0.8	0.2	158	29	39	6	2.2	0.5	2
36	Male	0.8	0.2	158	29	39	6	2.2	0.5	2
36	Male	0.9	0.1	486	25	34	5.9	2.8	0.9	2
24	Female	0.7	0.2	188	11	10	5.5	2.3	0.71	2
48	Male	3.2	1.6	257	33	116	5.7	2.2	0.62	1
27	Male	1.2	0.4	179	63	39	6.1	3.3	1.1	2
74	Male	0.6	0.1	272	24	98	5	2	0.6	1
50	Male	5.8	3	661	181	285	5.7	2.3	0.67	2
50	Male	7.3	3.6	1580	88	64	5.6	2.3	0.6	2
48	Male	0.7	0.1	1630	74	149	5.3	2	0.6	1
32	Male	12.7	6.2	194	2000	2946	5.7	3.3	1.3	1
32	Male	15.9	7	280	1350	1600	5.6	2.8	1	1
32	Male	18	8.2	298	1250	1050	5.4	2.6	0.9	1
32	Male	23	11.3	300	482	275	7.1	3.5	0.9	1
32	Male	22.7	10.2	290	322	113	6.6	2.8	0.7	1
58	Male	1.7	0.8	188	60	84	5.9	3.5	1.4	2
64	Female	0.8	0.2	178	17	18	6.3	3.1	0.9	1
28	Male	0.6	0.1	177	36	29	6.9	4.1	1.4	2
60	Male	1.8	0.5	201	45	25	3.9	1.7	0.7	2
48	Male	5.8	2.5	802	133	88	6	2.8	0.8	1
64	Male	3	1.4	248	46	40	6.5	3.2	0.9	1
58	Female	1.7	0.8	1896	61	83	8	3.9	0.95	1
45	Male	2.8	1.7	263	57	65	5.1	2.3	0.8	1
45	Male	3.2	1.4	512	50	58	6	2.7	0.8	1
70	Female	0.7	0.2	237	18	28	5.8	2.5	0.75	2
18	Female	0.8	0.2	199	34	31	6.5	3.5	1.16	2
53	Male	0.9	0.4	238	17	14	6.6	2.9	0.8	1
18	Male	1.8	0.7	178	35	36	6.8	3.6	1.1	1
66	Male	11.3	5.6	1110	1250	4929	7	2.4	0.5	1
46	Female	4.7	2.2	310	62	90	6.4	2.5	0.6	1
18	Male	0.8	0.2	282	72	140	5.5	2.5	0.8	1
18	Male	0.8	0.2	282	72	140	5.5	2.5	0.8	1
15	Male	0.8	0.2	380	25	66	6.1	3.7	1.5	1
60	Male	0.6	0.1	186	20	21	6.2	3.3	1.1	2
66	Female	4.2	2.1	159	15	30	7.1	2.2	0.4	1
30	Male	1.6	0.4	332	84	139	5.6	2.7	0.9	1
30	Male	1.6	0.4	332	84	139	5.6	2.7	0.9	1
45	Female	3.5	1.5	189	63	87	5.6	2.9	1	1
65	Male	0.8	0.2	201	18	22	5.4	2.9	1.1	2
66	Female	2.9	1.3	168	21	38	5.5	1.8	0.4	1
65	Male	0.7	0.1	392	20	30	5.3	2.8	1.1	1
50	Male	0.9	0.2	202	20	26	7.2	4.5	1.66	1
60	Male	0.8	0.2	286	21	27	7.1	4	1.2	1
56	Male	1.1	0.5	180	30	42	6.9	3.8	1.2	2
50	Male	1.6	0.8	218	18	20	5.9	2.9	0.96	1
46	Female	0.8	0.2	182	20	40	6	2.9	0.9	1
52	Male	0.6	0.1	178	26	27	6.5	3.6	1.2	2
34	Male	5.9	2.5	290	45	233	5.6	2.7	0.9	1
34	Male	8.7	4	298	58	138	5.8	2.4	0.7	1
32	Male	0.9	0.3	462	70	82	6.2	3.1	1	1
72	Male	0.7	0.1	196	20	35	5.8	2	0.5	1
72	Male	0.7	0.1	196	20	35	5.8	2	0.5	1
50	Male	1.2	0.4	282	36	32	7.2	3.9	1.1	1
60	Male	11	4.9	750	140	350	5.5	2.1	0.6	1
60	Male	11.5	5	1050	99	187	6.2	2.8	0.8	1
60	Male	5.8	2.7	599	43	66	5.4	1.8	0.5	1
39	Male	1.9	0.9	180	42	62	7.4	4.3	1.38	1
39	Male	1.9	0.9	180	42	62	7.4	4.3	1.38	1
48	Male	4.5	2.3	282	13	74	7	2.4	0.52	1
55	Male	75	3.6	332	40	66	6.2	2.5	0.6	1
47	Female	3	1.5	292	64	67	5.6	1.8	0.47	1
60	Male	22.8	12.6	962	53	41	6.9	3.3	0.9	1
60	Male	8.9	4	950	33	32	6.8	3.1	0.8	1
72	Male	1.7	0.8	200	28	37	6.2	3	0.93	1
44	Female	1.9	0.6	298	378	602	6.6	3.3	1	1
55	Male	14.1	7.6	750	35	63	5	1.6	0.47	1
31	Male	0.6	0.1	175	48	34	6	3.7	1.6	1
31	Male	0.6	0.1	175	48	34	6	3.7	1.6	1
31	Male	0.8	0.2	198	43	31	7.3	4	1.2	1
55	Male	0.8	0.2	482	112	99	5.7	2.6	0.8	1
75	Male	14.8	9	1020	71	42	5.3	2.2	0.7	1
75	Male	10.6	5	562	37	29	5.1	1.8	0.5	1
75	Male	8	4.6	386	30	25	5.5	1.8	0.48	1
75	Male	2.8	1.3	250	23	29	2.7	0.9	0.5	1
75	Male	2.9	1.3	218	33	37	3	1.5	1	1
65	Male	1.9	0.8	170	36	43	3.8	1.4	0.58	2
40	Male	0.6	0.1	171	20	17	5.4	2.5	0.8	1
64	Male	1.1	0.4	201	18	19	6.9	4.1	1.4	1
38	Male	1.5	0.4	298	60	103	6	3	1	2
60	Male	3.2	1.8	750	79	145	7.8	3.2	0.69	1
60	Male	2.1	1	191	114	247	4	1.6	0.6	1
60	Male	1.9	0.8	614	42	38	4.5	1.8	0.6	1
48	Female	0.8	0.2	218	32	28	5.2	2.5	0.9	2
60	Male	6.3	3.2	314	118	114	6.6	3.7	1.27	1
60	Male	5.8	3	257	107	104	6.6	3.5	1.12	1
60	Male	2.3	0.6	272	79	51	6.6	3.5	1.1	1
49	Male	1.3	0.4	206	30	25	6	3.1	1.06	2
49	Male	2	0.6	209	48	32	5.7	3	1.1	2
60	Male	2.4	1	1124	30	54	5.2	1.9	0.5	1
60	Male	2	1.1	664	52	104	6	2.1	0.53	1
26	Female	0.6	0.2	142	12	32	5.7	2.4	0.75	1
41	Male	0.9	0.2	169	22	18	6.1	3	0.9	2
7	Female	27.2	11.8	1420	790	1050	6.1	2	0.4	1
49	Male	0.6	0.1	218	50	53	5	2.4	0.9	1
49	Male	0.6	0.1	218	50	53	5	2.4	0.9	1
38	Female	0.8	0.2	145	19	23	6.1	3.1	1.03	2
21	Male	1	0.3	142	27	21	6.4	3.5	1.2	2
21	Male	0.7	0.2	135	27	26	6.4	3.3	1	2
45	Male	2.5	1.2	163	28	22	7.6	4	1.1	1
40	Male	3.6	1.8	285	50	60	7	2.9	0.7	1
40	Male	3.9	1.7	350	950	1500	6.7	3.8	1.3	1
70	Female	0.9	0.3	220	53	95	6.1	2.8	0.68	1
45	Female	0.9	0.3	189	23	33	6.6	3.9		1
28	Male	0.8	0.3	190	20	14	4.1	2.4	1.4	1
42	Male	2.7	1.3	219	60	180	7	3.2	0.8	1
22	Male	2.7	1	160	82	127	5.5	3.1	1.2	2
8	Female	0.9	0.2	401	25	58	7.5	3.4	0.8	1
38	Male	1.7	1	180	18	34	7.2	3.6	1	1
66	Male	0.6	0.2	100	17	148	5	3.3	1.9	2
55	Male	0.9	0.2	116	36	16	6.2	3.2	1	2
49	Male	1.1	0.5	159	30	31	7	4.3	1.5	1
6	Male	0.6	0.1	289	38	30	4.8	2	0.7	2
37	Male	0.8	0.2	125	41	39	6.4	3.4	1.1	1
37	Male	0.8	0.2	147	27	46	5	2.5	1	1
47	Male	0.9	0.2	192	38	24	7.3	4.3	1.4	1
47	Male	0.9	0.2	265	40	28	8	4	1	1
50	Male	1.1	0.3	175	20	19	7.1	4.5	1.7	2
70	Male	1.7	0.5	400	56	44	5.7	3.1	1.1	1
26	Male	0.6	0.2	120	45	51	7.9	4	1	1
26	Male	1.3	0.4	173	38	62	8	4	1	1
68	Female	0.7	0.2	186	18	15	6.4	3.8	1.4	1
65	Female	1	0.3	202	26	13	5.3	2.6	0.9	2
46	Male	0.6	0.2	290	26	21	6	3	1	1
61	Male	1.5	0.6	196	61	85	6.7	3.8	1.3	2
61	Male	0.8	0.1	282	85	231	8.5	4.3	1	1
50	Male	2.7	1.6	157	149	156	7.9	3.1	0.6	1
33	Male	2	1.4	2110	48	89	6.2	3	0.9	1
40	Female	0.9	0.2	285	32	27	7.7	3.5	0.8	1
60	Male	1.5	0.6	360	230	298	4.5	2	0.8	1
22	Male	0.8	0.2	300	57	40	7.9	3.8	0.9	2
35	Female	0.9	0.3	158	20	16	8	4	1	1
35	Female	0.9	0.2	190	40	35	7.3	4.7	1.8	2
40	Male	0.9	0.3	196	69	48	6.8	3.1	0.8	1
48	Male	0.7	0.2	165	32	30	8	4	1	2
51	Male	0.8	0.2	230	24	46	6.5	3.1		1
29	Female	0.8	0.2	205	30	23	8.2	4.1	1	1
28	Female	0.9	0.2	316	25	23	8.5	5.5	1.8	1
54	Male	0.8	0.2	218	20	19	6.3	2.5	0.6	1
54	Male	0.9	0.2	290	15	18	6.1	2.8	0.8	1
55	Male	1.8	9	272	22	79	6.1	2.7	0.7	1
55	Male	0.9	0.2	190	25	28	5.9	2.7	0.8	1
40	Male	0.7	0.1	202	37	29	5	2.6	1	1
33	Male	1.2	0.3	498	28	25	7	3	0.7	1
33	Male	2.1	1.3	480	38	22	6.5	3	0.8	1
33	Male	0.9	0.8	680	37	40	5.9	2.6	0.8	1
65	Male	1.1	0.3	258	48	40	7	3.9	1.2	2
35	Female	0.6	0.2	180	12	15	5.2	2.7		2
38	Female	0.7	0.1	152	90	21	7.1	4.2	1.4	2
38	Male	1.7	0.7	859	89	48	6	3	1	1
50	Male	0.9	0.3	901	23	17	6.2	3.5	1.2	1
44	Male	0.8	0.2	335	148	86	5.6	3	1.1	1
36	Male	0.8	0.2	182	31	34	6.4	3.8	1.4	2
42	Male	30.5	14.2	285	65	130	5.2	2.1	0.6	1
42	Male	16.4	8.9	245	56	87	5.4	2	0.5	1
33	Male	1.5	7	505	205	140	7.5	3.9	1	1
18	Male	0.8	0.2	228	55	54	6.9	4	1.3	1
38	Female	0.8	0.2	185	25	21	7	3	0.7	1
38	Male	0.8	0.2	247	55	92	7.4	4.3	1.38	2
4	Male	0.9	0.2	348	30	34	8	4	1	2
62	Male	1.2	0.4	195	38	54	6.3	3.8	1.5	1
43	Female	0.9	0.3	140	12	29	7.4	3.5	1.8	1
40	Male	14.5	6.4	358	50	75	5.7	2.1	0.5	1
26	Male	0.6	0.1	110	15	20	2.8	1.6	1.3	1
37	Male	0.7	0.2	235	96	54	9.5	4.9	1	1
4	Male	0.8	0.2	460	152	231	6.5	3.2	0.9	2
21	Male	18.5	9.5	380	390	500	8.2	4.1	1	1
30	Male	0.7	0.2	262	15	18	9.6	4.7	1.2	1
33	Male	1.8	0.8	196	25	22	8	4	1	1
26	Male	1.9	0.8	180	22	19	8.2	4.1	1	2
35	Male	0.9	0.2	190	25	20	6.4	3.6	1.2	2
60	Male	2	0.8	190	45	40	6	2.8	0.8	1
45	Male	2.2	0.8	209	25	20	8	4	1	1
48	Female	1	1.4	144	18	14	8.3	4.2	1	1
58	Male	0.8	0.2	123	56	48	6	3	1	1
50	Male	0.7	0.2	192	18	15	7.4	4.2	1.3	2
50	Male	0.7	0.2	188	12	14	7	3.4	0.9	1
18	Male	1.3	0.7	316	10	21	6	2.1	0.5	2
18	Male	0.9	0.3	300	30	48	8	4	1	1
13	Male	1.5	0.5	575	29	24	7.9	3.9	0.9	1
34	Female	0.8	0.2	192	15	12	8.6	4.7	1.2	1
43	Male	1.3	0.6	155	15	20	8	4	1	2
50	Female	1	0.5	239	16	39	7.5	3.7	0.9	1
57	Male	4.5	2.3	315	120	105	7	4	1.3	1
45	Female	1	0.3	250	48	44	8.6	4.3	1	1
60	Male	0.7	0.2	174	32	14	7.8	4.2	1.1	2
45	Male	0.6	0.2	245	22	24	7.1	3.4	0.9	1
23	Male	1.1	0.5	191	37	41	7.7	4.3	1.2	2
22	Male	2.4	1	340	25	21	8.3	4.5	1.1	1
22	Male	0.6	0.2	202	78	41	8	3.9	0.9	1
74	Female	0.9	0.3	234	16	19	7.9	4	1	1
25	Female	0.9	0.3	159	24	25	6.9	4.4	1.7	2
31	Female	1.1	0.3	190	26	15	7.9	3.8	0.9	1
24	Female	0.9	0.2	195	40	35	7.4	4.1	1.2	2
58	Male	0.8	0.2	180	32	25	8.2	4.4	1.1	2
51	Female	0.9	0.2	280	21	30	6.7	3.2	0.8	1
50	Female	1.7	0.6	430	28	32	6.8	3.5	1	1
50	Male	0.7	0.2	206	18	17	8.4	4.2	1	2
55	Female	0.8	0.2	155	21	17	6.9	3.8	1.4	1
54	Female	1.4	0.7	195	36	16	7.9	3.7	0.9	2
48	Male	1.6	1	588	74	113	7.3	2.4	0.4	1
30	Male	0.8	0.2	174	21	47	4.6	2.3	1	1
45	Female	0.8	0.2	165	22	18	8.2	4.1	1	1
48	Female	1.1	0.7	527	178	250	8	4.2	1.1	1
51	Male	0.8	0.2	175	48	22	8.1	4.6	1.3	1
54	Female	23.2	12.6	574	43	47	7.2	3.5	0.9	1
27	Male	1.3	0.6	106	25	54	8.5	4.8		2
30	Female	0.8	0.2	158	25	22	7.9	4.5	1.3	2
26	Male	2	0.9	195	24	65	7.8	4.3	1.2	1
22	Male	0.9	0.3	179	18	21	6.7	3.7	1.2	2
44	Male	0.9	0.2	182	29	82	7.1	3.7	1	2
35	Male	0.7	0.2	198	42	30	6.8	3.4	1	1
38	Male	3.7	2.2	216	179	232	7.8	4.5	1.3	1
14	Male	0.9	0.3	310	21	16	8.1	4.2	1	2
30	Female	0.7	0.2	63	31	27	5.8	3.4	1.4	1
30	Female	0.8	0.2	198	30	58	5.2	2.8	1.1	1
36	Male	1.7	0.5	205	36	34	7.1	3.9	1.2	1
12	Male	0.8	0.2	302	47	67	6.7	3.5	1.1	2
60	Male	2.6	1.2	171	42	37	5.4	2.7	1	1
42	Male	0.8	0.2	158	27	23	6.7	3.1	0.8	2
36	Female	1.2	0.4	358	160	90	8.3	4.4	1.1	2
24	Male	3.3	1.6	174	11	33	7.6	3.9	1	2
43	Male	0.8	0.2	192	29	20	6	2.9	0.9	2
21	Male	0.7	0.2	211	14	23	7.3	4.1	1.2	2
26	Male	2	0.9	157	54	68	6.1	2.7	0.8	1
26	Male	1.7	0.6	210	62	56	5.4	2.2	0.6	1
26	Male	7.1	3.3	258	80	113	6.2	2.9	0.8	1
36	Female	0.7	0.2	152	21	25	5.9	3.1	1.1	2
13	Female	0.7	0.2	350	17	24	7.4	4	1.1	1
13	Female	0.7	0.1	182	24	19	8.9	4.9	1.2	1
75	Male	6.7	3.6	458	198	143	6.2	3.2	1	1
75	Male	2.5	1.2	375	85	68	6.4	2.9	0.8	1
75	Male	1.8	0.8	405	79	50	6.1	2.9	0.9	1
75	Male	1.4	0.4	215	50	30	5.9	2.6	0.7	1
75	Male	0.9	0.2	206	44	33	6.2	2.9	0.8	1
36	Female	0.8	0.2	650	70	138	6.6	3.1	0.8	1
35	Male	0.8	0.2	198	36	32	7	4	1.3	2
70	Male	3.1	1.6	198	40	28	5.6	2	0.5	1
37	Male	0.8	0.2	195	60	40	8.2	5	1.5	2
60	Male	2.9	1.3	230	32	44	5.6	2	0.5	1
46	Male	0.6	0.2	115	14	11	6.9	3.4	0.9	1
38	Male	0.7	0.2	216	349	105	7	3.5	1	1
70	Male	1.3	0.4	358	19	14	6.1	2.8	0.8	1
49	Female	0.8	0.2	158	19	15	6.6	3.6	1.2	2
37	Male	1.8	0.8	145	62	58	5.7	2.9	1	1
37	Male	1.3	0.4	195	41	38	5.3	2.1	0.6	1
26	Female	0.7	0.2	144	36	33	8.2	4.3	1.1	1
48	Female	1.4	0.8	621	110	176	7.2	3.9	1.1	1
48	Female	0.8	0.2	150	25	23	7.5	3.9	1	1
19	Male	1.4	0.8	178	13	26	8	4.6	1.3	2
33	Male	0.7	0.2	256	21	30	8.5	3.9	0.8	1
33	Male	2.1	0.7	205	50	38	6.8	3	0.7	1
37	Male	0.7	0.2	176	28	34	5.6	2.6	0.8	1
69	Female	0.8	0.2	146	42	70	8.4	4.9	1.4	2
24	Male	0.7	0.2	218	47	26	6.6	3.3	1	1
65	Female	0.7	0.2	182	23	28	6.8	2.9	0.7	2
55	Male	1.1	0.3	215	21	15	6.2	2.9	0.8	2
42	Female	0.9	0.2	165	26	29	8.5	4.4	1	2
21	Male	0.8	0.2	183	33	57	6.8	3.5	1	2
40	Male	0.7	0.2	176	28	43	5.3	2.4	0.8	2
16	Male	0.7	0.2	418	28	35	7.2	4.1	1.3	2
60	Male	2.2	1	271	45	52	6.1	2.9	0.9	2
42	Female	0.8	0.2	182	22	20	7.2	3.9	1.1	1
58	Female	0.8	0.2	130	24	25	7	4	1.3	1
54	Female	22.6	11.4	558	30	37	7.8	3.4	0.8	1
33	Male	0.8	0.2	135	30	29	7.2	4.4	1.5	2
48	Male	0.7	0.2	326	29	17	8.7	5.5	1.7	1
25	Female	0.7	0.1	140	32	25	7.6	4.3	1.3	2
56	Female	0.7	0.1	145	26	23	7	4	1.3	2
47	Male	3.5	1.6	206	32	31	6.8	3.4	1	1
33	Male	0.7	0.1	168	35	33	7	3.7	1.1	1
20	Female	0.6	0.2	202	12	13	6.1	3	0.9	2
50	Female	0.7	0.1	192	20	41	7.3	3.3	0.8	1
72	Male	0.7	0.2	185	16	22	7.3	3.7	1	2
50	Male	1.7	0.8	331	36	53	7.3	3.4	0.9	1
39	Male	0.6	0.2	188	28	43	8.1	3.3	0.6	1
58	Female	0.7	0.1	172	27	22	6.7	3.2	0.9	1
60	Female	1.4	0.7	159	10	12	4.9	2.5	1	2
34	Male	3.7	2.1	490	115	91	6.5	2.8	0.7	1
50	Male	0.8	0.2	152	29	30	7.4	4.1	1.3	1
38	Male	2.7	1.4	105	25	21	7.5	4.2	1.2	2
51	Male	0.8	0.2	160	34	20	6.9	3.7	1.1	1
46	Male	0.8	0.2	160	31	40	7.3	3.8	1.1	1
72	Male	0.6	0.1	102	31	35	6.3	3.2	1	1
72	Male	0.8	0.2	148	23	35	6	3	1	1
75	Male	0.9	0.2	162	25	20	6.9	3.7	1.1	1
41	Male	7.5	4.3	149	94	92	6.3	3.1	0.9	1
41	Male	2.7	1.3	580	142	68	8	4	1	1
48	Female	1	0.3	310	37	56	5.9	2.5	0.7	1
45	Male	0.8	0.2	140	24	20	6.3	3.2	1	2
74	Male	1	0.3	175	30	32	6.4	3.4	1.1	1
78	Male	1	0.3	152	28	70	6.3	3.1	0.9	1
38	Male	0.8	0.2	208	25	50	7.1	3.7	1	1
27	Male	1	0.2	205	137	145	6	3	1	1
66	Female	0.7	0.2	162	24	20	6.4	3.2	1	2
50	Male	7.3	3.7	92	44	236	6.8	1.6	0.3	1
42	Female	0.5	0.1	162	155	108	8.1	4	0.9	1
65	Male	0.7	0.2	199	19	22	6.3	3.6	1.3	2
22	Male	0.8	0.2	198	20	26	6.8	3.9	1.3	1
31	Female	0.8	0.2	215	15	21	7.6	4	1.1	1
45	Male	0.7	0.2	180	18	58	6.7	3.7	1.2	2
12	Male	1	0.2	719	157	108	7.2	3.7	1	1
48	Male	2.4	1.1	554	141	73	7.5	3.6	0.9	1
48	Male	5	2.6	555	284	190	6.5	3.3	1	1
18	Male	1.4	0.6	215	440	850	5	1.9	0.6	1
23	Female	2.3	0.8	509	28	44	6.9	2.9	0.7	2
65	Male	4.9	2.7	190	33	71	7.1	2.9	0.7	1
48	Male	0.7	0.2	208	15	30	4.6	2.1	0.8	2
65	Male	1.4	0.6	260	28	24	5.2	2.2	0.7	2
70	Male	1.3	0.3	690	93	40	3.6	2.7	0.7	1
70	Male	0.6	0.1	862	76	180	6.3	2.7	0.75	1
11	Male	0.7	0.1	592	26	29	7.1	4.2	1.4	2
50	Male	4.2	2.3	450	69	50	7	3	0.7	1
55	Female	8.2	3.9	1350	52	65	6.7	2.9	0.7	1
55	Female	10.9	5.1	1350	48	57	6.4	2.3	0.5	1
26	Male	1	0.3	163	48	71	7.1	3.7	1	2
41	Male	1.2	0.5	246	34	42	6.9	3.4	0.97	1
53	Male	1.6	0.9	178	44	59	6.5	3.9	1.5	2
32	Female	0.7	0.1	240	12	15	7	3	0.7	1
58	Male	0.4	0.1	100	59	126	4.3	2.5	1.4	1
45	Male	1.3	0.6	166	49	42	5.6	2.5	0.8	2
65	Male	0.9	0.2	170	33	66	7	3	0.75	1
52	Female	0.6	0.1	194	10	12	6.9	3.3	0.9	2
73	Male	1.9	0.7	1750	102	141	5.5	2	0.5	1
53	Female	0.7	0.1	182	20	33	4.8	1.9	0.6	1
47	Female	0.8	0.2	236	10	13	6.7	2.9	0.76	2
29	Male	0.7	0.2	165	55	87	7.5	4.6	1.58	1
41	Female	0.9	0.2	201	31	24	7.6	3.8	1	2
30	Female	0.7	0.2	194	32	36	7.5	3.6	0.92	2
17	Female	0.5	0.1	206	28	21	7.1	4.5	1.7	2
23	Male	1	0.3	212	41	80	6.2	3.1	1	1
35	Male	1.6	0.7	157	15	44	5.2	2.5	0.9	1
65	Male	0.8	0.2	162	30	90	3.8	1.4	0.5	1
42	Female	0.8	0.2	168	25	18	6.2	3.1	1	1
49	Female	0.8	0.2	198	23	20	7	4.3	1.5	1
42	Female	2.3	1.1	292	29	39	4.1	1.8	0.7	1
42	Female	7.4	3.6	298	52	102	4.6	1.9	0.7	1
42	Female	0.7	0.2	152	35	81	6.2	3.2	1.06	1
61	Male	0.8	0.2	163	18	19	6.3	2.8	0.8	2
17	Male	0.9	0.2	279	40	46	7.3	4	1.2	2
54	Male	0.8	0.2	181	35	20	5.5	2.7	0.96	1
45	Female	23.3	12.8	1550	425	511	7.7	3.5	0.8	1
48	Female	0.8	0.2	142	26	25	6	2.6	0.7	1
48	Female	0.9	0.2	173	26	27	6.2	3.1	1	1
65	Male	7.9	4.3	282	50	72	6	3	1	1
35	Male	0.8	0.2	279	20	25	7.2	3.2	0.8	1
58	Male	0.9	0.2	1100	25	36	7.1	3.5	0.9	1
46	Male	0.7	0.2	224	40	23	7.1	3	0.7	1
28	Male	0.6	0.2	159	15	16	7	3.5	1	2
21	Female	0.6	0.1	186	25	22	6.8	3.4	1	1
32	Male	0.7	0.2	189	22	43	7.4	3.1	0.7	2
61	Male	0.8	0.2	192	28	35	6.9	3.4	0.9	2
26	Male	6.8	3.2	140	37	19	3.6	0.9	0.3	1
65	Male	1.1	0.5	686	16	46	5.7	1.5	0.35	1
22	Female	2.2	1	215	159	51	5.5	2.5	0.8	1
28	Female	0.8	0.2	309	55	23	6.8	4.1	1.51	1
38	Male	0.7	0.2	110	22	18	6.4	2.5	0.64	1
25	Male	0.8	0.1	130	23	42	8	4	1	1
45	Female	0.7	0.2	164	21	53	4.5	1.4	0.45	2
45	Female	0.6	0.1	270	23	42	5.1	2	0.5	2
28	Female	0.6	0.1	137	22	16	4.9	1.9	0.6	2
28	Female	1	0.3	90	18	108	6.8	3.1	0.8	2
66	Male	1	0.3	190	30	54	5.3	2.1	0.6	1
66	Male	0.8	0.2	165	22	32	4.4	2	0.8	1
66	Male	1.1	0.5	167	13	56	7.1	4.1	1.36	1
49	Female	0.6	0.1	185	17	26	6.6	2.9	0.7	2
42	Male	0.7	0.2	197	64	33	5.8	2.4	0.7	2
42	Male	1	0.3	154	38	21	6.8	3.9	1.3	2
35	Male	2	1.1	226	33	135	6	2.7	0.8	2
38	Male	2.2	1	310	119	42	7.9	4.1	1	2
38	Male	0.9	0.3	310	15	25	5.5	2.7	1	1
55	Male	0.6	0.2	220	24	32	5.1	2.4	0.88	1
33	Male	7.1	3.7	196	622	497	6.9	3.6	1.09	1
33	Male	3.4	1.6	186	779	844	7.3	3.2	0.7	1
7	Male	0.5	0.1	352	28	51	7.9	4.2	1.1	2
45	Male	2.3	1.3	282	132	368	7.3	4	1.2	1
45	Male	1.1	0.4	92	91	188	7.2	3.8	1.11	1
30	Male	0.8	0.2	182	46	57	7.8	4.3	1.2	2
62	Male	5	2.1	103	18	40	5	2.1	1.72	1
22	Female	6.7	3.2	850	154	248	6.2	2.8	0.8	1
42	Female	0.8	0.2	195	18	15	6.7	3	0.8	1
32	Male	0.7	0.2	276	102	190	6	2.9	0.93	1
60	Male	0.7	0.2	171	31	26	7	3.5	1	2
65	Male	0.8	0.1	146	17	29	5.9	3.2	1.18	2
53	Female	0.8	0.2	193	96	57	6.7	3.6	1.16	1
27	Male	1	0.3	180	56	111	6.8	3.9	1.85	2
35	Female	1	0.3	805	133	103	7.9	3.3	0.7	1
65	Male	0.7	0.2	265	30	28	5.2	1.8	0.52	2
25	Male	0.7	0.2	185	196	401	6.5	3.9	1.5	1
32	Male	0.7	0.2	165	31	29	6.1	3	0.96	2
24	Male	1	0.2	189	52	31	8	4.8	1.5	1
67	Male	2.2	1.1	198	42	39	7.2	3	0.7	1
68	Male	1.8	0.5	151	18	22	6.5	4	1.6	1
55	Male	3.6	1.6	349	40	70	7.2	2.9	0.6	1
70	Male	2.7	1.2	365	62	55	6	2.4	0.6	1
36	Male	2.8	1.5	305	28	76	5.9	2.5	0.7	1
42	Male	0.8	0.2	127	29	30	4.9	2.7	1.2	1
53	Male	19.8	10.4	238	39	221	8.1	2.5	0.4	1
32	Male	30.5	17.1	218	39	79	5.5	2.7	0.9	1
32	Male	32.6	14.1	219	95	235	5.8	3.1	1.1	1
56	Male	17.7	8.8	239	43	185	5.6	2.4	0.7	1
50	Male	0.9	0.3	194	190	73	7.5	3.9	1	1
46	Male	18.4	8.5	450	119	230	7.5	3.3	0.7	1
46	Male	20	10	254	140	540	5.4	3	1.2	1
37	Female	0.8	0.2	205	31	36	9.2	4.6	1	2
45	Male	2.2	1.6	320	37	48	6.8	3.4	1	1
56	Male	1	0.3	195	22	28	5.8	2.6	0.8	2
69	Male	0.9	0.2	215	32	24	6.9	3	0.7	1
49	Male	1	0.3	230	48	58	8.4	4.2	1	1
49	Male	3.9	2.1	189	65	181	6.9	3	0.7	1
60	Male	0.9	0.3	168	16	24	6.7	3	0.8	1
28	Male	0.9	0.2	215	50	28	8	4	1	1
45	Male	2.9	1.4	210	74	68	7.2	3.6	1	1
35	Male	26.3	12.1	108	168	630	9.2	2	0.3	1
62	Male	1.8	0.9	224	69	155	8.6	4	0.8	1
55	Male	4.4	2.9	230	14	25	7.1	2.1	0.4	1
46	Female	0.8	0.2	185	24	15	7.9	3.7	0.8	1
50	Male	0.6	0.2	137	15	16	4.8	2.6	1.1	1
29	Male	0.8	0.2	156	12	15	6.8	3.7	1.1	2
53	Female	0.9	0.2	210	35	32	8	3.9	0.9	2
46	Male	9.4	5.2	268	21	63	6.4	2.8	0.8	1
40	Male	3.5	1.6	298	68	200	7.1	3.4	0.9	1
45	Male	1.7	0.8	315	12	38	6.3	2.1	0.5	1
55	Male	3.3	1.5	214	54	152	5.1	1.8	0.5	1
22	Female	1.1	0.3	138	14	21	7	3.8	1.1	2
40	Male	30.8	18.3	285	110	186	7.9	2.7	0.5	1
62	Male	0.7	0.2	162	12	17	8.2	3.2	0.6	2
46	Female	1.4	0.4	298	509	623	3.6	1	0.3	1
39	Male	1.6	0.8	230	88	74	8	4	1	2
60	Male	19.6	9.5	466	46	52	6.1	2	0.4	1
46	Male	15.8	7.2	227	67	220	6.9	2.6	0.6	1
10	Female	0.8	0.1	395	25	75	7.6	3.6	0.9	1
52	Male	1.8	0.8	97	85	78	6.4	2.7	0.7	1
65	Female	0.7	0.2	406	24	45	7.2	3.5	0.9	2
42	Male	0.8	0.2	114	21	23	7	3	0.7	2
42	Male	0.8	0.2	198	29	19	6.6	3	0.8	2
62	Male	0.7	0.2	173	46	47	7.3	4.1	1.2	2
40	Male	1.2	0.6	204	23	27	7.6	4	1.1	1
54	Female	5.5	3.2	350	67	42	7	3.2	0.8	1
45	Female	0.7	0.2	153	41	42	4.5	2.2	0.9	2
45	Male	20.2	11.7	188	47	32	5.4	2.3	0.7	1
50	Female	27.7	10.8	380	39	348	7.1	2.3	0.4	1
42	Male	11.1	6.1	214	60	186	6.9	2.8	2.8	1
40	Female	2.1	1	768	74	141	7.8	4.9	1.6	1
46	Male	3.3	1.5	172	25	41	5.6	2.4	0.7	1
29	Male	1.2	0.4	160	20	22	6.2	3	0.9	2
45	Male	0.6	0.1	196	29	30	5.8	2.9	1	1
46	Male	10.2	4.2	232	58	140	7	2.7	0.6	1
73	Male	1.8	0.9	220	20	43	6.5	3	0.8	1
55	Male	0.8	0.2	290	139	87	7	3	0.7	1
51	Male	0.7	0.1	180	25	27	6.1	3.1	1	1
51	Male	2.9	1.2	189	80	125	6.2	3.1	1	1
51	Male	4	2.5	275	382	330	7.5	4	1.1	1
26	Male	42.8	19.7	390	75	138	7.5	2.6	0.5	1
66	Male	15.2	7.7	356	321	562	6.5	2.2	0.4	1
66	Male	16.6	7.6	315	233	384	6.9	2	0.4	1
66	Male	17.3	8.5	388	173	367	7.8	2.6	0.5	1
64	Male	1.4	0.5	298	31	83	7.2	2.6	0.5	1
38	Female	0.6	0.1	165	22	34	5.9	2.9	0.9	2
43	Male	22.5	11.8	143	22	143	6.6	2.1	0.46	1
50	Female	1	0.3	191	22	31	7.8	4	1	2
52	Male	2.7	1.4	251	20	40	6	1.7	0.39	1
20	Female	16.7	8.4	200	91	101	6.9	3.5	1.02	1
16	Male	7.7	4.1	268	213	168	7.1	4	1.2	1
16	Male	2.6	1.2	236	131	90	5.4	2.6	0.9	1
90	Male	1.1	0.3	215	46	134	6.9	3	0.7	1
32	Male	15.6	9.5	134	54	125	5.6	4	2.5	1
32	Male	3.7	1.6	612	50	88	6.2	1.9	0.4	1
32	Male	12.1	6	515	48	92	6.6	2.4	0.5	1
32	Male	25	13.7	560	41	88	7.9	2.5	2.5	1
32	Male	15	8.2	289	58	80	5.3	2.2	0.7	1
32	Male	12.7	8.4	190	28	47	5.4	2.6	0.9	1
60	Male	0.5	0.1	500	20	34	5.9	1.6	0.37	2
40	Male	0.6	0.1	98	35	31	6	3.2	1.1	1
52	Male	0.8	0.2	245	48	49	6.4	3.2	1	1
31	Male	1.3	0.5	184	29	32	6.8	3.4	1	1
38	Male	1	0.3	216	21	24	7.3	4.4	1.5	2
