# Supplementary material for: Novel chaotic oppositional fruit fly optimization algorithm for feature selection applied on COVID 19 patients’ health prediction
Source: PLoS One. 2022 Oct 10;17(10):e0275727. doi: 10.1371/journal.pone.0275727 (PMC9550095; doi:10.1371/journal.pone.0275727)
Supplement: S1 Dataset — (ZIP) [file pone.0275727.s001.zip › Dataset/ionosphere.data]

1	0	0.99539	-0.05889	0.85243	0.02306	0.83398	-0.37708	1	0.03760	0.85243	-0.17755	0.59755	-0.44945	0.60536	-0.38223	0.84356	-0.38542	0.58212	-0.32192	0.56971	-0.29674	0.36946	-0.47357	0.56811	-0.51171	0.41078	-0.46168	0.21266	-0.34090	0.42267	-0.54487	0.18641	-0.45300	g
1	0	1	-0.18829	0.93035	-0.36156	-0.10868	-0.93597	1	-0.04549	0.50874	-0.67743	0.34432	-0.69707	-0.51685	-0.97515	0.05499	-0.62237	0.33109	-1	-0.13151	-0.45300	-0.18056	-0.35734	-0.20332	-0.26569	-0.20468	-0.18401	-0.19040	-0.11593	-0.16626	-0.06288	-0.13738	-0.02447	b
1	0	1	-0.03365	1	0.00485	1	-0.12062	0.88965	0.01198	0.73082	0.05346	0.85443	0.00827	0.54591	0.00299	0.83775	-0.13644	0.75535	-0.08540	0.70887	-0.27502	0.43385	-0.12062	0.57528	-0.40220	0.58984	-0.22145	0.43100	-0.17365	0.60436	-0.24180	0.56045	-0.38238	g
1	0	1	-0.45161	1	1	0.71216	-1	0	0	0	0	0	0	-1	0.14516	0.54094	-0.39330	-1	-0.54467	-0.69975	1	0	0	1	0.90695	0.51613	1	1	-0.20099	0.25682	1	-0.32382	1	b
1	0	1	-0.02401	0.94140	0.06531	0.92106	-0.23255	0.77152	-0.16399	0.52798	-0.20275	0.56409	-0.00712	0.34395	-0.27457	0.52940	-0.21780	0.45107	-0.17813	0.05982	-0.35575	0.02309	-0.52879	0.03286	-0.65158	0.13290	-0.53206	0.02431	-0.62197	-0.05707	-0.59573	-0.04608	-0.65697	g
1	0	0.02337	-0.00592	-0.09924	-0.11949	-0.00763	-0.11824	0.14706	0.06637	0.03786	-0.06302	0	0	-0.04572	-0.15540	-0.00343	-0.10196	-0.11575	-0.05414	0.01838	0.03669	0.01519	0.00888	0.03513	-0.01535	-0.03240	0.09223	-0.07859	0.00732	0	0	-0.00039	0.12011	b
1	0	0.97588	-0.10602	0.94601	-0.20800	0.92806	-0.28350	0.85996	-0.27342	0.79766	-0.47929	0.78225	-0.50764	0.74628	-0.61436	0.57945	-0.68086	0.37852	-0.73641	0.36324	-0.76562	0.31898	-0.79753	0.22792	-0.81634	0.13659	-0.82510	0.04606	-0.82395	-0.04262	-0.81318	-0.13832	-0.80975	g
0	0	0	0	0	0	1	-1	0	0	-1	-1	0	0	0	0	1	1	-1	-1	0	0	0	0	1	1	1	1	0	0	1	1	0	0	b
1	0	0.96355	-0.07198	1	-0.14333	1	-0.21313	1	-0.36174	0.92570	-0.43569	0.94510	-0.40668	0.90392	-0.46381	0.98305	-0.35257	0.84537	-0.66020	0.75346	-0.60589	0.69637	-0.64225	0.85106	-0.65440	0.57577	-0.69712	0.25435	-0.63919	0.45114	-0.72779	0.38895	-0.73420	g
1	0	-0.01864	-0.08459	0	0	0	0	0.11470	-0.26810	-0.45663	-0.38172	0	0	-0.33656	0.38602	-0.37133	0.15018	0.63728	0.22115	0	0	0	0	-0.14803	-0.01326	0.20645	-0.02294	0	0	0.16595	0.24086	-0.08208	0.38065	b
1	0	1	0.06655	1	-0.18388	1	-0.27320	1	-0.43107	1	-0.41349	0.96232	-0.51874	0.90711	-0.59017	0.89230	-0.66474	0.69876	-0.70997	0.70645	-0.76320	0.63081	-0.80544	0.55867	-0.89128	0.47211	-0.86500	0.40303	-0.83675	0.30996	-0.89093	0.22995	-0.89158	g
1	0	1	-0.54210	1	-1	1	-1	1	0.36217	1	-0.41119	1	1	1	-1	1	-0.29354	1	-0.93599	1	1	1	1	1	-0.40888	1	-0.62745	1	-1	1	-1	1	-1	b
1	0	1	-0.16316	1	-0.10169	0.99999	-0.15197	1	-0.19277	0.94055	-0.35151	0.95735	-0.29785	0.93719	-0.34412	0.94486	-0.28106	0.90137	-0.43383	0.86043	-0.47308	0.82987	-0.51220	0.84080	-0.47137	0.76224	-0.58370	0.65723	-0.68794	0.68714	-0.64537	0.64727	-0.67226	g
1	0	1	-0.86701	1	0.22280	0.85492	-0.39896	1	-0.12090	1	0.35147	1	0.07772	1	-0.14767	1	-1	1	-1	0.61831	0.15803	1	0.62349	1	-0.17012	1	0.35924	1	-0.66494	1	0.88428	1	-0.18826	b
1	0	1	0.07380	1	0.03420	1	-0.05563	1	0.08764	1	0.19651	1	0.20328	1	0.12785	1	0.10561	1	0.27087	1	0.44758	1	0.41750	1	0.20033	1	0.36743	0.95603	0.48641	1	0.32492	1	0.46712	g
1	0	0.50932	-0.93996	1	0.26708	-0.03520	-1	1	-1	0.43685	-1	0	0	-1	-0.34265	-0.37681	0.03623	1	-1	0	0	0	0	-0.16253	0.92236	0.39752	0.26501	0	0	1	0.23188	0	0	b
1	0	0.99645	0.06468	1	-0.01236	0.97811	0.02498	0.96112	0.02312	0.99274	0.07808	0.89323	0.10346	0.94212	0.05269	0.88809	0.11120	0.86104	0.08631	0.81633	0.11830	0.83668	0.14442	0.81329	0.13412	0.79476	0.13638	0.79110	0.15379	0.77122	0.15930	0.70941	0.12015	g
0	0	0	0	-1	-1	1	1	-1	1	-1	1	1	-1	1	1	-1	-1	-1	1	1	-1	-1	1	-1	1	1	-1	-1	1	-1	-1	1	-1	b
1	0	0.67065	0.02528	0.66626	0.05031	0.57197	0.18761	0.08776	0.34081	0.63621	0.12131	0.62099	0.14285	0.78637	0.10976	0.58373	0.18151	0.14395	0.41224	0.53888	0.21326	0.51420	0.22625	0.48838	0.23724	0.46167	0.24618	0.43433	0.25306	0.40663	0.25792	1	0.33036	g
0	0	1	-1	0	0	0	0	1	1	1	-1	-0.71875	1	0	0	-1	1	1	1	-1	1	1	0.56250	-1	1	1	1	1	-1	1	1	1	1	b
1	0	1	-0.00612	1	-0.09834	1	-0.07649	1	-0.10605	1	-0.11073	1	-0.39489	1	-0.15616	0.92124	-0.31884	0.86473	-0.34534	0.91693	-0.44072	0.96060	-0.46866	0.81874	-0.40372	0.82681	-0.42231	0.75784	-0.38231	0.80448	-0.40575	0.74354	-0.45039	g
0	0	1	1	0	0	0	0	-1	-1	0	0	0	0	-1	-1	-1	-1	-1	1	-1	1	0	0	0	0	1	-1	-1	1	-1	1	-1	1	b
1	0	0.96071	0.07088	1	0.04296	1	0.09313	0.90169	-0.05144	0.89263	0.02580	0.83250	-0.06142	0.87534	0.09831	0.76544	0.00280	0.75206	-0.05295	0.65961	-0.07905	0.64158	-0.05929	0.55677	-0.07705	0.58051	-0.02205	0.49664	-0.01251	0.51310	-0.00015	0.52099	-0.00182	g
0	0	-1	1	0	0	0	0	-1	1	1	1	0	0	0	0	1	-1	-1	1	1	1	0	0	-1	-1	1	-1	1	1	-1	1	0	0	b
1	0	1	-0.06182	1	0.02942	1	-0.05131	1	-0.01707	1	-0.11726	0.84493	-0.05202	0.93392	-0.06598	0.69170	-0.07379	0.65731	-0.20367	0.94910	-0.31558	0.80852	-0.31654	0.84932	-0.34838	0.72529	-0.29174	0.73094	-0.38576	0.54356	-0.26284	0.64207	-0.39487	g
1	0	1	0.57820	1	-1	1	-1	1	-1	1	-1	1	-1	1	-1	1	-1	1	-1	1	-0.62796	1	-1	1	-1	1	-1	1	-1	1	-1	1	-1	b
1	0	1	-0.08714	1	-0.17263	0.86635	-0.81779	0.94817	0.61053	0.95473	-0.41382	0.88486	-0.31736	0.87937	-0.23433	0.81051	-0.62180	0.12245	-1	0.90284	0.11053	0.62357	-0.78547	0.55389	-0.82868	0.48136	-0.86583	0.40650	-0.89674	0.32984	-0.92128	-0.13341	-1	g
0	0	-1	-1	0	0	-1	1	1	-0.37500	0	0	0	0	0	0	1	-1	-1	-1	1	-1	0	0	1	-1	-1	1	-1	-1	0	0	-1	1	b
1	0	1	0.08380	1	0.17387	1	-0.13308	0.98172	0.64520	1	0.47904	1	0.59113	1	0.70758	1	0.82777	1	0.95099	1	1	0.98042	1	0.91624	1	0.83899	1	0.74822	1	0.64358	1	0.52479	1	g
0	0	-1	-1	1	1	1	-1	-1	1	1	-1	-1	-1	0	0	1	1	-1	-1	1	-1	1	-1	1	1	1	-1	1	-1	-1	1	1	-1	b
1	0	1	-0.14236	1	-0.16256	1	-0.23656	1	-0.07514	1	-0.25010	1	-0.26161	1	-0.21975	1	-0.38606	1	-0.46162	1	-0.35519	1	-0.59661	1	-0.47643	0.98820	-0.49687	1	-0.75820	1	-0.75761	1	-0.84437	g
1	0	1	-1	1	1	1	-1	1	-1	1	-1	1	-0.01840	1	-1	1	1	1	-0.85583	1	1	1	-1	0	0	1	1	1	-0.79141	1	1	1	1	b
1	0	0.88208	-0.14639	0.93408	-0.11057	0.92100	-0.16450	0.88307	-0.17036	0.88462	-0.31809	0.85269	-0.31463	0.82116	-0.35924	0.80681	-0.33632	0.75243	-0.47022	0.70555	-0.47153	0.66150	-0.50085	0.61297	-0.48086	0.56804	-0.54629	0.50179	-0.59854	0.47075	-0.57377	0.42189	-0.58086	g
1	0	0.71253	-0.02595	0.41287	-0.23067	0.98019	-0.09473	0.99709	-0.10236	1	-0.10951	0.58965	1	0.83726	-1	0.82270	-0.17863	0.80760	-0.28257	-0.25914	0.92730	0.51933	0.05456	0.65493	-0.20392	0.93124	-0.41307	0.63811	-0.21901	0.86136	-0.87354	-0.23186	-1	b
1	0	1	-0.15899	0.72314	0.27686	0.83443	-0.58388	1	-0.28207	1	-0.49863	0.79962	-0.12527	0.76837	0.14638	1	0.39337	1	0.26590	0.96354	-0.01891	0.92599	-0.91338	1	0.14803	1	-0.11582	1	-0.11129	1	0.53372	1	-0.57758	g
1	0	0.66161	-1	1	1	1	-0.67321	0.80893	-0.40446	1	-1	1	-0.89375	1	0.73393	0.17589	0.70982	1	0.78036	1	0.85268	1	-1	1	0.85357	1	-0.08571	0.95982	-0.36250	1	0.65268	1	0.34732	b
1	0	1	0.00433	1	-0.01209	1	-0.02960	1	-0.07014	0.97839	-0.06256	1	-0.06544	0.97261	-0.07917	0.92561	-0.13665	0.94184	-0.14327	0.99589	-0.14248	0.94815	-0.13565	0.89469	-0.20851	0.89067	-0.17909	0.85644	-0.18552	0.83777	-0.20101	0.83867	-0.20766	g
0	0	1	1	1	-1	0	0	0	0	-1	-1	0	0	0	0	-1	1	1	1	-1	1	-1	1	1	-1	1	1	-1	1	1	1	0	0	b
1	0	0.91241	0.04347	0.94191	0.02280	0.94705	0.05345	0.93582	0.01321	0.91911	0.06348	0.92766	0.12067	0.92048	0.06211	0.88899	0.12722	0.83744	0.14439	0.80983	0.11849	0.77041	0.14222	0.75755	0.11299	0.73550	0.13282	0.66387	0.15300	0.70925	0.10754	0.65258	0.11447	g
1	0	1	0.02461	0.99672	0.04861	0.97545	0.07143	0.61745	-1	0.91036	0.11147	0.88462	0.53640	0.82077	0.14137	0.76929	0.15189	1	0.41003	0.65850	0.16371	0.60138	0.16516	0.54446	0.16390	0.48867	0.16019	0.43481	0.15436	0.38352	0.14677	1	1	b
1	0	1	0.06538	1	0.20746	1	0.26281	0.93051	0.32213	0.86773	0.39039	0.75474	0.50082	0.79555	0.52321	0.65954	0.60756	0.57619	0.62999	0.47807	0.67135	0.40553	0.68840	0.34384	0.72082	0.27712	0.72386	0.19296	0.70682	0.11372	0.72688	0.06990	0.71444	g
1	0	-1	-1	1	1	1	-0.14375	0	0	-1	1	1	1	0.17917	-1	-1	-1	0.08750	-1	1	-1	-1	1	-1	-1	1	-1	-1	-1	1	1	0	0	b
1	0	0.90932	0.08791	0.86528	0.16888	1	0.16598	0.55187	0.68154	0.70207	0.36719	0.16286	0.42739	0.57620	0.46086	0.51067	0.49618	0.31639	0.12967	0.37824	0.54462	0.31274	0.55826	0.24856	0.56527	0.18626	0.56605	0.12635	0.56101	0.06927	0.55061	0.12137	0.67739	g
1	0	-0.64286	-1	1	0.82857	1	-1	1	-0.23393	1	0.96161	1	-0.37679	1	-1	1	0.13839	1	-1	1	-0.03393	-0.84286	1	0.53750	0.85714	1	1	1	-1	1	-1	1	-1	b
1	0	0.99025	-0.05785	0.99793	-0.13009	0.98663	-0.19430	0.99374	-0.25843	0.92738	-0.30130	0.92651	-0.37965	0.89812	-0.43796	0.84922	-0.52064	0.87433	-0.57075	0.79016	-0.59839	0.74725	-0.64615	0.68282	-0.68479	0.65247	-0.73174	0.61010	-0.75353	0.54752	-0.80278	0.49195	-0.83245	g
0	0	0	0	0	0	0	0	1	1	1	1	0	0	0	0	-0.37500	-1	-1	-1	0	0	0	0	-1	-1	-1	-1	-1	1	1	0	0	0	b
1	0	1	-0.03730	1	-0.07383	0.99601	-0.11039	0.99838	-0.09931	0.98941	-0.13814	0.96674	-0.21695	0.95288	-0.25099	0.91236	-0.34400	0.90581	-0.32152	0.89991	-0.34691	0.87874	-0.37643	0.86213	-0.42990	0.83172	-0.43122	0.81433	-0.42593	0.77919	-0.47977	0.75115	-0.50152	g
1	0	0.94598	-0.02685	-1	0.26131	-0.36393	0.35639	0.69258	-0.63427	1	-0.03353	-0.29020	-0.00550	-0.54852	0.15452	0.91921	-0.46270	1	-0.50424	-0.29735	-0.31454	-0.73864	0.37361	0.83872	-0.46734	0.52208	-0.58130	1	-0.61393	-0.09634	0.20477	-0.06117	0.41913	b
1	0	0.98166	0.00874	0.98103	-0.03818	0.97565	-0.05699	0.95947	-0.06971	0.99004	-0.04507	0.94713	-0.11102	0.93369	-0.12790	0.94217	-0.11583	0.79682	-0.19200	0.88274	-0.17387	0.86257	-0.18739	0.88487	-0.19689	0.81813	-0.21136	0.78546	-0.23864	0.76911	-0.23095	0.74323	-0.23902	g
1	0	0	0	1	0.51724	0	0	0.10991	-1	0	0	0	0	-1	-0.22414	-0.55711	-0.83297	0.76940	0.63147	0	0	0.53448	0.35668	-0.90302	0.44828	1	-1	-1	0.81573	0	0	0	0	b
1	0	0.84134	-0.18362	0.43644	0.02919	0.93421	-0.00267	0.87947	0.13795	0.81121	-0.01789	0.88559	0.54991	0.91714	-0.57486	0.75000	-0.29520	0.86676	-0.20104	1	1	0.46610	-0.16290	0.90066	-0.02778	0.93358	-0.01158	0.61582	-0.32298	0.84463	-0.25706	0.93323	-0.01425	g
0	0	1	1	1	-1	0	0	0	0	1	1	1	1	-1	-1	1	-1	-1	1	0	0	1	-1	1	-1	1	1	-1	-1	0	0	0	0	b
1	0	1	1	1	1	0.91010	1	-0.26970	1	-0.83152	1	-1	1	-1	0.72526	-1	-0.57779	-1	-0.42052	-1	-1	-0.52838	-1	0.90014	-1	1	-1	1	-1	1	-0.34686	1	0.34845	g
1	0	-0.67935	-1	-1	1	1	0.63317	0.03515	-1	-1	-1	1	1	0.88683	-1	-1	1	0.83840	1	1	-1	-1	-1	-0.18856	1	1	-1	-1	-1	-1	1	1	0.33611	b
1	0	0.95659	0.08143	0.97487	-0.05667	0.97165	-0.08484	0.96097	-0.06561	0.94717	0.01279	0.95436	-0.16795	0.94612	-0.19497	0.99630	-0.32268	0.90343	-0.35902	0.91428	-0.27316	0.90140	-0.29807	0.99899	-0.40747	0.87244	-0.34586	0.92059	-0.30619	0.83951	-0.39061	0.82166	-0.41173	g
1	0	0.08333	-0.20685	-1	1	-1	1	0.71875	0.47173	-0.82143	-0.62723	-1	-1	-1	1	-0.02753	0.59152	-0.42113	-0.42113	-0.74628	-1	-1	-0.46801	-1	0.23810	1	-1	-1	-0.38914	-1	-1	-1	0.61458	b
1	0	1	-0.02259	1	-0.04494	1	-0.06682	1	-0.08799	1	0.56173	1	-0.12738	1	-0.14522	1	0.32407	1	-0.17639	0.99484	-0.18949	0.95601	-0.20081	1	-0.92284	0.87280	-0.21793	0.82920	-0.22370	0.78479	-0.22765	0.73992	-0.22981	g
0	0	-1	1	1	-1	-1	1	0	0	1	1	-1	-0.18750	1	1	-1	-1	1	-1	-1	-1	1	1	1	-1	1	1	1	1	0	0	-1	-1	b
1	0	1	0.05812	0.94525	0.07418	0.99952	0.13231	1	-0.01911	0.94846	0.07033	0.95713	0.14644	0.94862	0.11224	0.90896	0.20119	0.96741	0.16265	0.99695	0.14258	0.90784	0.16410	0.91667	0.22431	0.88423	0.23571	0.88568	0.22511	0.78324	0.29576	0.83574	0.31166	g
1	0	0.17188	-1	-1	1	0	0	0	0	-1	1	0	0	-0.61354	-0.67708	0.80521	0.36146	0.51979	0.14375	0	0	-1	-0.27083	-0.84792	0.96250	1	1	-1	0.67708	0	0	0	0	b
1	0	1	0.09771	1	0.12197	1	0.22574	0.98602	0.09237	0.94930	0.19211	0.92992	0.24288	0.89241	0.28343	0.85529	0.26721	0.83656	0.33129	0.83393	0.31698	0.74829	0.39597	0.76193	0.34658	0.68452	0.42746	0.62764	0.46031	0.56791	0.47033	0.54252	0.50903	g
1	0	0.01667	-0.35625	0	0	0	0	0	0	0	0	0	0	0.12292	-0.55000	0.22813	0.82813	1	-0.42292	0	0	0.08333	-1	-0.10625	-0.16667	1	-0.76667	-1	0.18854	0	0	1	-0.27292	b
1	0	1	0.16801	0.99352	0.16334	0.94616	0.33347	0.91759	0.22610	0.91408	0.37107	0.84250	0.46899	0.81011	0.49225	0.78473	0.48311	0.65091	0.56977	0.56553	0.58071	0.55586	0.64720	0.48311	0.55236	0.43317	0.69129	0.35684	0.76147	0.33921	0.66844	0.22101	0.78685	g
1	0	0.63816	1	0.20833	-1	1	1	0.87719	0.30921	-0.66886	1	-0.05921	0.58772	0.01754	0.05044	-0.51535	-1	0.14254	-0.03289	0.32675	-0.43860	-1	1	0.80921	-1	1	-0.06140	1	1	0.20614	-1	1	1	b
1	0	1	-0.41457	1	0.76131	0.87060	0.18593	1	-0.09925	0.93844	0.47990	0.65452	-0.16080	1	0.00879	0.97613	-0.50126	0.80025	-0.24497	0.88065	-0.19095	1	-0.12312	0.93593	0.10678	0.92890	-0.07249	1	-0.27387	0.43970	0.19849	0.51382	-0.05402	g
1	0	0.84783	0.10598	1	0.39130	1	-1	0.66938	0.08424	1	0.27038	1	0.60598	1	0.35507	1	0.02672	0.58424	-0.43025	1	0.63496	0.89130	0.26585	0.91033	-0.33333	1	0.15942	0.37681	-0.01947	1	0.22464	1	0.37409	b
1	0	1	0.28046	1	0.02477	1	0.07764	1	0.04317	0.98762	0.33266	1	0.05489	1	0.04384	0.95750	-0.24598	0.84371	-0.08668	1	0.04150	0.99933	0.27376	1	-0.39056	0.96414	-0.02174	0.86747	0.23360	0.94578	-0.22021	0.80355	-0.07329	g
0	0	1	-1	1	-1	1	-1	1	-1	1	1	1	1	1	-1	1	1	1	1	1	1	1	-1	1	-1	1	-1	1	0.65625	0	0	1	-1	b
1	0	1	0.67784	0.81309	0.82021	0.43019	1	0.20619	0.80541	-0.43872	1	-0.79135	0.77092	-1	0.40268	-0.39046	-0.58634	-0.97907	-0.42822	-0.73083	-0.76339	-0.37671	-0.97491	0.41366	-1	0.41778	-0.93296	0.25773	-1	0.93570	-0.35222	0.98816	0.03446	g
1	0	1	1	1	-1	1	-1	1	1	1	1	1	1	1	-1	1	1	1	1	1	1	1	1	1	1	1	0.5	0	0	1	-1	1	-1	b
1	0	1	0.03529	1	0.18281	1	0.26968	1	0.25068	1	0.28778	1	0.38643	1	0.31674	1	0.65701	1	0.53846	1	0.61267	1	0.59457	0.89593	0.68326	0.89502	0.71374	0.85611	0.67149	0.74389	0.85611	0.71493	0.75837	g
0	0	1	-1	1	1	-1	-1	1	-1	0	0	0	0	-1	1	1	-1	1	-1	-0.75000	1	1	-1	1	-1	1	-1	-1	-1	0	0	1	-1	b
1	0	0.96087	0.08620	0.96760	0.19279	0.96026	0.27451	0.98044	0.35052	0.92867	0.46281	0.86265	0.52517	0.82820	0.58794	0.73242	0.69065	0.69003	0.73140	0.54473	0.68820	0.48339	0.76197	0.40615	0.74689	0.33401	0.83796	0.24944	0.86061	0.13756	0.86835	0.09048	0.86285	g
1	0	0.69444	0.38889	0	0	-0.32937	0.69841	0	0	0	0	0	0	0.20635	-0.24206	0.21032	0.19444	0.46429	0.78175	0	0	0	0	0.73413	0.27381	0.76190	0.63492	0	0	0	0	0	0	b
1	0	1	0.05070	1	0.10827	1	0.19498	1	0.28453	1	0.34826	1	0.38261	0.94575	0.42881	0.89126	0.50391	0.75906	0.58801	0.80644	0.59962	0.79578	0.62758	0.66643	0.63942	0.59417	0.69435	0.49538	0.72684	0.47027	0.71689	0.33381	0.75243	g
0	0	1	1	0	0	1	-1	1	-1	1	1	1	1	1	-1	1	1	1	1	1	-1	-1	-1	1	-1	1	-1	1	1	0	0	1	-1	b
1	0	1	0.04078	1	0.11982	1	0.16159	1	0.27921	0.98703	0.30889	0.92745	0.37639	0.91118	0.39749	0.81939	0.46059	0.78619	0.46994	0.79400	0.56282	0.70331	0.58129	0.67077	0.59723	0.58903	0.60990	0.53952	0.60932	0.45312	0.63636	0.40442	0.62658	g
0	0	1	1	1	-1	1	1	1	1	1	1	1	1	1	1	1	-1	-1	1	-1	1	-1	1	1	-1	1	1	-1	1	-1	-1	-1	1	b
1	0	1	0.24168	1	0.48590	1	0.72973	1	1	1	1	1	1	1	0.77128	1	1	1	1	0.74468	1	0.89647	1	0.64628	1	0.38255	1	0.10819	1	-0.17370	1	-0.81383	1	g
0	0	1	1	1	-1	1	1	-1	1	0	0	1	1	0	0	0	0	-1	1	-1	1	1	1	1	-1	1	1	1	1	1	-1	-1	1	b
1	0	1	-0.06604	1	0.62937	1	0.09557	1	0.20280	1	-1	1	-0.40559	1	-0.15851	1	0.04895	1	-0.61538	1	-0.26573	1	-1	1	-0.58042	1	-0.81372	1	-1	1	-0.78555	1	-0.48252	g
0	0	1	-1	1	1	1	1	1	1	1	1	1	-1	1	-1	1	1	1	-1	1	1	1	1	1	-1	1	1	1	-1	1	1	1	-1	b
1	0	0.92277	0.07804	0.92679	0.16251	0.89702	0.24618	0.84111	0.35197	0.78801	0.42196	0.70716	0.46983	0.70796	0.56476	0.60459	0.64200	0.51247	0.64924	0.39903	0.66975	0.34232	0.68343	0.23693	0.76146	0.18765	0.73885	0.09694	0.71038	0.02735	0.77072	-0.04023	0.69509	g
1	0	0.68198	-0.17314	0.82332	0.21908	0.46643	0.32862	0.25795	0.58304	1	-0.15194	0.01060	0.44523	0.01060	0.38869	0.18681	0.41168	0.10567	0.36353	0.04325	0.30745	-0.00083	0.24936	-0.02862	0.19405	-0.04314	0.14481	-0.04779	0.10349	-0.04585	0.07064	-0.04013	0.04586	b
1	0	0.74852	-0.02811	0.65680	-0.05178	0.80621	0.02811	0.85947	0.02515	0.63462	0.08728	0.71598	0.07840	0.73077	0.05178	0.78550	-0.27811	0.65976	-0.01479	0.78698	0.06953	0.34615	-0.18639	0.65385	0.02811	0.61009	-0.06637	0.53550	-0.21154	0.59024	-0.14053	0.56361	0.02959	g
1	0	0.39179	-0.06343	0.97464	0.04328	1	1	0.35821	0.15299	0.54478	0.13060	0.61567	-0.82090	0.57836	0.67910	0.66791	-0.10448	0.46642	-0.11567	0.65574	0.14792	0.83209	0.45522	0.47015	0.16418	0.49309	0.14630	0.32463	-0.02612	0.39118	0.13521	0.34411	0.12755	b
1	0	0.67547	0.04528	0.76981	-0.10566	0.77358	0.03774	0.66038	-0.04528	0.64528	0.01132	0.66792	-0.13962	0.72075	-0.02264	0.76981	0.08679	0.61887	-0.07925	0.75849	-0.23774	0.73962	-0.14717	0.84906	-0.15094	0.73886	-0.05801	0.66792	0.02264	0.86415	0.03774	0.73208	0.00755	g
1	0	0.72727	-0.05000	0.89241	0.03462	1	0.72727	0.66364	-0.05909	0.48182	-0.16818	0.81809	0.09559	0.56818	1	0.50455	0.21818	0.66818	0.10000	1	-0.30000	0.98636	-1	0.57273	0.32727	0.56982	0.14673	0.42273	0.08182	0.48927	0.14643	1	1	b
1	0	0.57647	-0.01569	0.40392	0	0.38431	0.12941	0.40000	-0.05882	0.56471	0.14118	0.46667	0.08235	0.52549	-0.05490	0.58039	0.01569	0.50196	0	0.45882	0.06667	0.58039	0.08235	0.49804	0.00392	0.48601	0.10039	0.46275	0.08235	0.45098	0.23529	0.43137	0.17255	g
1	0	0.41932	0.12482	0.35000	0.12500	0.23182	0.27955	-0.03636	0.44318	0.04517	0.36194	-0.19091	0.33636	-0.13350	0.27322	0.02727	0.40455	-0.34773	0.12727	-0.20028	0.05078	-0.18636	0.36364	-0.14003	-0.04802	-0.09971	-0.07114	-1	-1	-0.02916	-0.07464	-0.00526	-0.06314	b
1	0	0.88305	-0.21996	1	0.36373	0.82403	0.19206	0.85086	0.05901	0.90558	-0.04292	0.85193	0.25000	0.77897	0.25322	0.69206	0.57940	0.71030	0.39056	0.73176	0.27575	1	0.34871	0.56760	0.52039	0.69811	0.53235	0.80901	0.58584	0.43026	0.70923	0.52361	0.54185	g
1	0	0.84557	-0.08580	-0.31745	-0.80553	-0.08961	-0.56435	0.80648	0.04576	0.89514	-0.00763	-0.18494	0.63966	-0.20019	-0.68065	0.85701	-0.11344	0.77979	-0.15729	-0.06959	0.50810	-0.34128	0.80934	0.78932	-0.03718	0.70882	-0.25288	0.77884	-0.14109	-0.21354	-0.78170	-0.18494	-0.59867	b
1	0	0.70870	-0.24783	0.64348	0.04348	0.45217	0.38261	0.65217	0.18261	0.5	0.26957	0.57826	-0.23043	0.50435	0.37826	0.38696	-0.42609	0.36087	-0.26087	0.26957	0.11739	0.53246	-0.03845	0.31304	-0.12174	0.49930	-0.04264	0.48348	-0.04448	0.64348	-0.25217	0.50435	0.14783	g
1	0	-0.54180	0.14861	-0.33746	0.73375	0.52012	-0.13932	0.31889	-0.06811	0.20743	-0.15170	0.47368	0.08978	0.56347	-0.15480	0.16409	0.45201	0.33746	0.03406	0.50464	0.07121	-0.63777	-0.61610	1	0.65635	0.41348	-0.40116	-0.15170	0.11146	0.02399	0.55820	0.52632	-0.08978	b
1	0	0.29202	0.13582	0.45331	0.16808	0.51783	-0.00509	0.52632	0.20883	0.52462	-0.16638	0.47368	-0.04754	0.55518	0.03905	0.81664	-0.22411	0.42445	-0.04244	0.34975	0.06621	0.28183	-0.20883	0.51731	-0.03176	0.50369	-0.03351	0.34635	0.09847	0.70798	-0.01868	0.39559	-0.03226	g
1	0	0.79157	0.16851	0	0	0.56541	0.06874	0.39468	1	0.38359	0.99557	-0.02439	0.53215	0.23725	0.12860	-0.02661	0.95122	-0.50998	0.84922	-0.10200	0.38803	-0.42572	0.23725	-0.91574	0.80710	-0.34146	0.88248	-1	0.69401	-1	0.12860	0	0	b
1	0	0.90116	0.16607	0.79299	0.37379	0.72990	0.50515	0.59784	0.72997	0.44303	0.81152	0.24412	0.87493	0.06438	0.85038	-0.12611	0.87396	-0.28739	0.79617	-0.46635	0.65924	-0.57135	0.53805	-0.68159	0.39951	-0.71844	0.25835	-0.72369	0.11218	-0.71475	-0.05525	-0.67699	-0.19904	g
1	0	0.97714	0.19049	0.82683	0.46259	0.71771	0.58732	0.47968	0.84278	0.31409	0.92643	0.10289	0.93945	-0.13254	0.84290	-0.32020	0.91624	-0.52145	0.79525	-0.68274	0.49508	-0.77408	0.33537	-0.85376	0.17849	-0.83314	-0.01358	-0.82366	-0.19321	-0.67289	-0.33662	-0.59943	-0.49700	g
1	0	-1	-1	0	0	0.50814	-0.78502	0.60586	0.32899	-1	-0.41368	0	0	0	0	1	-0.26710	0.36482	-0.63518	0.97068	-1	-1	-1	1	-0.59609	-1	-1	-1	-1	1	-1	0	0	b
1	0	0.74084	0.04974	0.79074	0.02543	0.78575	0.03793	0.66230	0.09948	0.67801	0.31152	0.75934	0.07348	0.74695	0.08442	0.70681	-0.07853	0.63613	0	0.70021	0.11355	0.68183	0.12185	0.67016	0.15445	0.64158	0.13608	0.65707	0.17539	0.59759	0.14697	0.57455	0.15114	g
1	0	1	-1	0	0	0.77941	-0.99265	0.80882	0.55147	-0.41912	-0.94853	0	0	0	0	0.72059	-0.77206	0.73529	-0.60294	0	0	0.18382	-1	-1	-1	-1	-1	1	-1	1	-1	0	0	b
1	0	1	0.01709	0.96215	-0.03142	1	-0.03436	1	-0.05071	0.99026	-0.07092	0.99173	-0.09002	1	-0.15727	1	-0.14257	0.98310	-0.11813	1	-0.18519	1	-0.19272	0.98971	-0.22083	0.96490	-0.20243	0.94599	-0.17123	0.96436	-0.22561	0.87011	-0.23296	g
0	0	0	0	0	0	0	0	0	0	0	0	0	0	0	0	0	0	0	0	0	0	0	0	0	0	1	-1	0	0	0	0	0	0	b
1	0	0.95704	-0.12095	0.63318	-0.12690	0.96365	-0.18242	0.97026	0.08460	0.92003	-0.01124	0.83543	-0.24719	1	-0.31395	0.99273	-0.21216	0.98678	-0.21018	1	-0.27165	0.93126	-0.39458	1	-0.19233	0.88793	-0.31565	0.81428	-0.23728	0.89095	-0.31857	0.69531	-0.41573	g
1	0	0.28409	-0.31818	0	0	0.68182	-1	0.30682	0.95833	0.64394	0.06439	0.34848	-0.84848	0	0	0.59091	-0.35985	0.45076	-0.80682	0	0	0	0	0.24242	0.17803	1	-0.23864	0.06061	-0.48485	0.16288	-0.70076	0	0	b
1	0	0.94490	-0.49311	1	-0.03692	0.98898	-0.87052	0.90083	0.66942	1	-0.10104	1	-0.12493	1	-0.15017	1	-0.17681	1	-0.20491	1	-0.23452	1	-0.26571	1	-0.29852	1	-0.33304	1	-0.36931	1	-0.40740	1	-0.44739	g
1	0	0	0	0	0	0	0	0	0	0.62195	1	0	0	0	0	0.36585	-0.71951	0.56098	-1	0	0	0	0	0	0	1	0.10976	0	0	0	0	0	0	b
1	0	0.99449	0.00526	0.84082	-0.11313	0.88237	-0.16431	0.99061	-0.06257	0.96484	-0.07496	0.85221	0.02966	0.87161	-0.20848	0.93881	-0.12977	0.98298	-0.08935	0.89876	0.00075	0.87836	-0.05882	0.93368	-0.19872	0.87579	-0.17806	0.94294	-0.16581	0.80253	-0.25741	0.76586	-0.27794	g
1	0	0.10135	0.10811	0	0	0	0	0.54730	0.82432	0.31081	1	0	0	0	0	0.37162	-1	0.33108	-1	0	0	0	0	-0.42568	-1	1	-1	0.55405	-0.23649	0	0	0	0	b
1	0	1	-0.57224	0.99150	-0.73371	0.89518	-0.97450	1	-0.35818	1	-0.23229	0.62890	-0.86402	1	-0.57535	1	-0.79603	0.76771	-0.88952	0.96601	-1	0.70120	-0.74896	0.61946	-0.76904	0.53777	-0.77986	0.81020	-1	1	-1	0.30445	-0.76112	g
1	0	0.65909	-0.62879	0	0	0	0	0.77273	1	1	-0.28030	0	0	0	0	0.62121	-0.22727	0.84091	-1	1	-1	0	0	0	0	1	-0.93939	-0.12879	-0.93182	0	0	0	0	b
1	0	0.86284	0.19310	0.80920	0.41149	0.67203	0.55785	0.54559	0.69962	0.36705	0.81533	0.19617	0.85671	-0.04061	0.86284	-0.17241	0.75785	-0.34100	0.65747	-0.48199	0.56092	-0.60230	0.40996	-0.59234	0.25747	-0.63038	0.08818	-0.57241	-0.07816	-0.54866	-0.19923	-0.42912	-0.31954	g
1	0	0.42000	-0.61000	0	0	1	-1	0.90000	1	0.43000	0.64000	0	0	0	0	0.67000	-0.29000	0.84000	-1	0	0	0	0	0.21000	0.68000	1	0.22000	0	0	0	0	0	0	b
1	0	1	0.23395	0.91404	0.52013	0.78020	0.72144	0.47660	0.84222	0.27639	0.91730	0.09467	0.88248	-0.21980	0.91404	-0.34168	0.75517	-0.51360	0.64527	-0.64527	0.44614	-0.74102	0.29162	-0.70838	0.03591	-0.71731	-0.11943	-0.64962	-0.28183	-0.51251	-0.44505	-0.37432	-0.53319	g
1	0	0.91353	0.81586	-0.72973	1	-0.39466	0.55735	0.05405	0.29730	-0.18599	-0.10241	-0.03158	-0.08970	0.01401	-0.03403	0.01108	-0.00537	0.00342	0.00097	0.00048	0.00075	-0.00003	0.00019	-0.00003	0.00002	-0.00001	0	0	0	0	0	0	0	b
1	0	0.21429	-0.09524	0.33333	0.07143	0.19048	0.19048	0.23810	0.09524	0.40476	0.02381	0.30952	-0.04762	0.30952	-0.04762	0.28571	-0.11905	0.33333	0.04762	0.30952	0	0.21429	-0.11905	0.35714	-0.04762	0.22109	-0.02290	0.19048	0	0.16997	-0.02034	0.14694	-0.01877	g
1	0	1	-0.14754	1	0.04918	0.57377	-0.01639	0.65574	0.01639	0.85246	-0.03279	0.72131	0	0.68852	-0.16393	0.19672	-0.14754	0.65558	-0.17176	0.67213	0.03279	1	-0.29508	0.31148	-0.34426	0.52385	-0.20325	0.32787	-0.03279	0.27869	-0.44262	0.49180	-0.06557	b
1	0	0.98182	0	0.88627	0.03131	0.86249	0.04572	0.80000	0	0.69091	0.04545	0.79343	0.08436	0.77118	0.09579	0.62727	0.25455	0.68182	0.12727	0.70674	0.12608	0.68604	0.13493	0.74545	0.22727	0.64581	0.15088	0.67273	0.02727	0.60715	0.16465	0.58840	0.17077	g
1	0	0.39286	0.52381	-0.78824	0.11342	-0.16628	-0.76378	0.66667	0.01190	0.82143	0.40476	-0.67230	0.30729	-0.34797	-0.63668	0.46429	0.15476	0.54762	0.05952	-0.51830	0.44961	-0.47651	-0.47594	0.32143	0.70238	0.51971	0.38848	0.57143	0.39286	-0.54891	-0.29915	0.25441	-0.55837	b
1	0	0.86889	-0.07111	1	-0.02494	1	-0.06889	0.87778	0.00222	0.83556	-0.06444	1	-0.07287	1	-0.20000	0.86889	0.05333	0.88000	-0.03778	1	-0.11526	1	-0.18667	0.84444	0.03556	1	-0.14162	0.82222	-0.14667	1	-0.15609	1	-0.44222	g
1	0	0.43636	-0.12727	0.58182	-0.14545	0.18182	-0.67273	0.34545	-0.03636	0.29091	-0.05455	0.29091	0.29091	0.36364	-0.41818	0.20000	-0.01818	0.36364	0.05455	0.12727	0.49091	0.61818	0.16364	0.32727	0.16364	0.41098	-0.07027	0.34545	-0.05455	0.12727	-0.36364	0.29091	-0.29091	b
1	0	1	-0.92453	1	0.75472	0.49057	-0.05660	0.62264	0	1	-0.00054	0.45283	0.07547	0.62264	-0.05660	0.98878	-0.00085	0.52830	0	0.52830	0.07547	0.95190	-0.00112	1	0.79245	0.92192	-0.00128	0.94340	-1	1	0.43396	0.43396	-0.11321	g
1	0	0.73810	0.83333	-0.76190	-0.23810	0.33333	-0.14286	0.45238	-0.14286	-0.67285	0.12808	0.33333	0	0.28571	-0.07143	-0.38214	0.51163	0.23810	0.02381	0.45238	0.04762	0.16667	-0.26190	-0.57255	-0.10234	0.24889	-0.51079	1	0	-0.66667	-0.04762	0.26190	0.02381	b
1	0	0.43750	0.04167	0.58333	-0.10417	0.39583	0	0.33333	-0.06250	0.47917	0	0.29167	0.10417	0.54167	0.02083	0.43750	-0.22917	0.35417	-0.22917	0.33333	0.08333	0.25000	0.18750	0.39583	-0.18750	0.44012	-0.10064	0.41667	-0.08333	0.58333	-0.31250	0.33333	-0.06250	g
1	0	1	1	0	0	0	0	0	0	0.47744	-0.89098	-0.51504	0.45489	-0.95489	0.28571	0.64662	1	0	0	0	0	0.62030	0.20301	-1	-1	1	-1	1	1	0	0	0	0	b
1	0	0.95217	0.06595	0.93614	0.13030	0.90996	0.19152	0.84881	-0.49962	0.90023	0.61320	0.77937	0.34328	0.72254	0.37988	0.66145	0.40844	0.95472	0.59862	0.53258	0.44088	0.46773	0.44511	0.40440	0.44199	0.34374	0.43221	0.90330	1	0.23405	0.39620	0.18632	0.37191	g
1	0	0.59840	0.40332	0.82809	0.80521	0.76001	0.70709	0.84010	-0.10984	0.97311	0.07981	0.95824	-0.85727	0.91962	0.88444	0.95452	-0.05206	0.88673	0.18135	0.98484	-0.69594	0.86670	-0.85755	0.28604	-0.30063	1	0.17076	0.62958	0.42677	0.87757	0.81007	0.81979	0.68822	b
1	0	0.95882	0.10129	1	-0.01918	0.98313	0.02555	0.96974	-0.09316	0.98955	-0.02716	0.97980	-0.03096	1	-0.05343	1	-0.05179	0.93840	0.01557	0.97620	-0.09284	0.97889	-0.05318	0.91567	-0.15675	0.95677	-0.06995	0.90978	0.01307	1	-0.10797	0.93144	-0.06888	g
1	0	0	0	-0.33672	0.85388	0	0	0.68869	-1	0.97078	0.31385	-0.26048	-0.59212	-0.30241	0.65565	0.94155	0.16391	0	0	0	0	-0.18043	-1	0	0	1	-1	0	0	0.04447	0.61881	0	0	b
1	0	0.96933	0.00876	1	0.00843	0.98658	-0.00763	0.97868	-0.02844	0.99820	-0.03510	1	-0.01271	1	-0.02581	1	-0.01175	0.98485	0.00025	1	-0.02612	1	-0.04744	0.96019	-0.04527	0.99188	-0.03473	0.97020	-0.02478	1	-0.03855	0.98420	-0.04112	g
1	0	0	0	0.98919	-0.22703	0.18919	-0.05405	0	0	0.93243	0.07297	1	-0.20000	1	0.07027	1	-0.11351	0	0	1	-0.21081	1	-0.41622	0	0	1	-0.17568	0	0	1	-0.25946	0.28919	-0.15676	b
1	0	0.64122	0.01403	0.34146	-0.02439	0.52751	0.03466	0.19512	0.12195	0.43313	0.04755	0.21951	0.04878	0.29268	0	0.36585	0	0.31707	0.07317	0.26829	0.12195	0.23698	0.05813	0.21951	0.09756	0.19304	0.05641	0.17410	0.05504	0.19512	0	0.17073	0.07317	g
1	0	1	1	1	-1	0	0	0	0	1	1	1	-1	1	1	1	-1	0	0	0	0	1	-0.27778	0	0	1	-1	1	1	1	-1	0	0	b
1	0	0.34694	0.20408	0.46939	0.24490	0.40816	0.20408	0.46939	0.44898	0.30612	0.59184	0.12245	0.55102	0	0.51020	-0.06122	0.55102	-0.20408	0.55102	-0.28571	0.44898	-0.28571	0.32653	-0.61224	0.22449	-0.46579	0.14895	-0.59184	0.18367	-0.34694	0	-0.26531	-0.24490	g
1	0	0	0	1	-1	0	0	0	0	1	1	1	-0.25342	1	0.23288	1	-1	0	0	0	0	1	1	0	0	1	-1	0	0	1	-1	0	0	b
1	0	0.89706	0.38235	0.91176	0.37500	0.74265	0.67647	0.45588	0.77941	0.19118	0.88971	-0.02206	0.86029	-0.20588	0.82353	-0.37500	0.67647	-0.5	0.47794	-0.73529	0.38235	-0.86029	0.08824	-0.74265	-0.12500	-0.67925	-0.24131	-0.55147	-0.42647	-0.44118	-0.50735	-0.28676	-0.56618	g
1	0	-1	0.28105	0.22222	0.15033	-0.75693	-0.70984	-0.30719	0.71242	-1	1	-0.81699	0.33987	-0.79085	-0.02614	-0.98039	-0.83007	-0.60131	-0.54248	-0.04575	-0.83007	0.94118	-0.94118	-1	-0.43137	0.74385	0.09176	-1	0.05229	0.18301	0.02614	-0.40201	-0.48241	b
1	0	0.26667	-0.10000	0.53333	0	0.33333	-0.13333	0.36667	0.11667	0.56667	0.01667	0.71667	0.08333	0.70000	-0.06667	0.53333	0.20000	0.41667	-0.01667	0.31667	0.20000	0.70000	0	0.25000	0.13333	0.46214	0.05439	0.40000	0.03333	0.46667	0.03333	0.41667	-0.05000	g
1	0	-0.26667	0.40000	-0.27303	0.12159	-0.17778	-0.04444	0.06192	-0.06879	0.04461	0.02575	-0.00885	0.02726	-0.01586	-0.00166	-0.00093	-0.00883	0.00470	-0.00153	0.00138	0.00238	-0.00114	0.00102	-0.00069	-0.00050	0.00019	-0.00043	0.00026	0.00005	0	0.00015	-0.00008	0.00002	b
1	0	1	-0.37838	0.64865	0.29730	0.64865	-0.24324	0.86486	0.18919	1	-0.27027	0.51351	0	0.62162	-0.05405	0.32432	-0.21622	0.71833	-0.17666	0.62162	0.05405	0.75676	0.13514	0.35135	-0.29730	0.61031	-0.22163	0.58478	-0.23027	0.72973	-0.59459	0.51351	-0.24324	g
1	0	0.94531	-0.03516	-1	-0.33203	-1	-0.01563	0.97266	0.01172	0.93359	-0.01953	-1	0.16406	-1	-0.00391	0.95313	-0.03516	0.92188	-0.02734	-0.99219	0.11719	-0.93359	0.34766	0.95703	-0.00391	0.82041	0.13758	0.90234	-0.06641	-1	-0.18750	-1	-0.34375	b
1	0	0.95202	0.02254	0.93757	-0.01272	0.93526	0.01214	0.96705	-0.01734	0.96936	0.00520	0.95665	-0.03064	0.95260	-0.00405	0.99480	-0.02659	0.99769	0.01792	0.93584	-0.04971	0.93815	-0.02370	0.97052	-0.04451	0.96215	-0.01647	0.97399	0.01908	0.95434	-0.03410	0.95838	0.00809	g
1	0	1	-0.05529	1	-1	0.5	-0.11111	0.36111	-0.22222	1	-0.25712	0.16667	-0.11111	1	-0.34660	1	-0.38853	1	-0.42862	0	-0.25000	1	-0.50333	1	-0.27778	1	-0.57092	1	-0.27778	1	-0.63156	1	-0.65935	b
1	0	0.31034	-0.10345	0.24138	-0.10345	0.20690	-0.06897	0.07405	-0.05431	0.03649	-0.03689	0.01707	-0.02383	0.00741	-0.01482	0.00281	-0.00893	0.00078	-0.00523	-0.00003	-0.00299	-0.00028	-0.00166	-0.00031	-0.00090	-0.00025	-0.00048	-0.00018	-0.00024	-0.00012	-0.00012	-0.00008	-0.00006	g
1	0	0.62745	-0.07843	0.72549	0	0.60784	-0.07843	0.62745	-0.11765	0.68627	-0.11765	0.66667	-0.13725	0.64706	-0.09804	0.54902	-0.11765	0.54902	-0.21569	0.58824	-0.19608	0.66667	-0.23529	0.45098	-0.25490	0.52409	-0.24668	0.56863	-0.31373	0.43137	-0.21569	0.47059	-0.27451	b
1	0	0.25000	0.16667	0.46667	0.26667	0.19036	0.23966	0.07766	0.19939	0.01070	0.14922	-0.02367	0.10188	-0.03685	0.06317	-0.03766	0.03458	-0.03230	0.01532	-0.02474	0.00357	-0.01726	-0.00273	-0.01097	-0.00539	-0.00621	-0.00586	-0.00294	-0.00520	-0.00089	-0.00408	0.00025	-0.00291	g
1	0	-0.65625	0.15625	0.06250	0	0	0.06250	0.62500	0.06250	0.18750	0	-0.03125	0.09375	0.06250	0	0.15625	-0.15625	0.43750	-0.37500	0	-0.09375	0	0	0.03125	-0.46875	0.03125	0	-0.71875	0.03125	-0.03125	0	0	0.09375	b
1	0	1	-0.01081	1	-0.02703	1	-0.06486	0.95135	-0.01622	0.98919	-0.03243	0.98919	0.08649	1	-0.06486	0.95135	0.09189	0.97838	-0.00541	1	0.06486	1	0.04324	0.97838	0.09189	0.98556	0.01251	1	-0.03243	1	0.02703	1	-0.07027	g
1	0	0.85271	0.05426	1	0.08069	1	1	0.91473	-0.00775	0.83721	0.03876	1	0.27153	1	1	0.81395	0.04651	0.90698	0.11628	1	0.50670	1	-1	0.80620	0.03876	1	0.71613	0.84496	0.06977	1	0.87317	1	1	b
1	0	0.90374	-0.01604	1	0.08021	1	0.01604	0.93048	0.00535	0.93583	-0.01604	1	0	1	0.06417	1	0.04813	0.91444	0.04278	0.96791	0.02139	0.98930	-0.01604	0.96257	0.05348	0.96974	0.04452	0.87701	0.01070	1	0.09091	0.97861	0.06417	g
1	0	-0.20500	0.28750	0.23000	0.10000	0.28250	0.31750	0.32250	0.35000	0.36285	-0.34617	0.09250	0.27500	-0.09500	0.21000	-0.08750	0.23500	-0.34187	0.31408	-0.48000	-0.08000	0.29908	0.33176	-0.58000	-0.24000	0.32190	-0.28475	-0.47000	0.18500	-0.27104	-0.31228	0.40445	0.03050	b
1	0	0.60000	0.03333	0.63333	0.06667	0.70000	0.06667	0.70000	0	0.63333	0	0.80000	0	0.73333	0	0.70000	0.10000	0.66667	0.10000	0.73333	-0.03333	0.76667	0	0.63333	0.13333	0.65932	0.10168	0.60000	0.13333	0.60000	0.16667	0.63333	0.16667	g
1	0	0.05866	-0.00838	0.06704	0.00838	0	-0.01117	0.00559	-0.03911	0.01676	-0.07542	-0.00559	0.05307	0.06425	-0.03352	0	0.09497	-0.06425	0.07542	-0.04749	0.02514	0.02793	-0.00559	0.00838	0.00559	0.10335	-0.00838	0.03073	-0.00279	0.04469	0	0.04749	-0.03352	b
1	0	0.94653	0.28713	0.72554	0.67248	0.47564	0.82455	0.01267	0.89109	-0.24871	0.84475	-0.47644	0.56079	-0.75881	0.41743	-0.66455	0.07208	-0.65426	-0.19525	-0.52475	-0.44000	-0.30851	-0.55089	-0.04119	-0.64792	0.16085	-0.56420	0.36752	-0.41901	0.46059	-0.22535	0.50376	-0.05980	g
1	0	0.05460	0.01437	-0.02586	0.04598	0.01437	0.04598	-0.07759	0.00862	0.01724	-0.06609	-0.03736	0.04310	-0.08333	-0.04598	-0.09483	0.08046	-0.04023	0.05172	0.02011	0.02299	-0.03736	-0.01149	0.03161	-0.00862	0.00862	0.01724	0.02586	0.01149	0.02586	0.01149	-0.04598	-0.00575	b
1	0	0.72414	-0.01084	0.79704	0.01084	0.80000	0.00197	0.79015	0.01084	0.78424	-0.00985	0.83350	0.03251	0.85123	0.01675	0.80099	-0.00788	0.79113	-0.02956	0.75961	0.03350	0.74778	0.05517	0.72611	-0.01478	0.78041	0.00612	0.74089	-0.05025	0.82956	0.02956	0.79015	0.00788	g
1	0	0.03852	0.02568	0.00428	0	0.01997	-0.01997	0.02140	-0.04993	-0.04850	-0.01284	0.01427	-0.02282	0	-0.03281	-0.04708	-0.02853	-0.01712	0.03566	0.02140	0.00428	0.05136	-0.02282	0.05136	0.01854	0.03994	0.01569	0.01997	0.00713	-0.02568	-0.01854	-0.01427	0.01997	b
1	0	0.47090	0.22751	0.42328	0.33598	0.25661	0.47619	0.01852	0.49471	-0.02116	0.53968	-0.34127	0.31217	-0.41270	0.32540	-0.51587	0.06878	-0.5	-0.11640	-0.14815	-0.14550	-0.14815	-0.38095	-0.23280	0.00265	0.03574	-0.31739	0.15873	-0.21693	0.24868	-0.24339	0.26720	0.04233	g
1	0	0.08696	0.00686	0.13959	-0.04119	0.10526	-0.08238	0.12586	-0.06178	0.23341	-0.01144	0.12357	0.07780	0.14645	-0.13501	0.29062	-0.04805	0.18993	0.07323	0.11670	0	0.11213	-0.00229	0.15103	-0.10297	0.08467	0.01373	0.11213	-0.06636	0.09611	-0.07323	0.11670	-0.06865	b
1	0	0.94333	0.38574	0.48263	0.64534	0.21572	0.77514	-0.55941	0.64899	-0.73675	0.42048	-0.76051	0	-0.62706	-0.31079	-0.38391	-0.62157	-0.12797	-0.69287	0.49909	-0.63620	0.71481	-0.37660	0.73857	-0.05484	0.60098	0.30384	0.45521	0.60512	0.02742	0.54479	-0.21572	0.50457	g
1	0	0.01975	0.00705	0.04090	-0.00846	0.02116	0.01128	0.01128	0.04372	0.00282	0.00141	0.01975	-0.03103	-0.01975	0.06065	-0.04090	0.02680	-0.02398	-0.00423	0.04372	-0.02539	0.01834	0	0	-0.01269	0.01834	-0.01128	0.00564	-0.01551	-0.01693	-0.02398	0.00705	0	b
1	0	0.85736	0.00075	0.81927	-0.05676	0.77521	-0.04182	0.84317	0.09037	0.86258	0.11949	0.88051	-0.06124	0.78342	0.03510	0.83719	-0.06796	0.83570	-0.14190	0.88125	0.01195	0.90515	0.02240	0.79686	-0.01942	0.82383	-0.03678	0.88125	-0.06423	0.73936	-0.01942	0.79089	-0.09186	g
1	0	1	-1	1	1	-1	1	1	-1	1	-1	-1	-1	-1	1	1	1	1	1	-1	1	1	-1	1	-1	1	1	1	1	-1	1	-1	1	b
1	0	0.85209	0.39252	0.38887	0.76432	0.08858	0.98903	-0.42625	0.88744	-0.76229	0.49980	-0.93092	0.10768	-0.85900	-0.31044	-0.66030	-0.55262	-0.19260	-0.86063	0.28444	-0.80496	0.64649	-0.35230	0.77814	-0.23324	0.71698	0.21343	0.37830	0.58310	0.19667	0.66315	-0.11215	0.64933	g
1	0	1	1	1	0.51250	0.62500	-1	1	1	0.02500	0.03125	1	1	0	0	1	-1	1	1	1	1	0.31250	1	1	1	1	1	1	1	-0.94375	1	0	0	b
1	0	1	0.54902	0.62745	1	0.01961	1	-0.49020	0.92157	-0.82353	0.58824	-1	0.11765	-0.96078	-0.33333	-0.64706	-0.68627	-0.23529	-0.86275	0.35294	-1	0.74510	-0.72549	0.92157	-0.21569	0.92874	0.21876	0.72549	0.56863	0.23529	0.90196	-0.11765	0.90196	g
1	0	0	0	-1	-1	-1	1	0	0	-1	1	1	1	1	-1	0	0	0	0	-1	-1	-1	1	1	0.43750	1	-1	0	0	-1	-1	-1	1	b
1	0	0.44444	0.44444	0.53695	0.90763	-0.22222	1	-0.33333	0.88889	-1	0.33333	-1	-0.11111	-1	-0.22222	-0.66667	-0.77778	0.55556	-1	-0.22222	-0.77778	0.77778	-0.22222	0.33333	0	0.92120	0.45019	0.57454	0.84353	0.22222	1	-0.55556	1	g
0	0	0	0	0	0	0	0	0	0	0	0	0	0	0	0	0	0	0	0	0	0	0	0	0	0	1	0	0	0	0	0	0	0	b
1	0	1	0	1	0	0.5	0.50000	0.75000	0	0.91201	0.12094	0.89067	0.14210	0.86922	0.16228	0.75000	0.25000	0.75000	0.5	0.75000	0	1	-0.25000	0.5	0.50000	0.73944	0.26388	0.75000	0.25000	0.69635	0.29074	0.67493	0.30293	g
0	0	-1	1	1	1	0	0	1	-1	1	-1	1	-1	-1	-1	0	0	-1	-1	0	0	0	0	-1	-1	1	-1	1	1	-1	-1	0	0	b
1	0	1	0	1	0	0.66667	0.11111	1	-0.11111	0.88889	-0.11111	1	-0.22222	0.77778	0	0.77778	0	1	-0.11111	0.77778	-0.11111	0.66667	-0.11111	0.66667	0	0.90347	-0.05352	1	0.11111	0.88889	-0.11111	1	0	g
0	0	0	0	0	0	0	0	0	0	0	0	-1	-1	0	0	1	0.75000	0	0	0	0	-1	1	0	0	1	-1	-1	-1	1	1	0	0	b
1	0	1	0.45455	1	-0.45455	1	0.09091	1	-0.09091	1	0	1	-0.27273	1	-0.18182	1	0.09091	1	0	1	-0.36364	1	0.09091	1	-0.09091	1	-0.04914	1	0.45455	1	-0.27273	1	-0.18182	g
1	0	0.62121	-0.63636	0	0	0	0	0.34470	0.28788	0.42803	0.39394	-0.07576	0.51894	0.36364	0.31439	-0.53788	0.32955	0.12121	-0.14773	0.01894	-0.53409	-0.57576	0.17803	0.29167	-0.27273	0.25758	-0.57576	0.43182	0.24242	0.18182	-0.02273	0.17045	-0.41667	b
1	0	1	0.11765	1	0.23529	1	0.41176	1	0.05882	1	0.23529	1	0.11765	1	0.47059	1	-0.05882	1	-0.11765	1	0.35294	1	0.41176	1	-0.11765	1	0.20225	1	0.05882	1	0.35294	1	0.23529	g
1	0	0	0	-1	-0.62766	1	0.51064	0.07979	-0.23404	-1	-0.36170	0.12766	-0.59043	1	-1	0	0	0.82979	-0.07979	-0.25000	1	0.17021	-0.70745	0	0	-0.19149	-0.46809	-0.22340	-0.48936	0.74468	0.90426	-0.67553	0.45745	b
1	0	0.91667	0.29167	0.83333	-0.16667	0.70833	0.25000	0.87500	-0.08333	0.91667	0.04167	0.83333	0.12500	0.70833	0	0.87500	0.04167	1	0.08333	0.66667	-0.08333	0.75000	0.16667	0.83333	-0.12500	0.83796	0.05503	1	0.20833	0.70833	0	0.70833	0.04167	g
1	0	0.18590	-0.16667	0	0	0	0	0	0	0	0	0.11538	-0.19071	0	0	0	0	0	0	0	0	-0.05128	-0.06571	0.07853	0.08974	0.17308	-0.10897	0.12500	0.09615	0.02564	-0.04808	0.16827	0.19551	b
1	0	1	-0.08183	1	-0.11326	0.99246	-0.29802	1	-0.33075	0.96662	-0.34281	0.85788	-0.47265	0.91904	-0.48170	0.73084	-0.65224	0.68131	-0.63544	0.82450	-0.78316	0.58829	-0.74785	0.67033	-0.96296	0.48757	-0.85669	0.37941	-0.83893	0.24117	-0.88846	0.29221	-0.89621	g
1	0	1	1	-1	1	-1	-0.82456	0.34649	0.21053	0.46053	0.07018	0.22807	0.05702	0.35088	0.34649	0.72807	-0.03947	0.22807	0.53070	0	0	-0.29825	-0.16228	1	-0.66667	1	-1	1	-0.24561	0.35088	0.20175	0.82895	0.07895	b
1	0	1	0.24077	0.99815	0.00369	0.80244	-0.30133	0.89919	-0.23486	0.70643	-0.24077	0.73855	-0.30539	0.71492	-0.36078	0.47194	-0.61189	0.40473	-0.55059	0.61041	-0.39328	0.53176	-0.32681	0.23966	-0.52142	0.29208	-0.48390	0.12777	-0.39143	0.15657	-0.51329	0.18353	-0.46603	g
0	0	-1	1	1	-1	0	0	0	0	1	-1	1	1	0	0	1	-1	0	0	0	0	1	1	-1	1	1	-1	-1	1	-1	-1	0	0	b
1	0	0.92247	-0.19448	0.96419	-0.17674	0.87024	-0.22602	0.81702	-0.27070	0.79271	-0.28909	0.70302	-0.49639	0.63338	-0.49967	0.37254	-0.70729	0.27070	-0.72109	0.40506	-0.54172	0.33509	-0.59691	0.14750	-0.63601	0.09312	-0.59589	-0.07162	-0.54928	-0.01840	-0.54074	-0.07457	-0.47898	g
1	0	-1	-1	-0.50694	1	1	-1	1	0.53819	0	0	0.23958	-1	1	1	0	0	1	1	1	1	0	0	-0.71528	1	0.33333	-1	1	-1	0.69792	-1	0.47569	1	b
1	0	0.84177	0.43460	0.5	0.76160	0.09916	0.93460	-0.37764	0.88186	-0.72363	0.61181	-0.93882	0.19409	-0.86709	-0.25527	-0.62869	-0.65612	-0.25105	-0.85654	0.16245	-0.86498	0.51477	-0.66878	0.74895	-0.28903	0.77937	0.07933	0.64135	0.42827	0.31435	0.62447	-0.00422	0.69409	g
1	0	1	1	0	0	1	-1	-1	-1	1	1	1	-1	0	0	1	-1	1	1	0	0	1	-1	-1	-1	1	1	-1	1	-1	1	0	0	b
1	0	1	0.63548	1	1	0.77123	1	-0.33333	1	-1	1	0	1	-1	1	-1	0	-1	-0.66667	-1	-0.92536	-1	-0.33333	-0.33333	-1	0.19235	-1	1	-1	0	-1	1	-0.66667	g
0	0	-1	1	-1	-1	0	0	-1	1	1	-1	-1	-1	-1	1	0	0	-1	-1	-1	1	0	0	1	-1	1	1	1	-1	1	1	0	0	b
1	0	1	0.06843	1	0.14211	1	0.22108	1	-0.12500	1	0.39495	1	0.48981	1	0.58986	-0.37500	1	1	0	1	0.92001	1	1	1	1	1	1	1	0.25000	1	1	1	1	g
0	0	-1	-1	0	0	0	0	0	0	0	0	0	0	1	-1	0	0	-1	-1	0	0	1	1	1	-1	1	-1	0	0	0	0	0	0	b
1	0	0.64947	-0.07896	0.58264	-0.14380	-0.13129	-0.21384	0.29796	0.04403	0.38096	-0.26339	0.28931	-0.31997	0.03459	-0.18947	0.20269	-0.29441	0.15196	-0.29052	0.09513	-0.31525	0.06556	-0.26795	0.03004	-0.25124	-0.00046	-0.23210	-0.02612	-0.21129	-0.04717	-0.18950	0.01336	-0.27201	g
1	0	0	0	0	0	0	0	0	0	1	-0.33333	0.16667	0.26042	0	0	0	0	0	0	-0.19792	-0.21875	-0.16667	0.90625	-1	0.5	0.04167	0.75000	-0.22917	-1	-0.12500	-0.27083	-0.19792	-0.93750	b
1	0	1	0.05149	0.99363	0.10123	0.96142	0.14756	0.95513	-0.26496	0.66026	0.54701	0.80426	0.25283	0.73781	0.27380	0.66775	0.28714	0.59615	0.29304	0.52494	0.29200	0.45582	0.28476	0.39023	0.27226	0.32930	0.25553	0.27381	0.23568	0.22427	0.21378	0.18086	0.19083	g
1	0	1	-0.09524	-1	-1	-1	-1	1	0.31746	0.81349	0.76190	-1	-1	-1	1	0.47364	1	1	1	0.68839	-1	-1	-1	0.82937	0.36508	1	1	1	0.50794	-1	-0.32540	-1	0.72831	b
1	0	0.93669	-0.00190	0.60761	0.43204	0.92314	-0.40129	0.93123	0.16828	0.96197	0.09061	0.99676	0.08172	0.91586	0.05097	0.84628	-0.25324	0.87379	-0.14482	0.84871	0.26133	0.75081	-0.03641	0.84547	-0.02589	0.87293	-0.02302	0.98544	0.09385	0.78317	-0.10194	0.85841	-0.14725	g
1	0	1	-1	1	1	1	1	1	-0.5	1	1	1	1	1	1	0	0	1	1	1	1	1	-1	1	1	1	0.62500	1	-0.75000	-0.75000	1	1	1	b
1	0	1	0.23058	1	-0.78509	1	-0.10401	1	0.15414	1	0.27820	0.98120	-0.06861	1	0.06610	0.95802	-0.18954	0.83584	-0.15633	0.97400	0.03728	0.99624	0.09242	1	-0.01253	0.96238	-0.04597	0.91165	0.03885	1	-0.13722	0.96523	-0.11717	g
1	0	0.36876	-1	-1	-1	-0.07661	1	1	0.95041	0.74597	-0.38710	-1	-0.79313	-0.09677	1	0.48684	0.46502	0.31755	-0.27461	-0.14343	-0.20188	-0.11976	0.06895	0.03021	0.06639	0.03443	-0.01186	-0.00403	-0.01672	-0.00761	0.00108	0.00015	0.00325	b
1	0	0.79847	0.38265	0.80804	-0.16964	1	-0.07653	0.98151	-0.07398	0.70217	0.20663	0.99745	0.02105	0.98214	0.02487	1	-0.13074	0.95663	0.07717	1	0.00191	0.90306	0.30804	1	-0.14541	1	-0.00394	0.75638	0.07908	1	-0.18750	1	-0.05740	g
0	0	0	0	0	0	0	0	0	0	0	0	1	1	1	1	1	-1	0	0	1	1	1	-1	1	1	1	0	1	1	1	-1	0	0	b
1	0	1	-0.28428	1	-0.25346	0.94623	-0.35094	1	-0.30566	0.92736	-0.49057	0.90818	-0.44119	0.75723	-0.58899	0.69748	-0.58019	0.59623	-0.57579	0.68459	-0.70975	0.54465	-0.87327	0.49214	-0.73333	0.35504	-0.76054	0.26352	-0.78239	0.16604	-0.73145	0.13994	-0.70000	g
1	0	0	0	0	0	0	0	-0.85000	-1	0	0	1	-1	0	0	-1	-1	-1	-1	1	-1	-0.60000	-1	1	1	-1	-0.20000	1	-1	0	1	0	0	b
1	0	1	0.09091	0.95455	-0.09091	0.77273	0	1	0	0.95455	0	1	0.04545	0.90909	-0.04545	1	0	1	0	0.86364	0.09091	0.77273	0.09091	0.90909	0.04545	0.91541	0.02897	0.95455	0.09091	0.86364	-0.09091	0.86364	0.04545	g
0	0	0	0	-1	1	1	1	-1	-1	0	0	-1	-1	-1	-0.31250	-1	-1	1	-1	1	-1	0	0	1	-1	-1	-1	0	0	1	-1	0	0	b
1	0	0.91176	-0.08824	0.97059	0.17647	0.82353	0.08824	0.91176	-0.02941	0.97059	-0.17647	0.97059	0.14706	0.94118	0.02941	1	0	1	0	0.76471	0.11765	0.88235	0.02941	0.85294	0.02941	0.92663	0.02600	0.94118	-0.11765	0.97059	0.05882	0.91176	0.05882	g
1	0	-1	1	-1	0.15244	0.28354	1	-1	1	-1	-1	1	1	-1	-0.23476	0.28301	-1	1	1	-0.31402	-1	-1	-1	1	-1	-1	-0.03578	1	-1	-1	-0.32317	0.14939	1	b
1	0	0.47368	-0.10526	0.83781	0.01756	0.83155	0.02615	0.68421	-0.05263	0.68421	0	0.79856	0.05028	0.78315	0.05756	0.84211	0.47368	1	0.05263	0.72550	0.07631	0.70301	0.08141	0.42105	0.21053	0.65419	0.08968	0.52632	-0.21053	0.60150	0.09534	0.57418	0.09719	g
1	0	-0.00641	-0.5	0	0	-0.01923	1	0	0	0	0	0	0	0	0	0	0	0.31410	0.92949	-0.35256	0.74359	-0.34615	-0.80769	0	0	-0.61538	-0.51282	0	0	0	0	0	0	b
1	0	1	0.45455	1	0.54545	0.81818	0.63636	1	-0.09091	1	0	0.81818	-0.45455	0.63636	0.27273	1	-0.63636	1	-0.27273	0.90909	-0.45455	1	0.07750	1	-0.09091	1	0.08867	1	0.36364	1	0.63636	0.72727	0.27273	g
0	0	-1	-1	1	-1	-1	1	0	0	1	-1	1	-1	0	0	0	0	0	0	-1	1	1	-1	-1	1	1	1	0	0	1	0.5	0	0	b
1	0	0.45455	0.09091	0.63636	0.09091	0.27273	0.18182	0.63636	0	0.36364	-0.09091	0.45455	-0.09091	0.48612	-0.01343	0.63636	-0.18182	0.45455	0	0.36364	-0.09091	0.27273	0.18182	0.36364	-0.09091	0.34442	-0.01768	0.27273	0	0.36364	0	0.28985	-0.01832	g
1	0	-1	-0.59677	0	0	-1	0.64516	-0.87097	1	0	0	0	0	0	0	0	0	0	0	-1	-1	0	0	0.29839	0.23387	1	0.51613	0	0	0	0	0	0	b
1	0	1	0.14286	1	0.71429	1	0.71429	1	-0.14286	0.85714	-0.14286	1	0.02534	1	0	0.42857	-0.14286	1	0.03617	1	-0.28571	1	0	0.28571	-0.28571	1	0.04891	1	0.05182	1	0.57143	1	0	g
0	0	1	1	1	-1	1	1	1	1	1	1	1	-1	1	1	1	-1	1	-1	1	1	1	1	1	-1	1	1	1	1	1	1	1	1	b
1	0	0.87032	0.46972	0.53945	0.82161	0.10380	0.95275	-0.38033	0.87916	-0.73939	0.58226	-0.92099	0.16731	-0.82417	-0.24942	-0.59383	-0.63342	-0.24012	-0.82881	0.18823	-0.78699	0.51557	-0.57430	0.69274	-0.24843	0.69097	0.10484	0.52798	0.39762	0.25974	0.56573	-0.06739	0.57552	g
0	0	1	-1	1	1	1	-1	1	1	1	-1	1	-1	1	-1	1	1	1	1	1	1	1	-1	1	1	1	1	1	1	1	1	1	-1	b
1	0	0.92657	0.04174	0.89266	0.15766	0.86098	0.19791	0.83675	0.36526	0.80619	0.40198	0.76221	0.40552	0.66586	0.48360	0.60101	0.51752	0.53392	0.52180	0.48435	0.54212	0.42546	0.55684	0.33340	0.55274	0.26978	0.54214	0.22307	0.53448	0.14312	0.49124	0.11573	0.46571	g
0	0	1	1	1	-1	1	-1	1	1	0	0	1	-1	0	0	0	0	0	0	-1	1	1	1	0	0	1	1	0	0	-1	-1	0	0	b
1	0	0.93537	0.13645	0.93716	0.25359	0.85705	0.38779	0.79039	0.47127	0.72352	0.59942	0.65260	0.75000	0.50830	0.73586	0.41629	0.82742	0.25539	0.85952	0.13712	0.85615	0.00494	0.88869	-0.07361	0.79780	-0.20995	0.78004	-0.33169	0.71454	-0.38532	0.64363	-0.47419	0.55835	g
0	0	1	-1	-1	1	-1	1	1	1	1	1	-1	-1	-1	-1	1	1	1	-1	-1	-1	-1	-1	1	0	1	-1	1	-1	-1	1	-1	1	b
1	0	0.80627	0.13069	0.73061	0.24323	0.64615	0.19038	0.36923	0.45577	0.44793	0.46439	0.25000	0.57308	0.25192	0.37115	0.15215	0.51877	-0.09808	0.57500	-0.03462	0.42885	-0.08856	0.44424	-0.14943	0.40006	-0.19940	0.34976	-0.23832	0.29541	-0.26634	0.23896	-0.23846	0.31154	g
0	0	1	-1	1	1	1	-1	1	1	1	-1	1	1	1	-1	1	-1	1	1	1	1	1	-1	1	-1	1	-1	1	1	1	-1	1	1	b
1	0	0.97467	0.13082	0.94120	0.20036	0.88783	0.32248	0.89009	0.32711	0.85550	0.45217	0.72298	0.52284	0.69946	0.58820	0.58548	0.66893	0.48869	0.70398	0.44245	0.68159	0.35289	0.75622	0.26832	0.76210	0.16813	0.78541	0.07497	0.80439	-0.02962	0.77702	-0.10289	0.74242	g
0	0	0	0	1	1	0	0	1	1	0	0	1	-1	0	0	0	0	0	0	0	0	0	0	0	0	1	-1	0	0	-1	1	0	0	b
1	0	0.92308	0.15451	0.86399	0.29757	0.72582	0.36790	0.70588	0.56830	0.57449	0.62719	0.43270	0.74676	0.31705	0.67697	0.19128	0.76818	0.04686	0.76171	-0.12064	0.76969	-0.18479	0.71327	-0.29291	0.65708	-0.38798	0.58553	-0.46799	0.50131	-0.53146	0.40732	-0.56231	0.35095	g
0	0	0	0	1	1	1	1	0	0	0	0	-1	-1	0	0	-1	-1	0	0	0	0	1	1	0	0	1	1	0	0	-1	1	0	0	b
1	0	0.88804	0.38138	0.65926	0.69431	0.29148	0.87892	-0.06726	0.90135	-0.39597	0.80441	-0.64574	0.56502	-0.82960	0.26906	-0.78940	-0.08205	-0.62780	-0.30942	-0.46637	-0.55605	-0.16449	-0.64338	0.09562	-0.61055	0.30406	-0.48392	0.43227	-0.29838	0.47029	-0.09461	0.42152	0.12556	g
0	0	1	-1	1	1	1	1	1	1	1	1	1	-1	1	1	1	1	1	-1	1	-1	1	-1	1	-1	1	1	1	-1	1	1	1	1	b
1	0	0.73523	-0.38293	0.80151	0.10278	0.78826	0.15266	0.55580	0.05252	1	0.21225	0.71947	0.28954	0.68798	0.32925	0.49672	0.17287	0.64333	-0.02845	0.57399	0.42528	0.53120	0.44872	0.94530	0.57549	0.44174	0.48200	0.12473	1	0.35070	0.49721	0.30588	0.49831	g
0	0	0	0	0	0	0	0	0	0	0	0	0	0	0	0	0	0	0	0	0	0	0	0	0	0	1	1	0	0	0	0	0	0	b
1	0	0.94649	0.00892	0.97287	-0.00260	0.98922	0.00372	0.95801	0.01598	0.94054	0.03530	0.97213	0.04719	0.98625	0.01858	0.94277	0.07135	0.98551	-0.00706	0.97770	0.04980	0.96358	0.07098	0.93274	0.08101	0.95243	0.04356	0.97473	0.00818	0.97845	0.07061	1	-0.00260	g
0	0	1	1	-1	-1	-1	-1	0	0	0	0	-1	-1	0	0	0	0	0	0	-1	1	1	1	0	0	1	-1	0	0	-1	-1	-1	-1	b
1	0	0.50466	-0.16900	0.71442	0.01513	0.71063	0.02258	0.68065	0.01282	0.34615	0.05594	0.69050	0.04393	0.68101	0.05058	0.67023	0.05692	0.63403	-0.04662	0.64503	0.06856	0.63077	0.07381	0.84033	0.18065	0.59935	0.08304	0.38228	0.06760	0.56466	0.09046	0.54632	0.09346	g
1	0	0.68729	1	0.91973	-0.76087	0.81773	0.04348	0.76087	0.10702	0.86789	0.73746	0.70067	0.18227	0.75920	0.13712	0.93478	-0.25084	0.70736	0.18729	0.64883	0.24582	0.60201	0.77425	1	-0.53846	0.89262	0.22216	0.71070	0.53846	1	-0.06522	0.56522	0.23913	b
1	0	0.76296	-0.07778	1	-0.29630	1	-0.85741	0.80000	0.06111	0.45556	-0.42778	1	-0.12581	1	-0.83519	0.49259	0.01852	0.82222	-0.05926	0.98215	-0.19938	1	0.22037	0.69630	-0.26481	0.92148	-0.24549	0.78889	0.02037	0.87492	-0.27105	1	-0.57037	g
1	0	0.38521	0.15564	0.41245	0.07393	0.26459	0.24125	0.23346	0.13230	0.19455	0.25292	0.24514	0.36965	0.08949	0.22957	-0.03891	0.36965	0.05058	0.24903	0.24903	0.09728	0.07782	0.29961	-0.02494	0.28482	-0.06024	0.26256	-0.14786	0.14786	-0.09339	0.31128	-0.19066	0.28794	b
1	0	0.57540	-0.03175	0.75198	-0.05357	0.61508	-0.01190	0.53968	0.03373	0.61706	0.09921	0.59127	-0.02381	0.62698	0.01190	0.70833	0.02579	0.60317	0.01587	0.47817	-0.02778	0.59127	0.03770	0.5	0.03968	0.61291	-0.01237	0.61706	-0.13492	0.68849	-0.01389	0.62500	-0.03175	g
1	0	0.06404	-0.15271	-0.04433	0.05911	0.08374	-0.02463	-0.01478	0.18719	0.06404	0	0.12315	-0.09852	0.05911	0	0.01970	-0.02956	-0.12808	-0.20690	0.06897	0.01478	0.06897	0.02956	0.07882	0.16256	0.28079	-0.04926	-0.05911	-0.09360	0.04433	0.05419	0.07389	-0.10837	b
1	0	0.61857	0.10850	0.70694	-0.06935	0.70358	0.01678	0.74273	0.00224	0.71029	0.15772	0.71588	-0.00224	0.79754	0.06600	0.83669	-0.16555	0.68680	-0.09060	0.62528	-0.01342	0.60962	0.11745	0.71253	-0.09508	0.69845	-0.01673	0.63311	0.04810	0.78859	-0.05145	0.65213	-0.04698	g
1	0	0.25316	0.35949	0	0	-0.29620	-1	0	0	0.07595	-0.07342	0	0	0	0	0	0	0	0	0.00759	0.68101	-0.20000	0.33671	-0.10380	0.35696	0.05570	-1	0	0	0.06329	-1	0	0	b
1	0	0.88103	-0.00857	0.89818	-0.02465	0.94105	-0.01822	0.89175	-0.12755	0.82208	-0.10932	0.88853	0.01179	0.90782	-0.13719	0.87138	-0.06109	0.90782	-0.02358	0.87996	-0.14577	0.82851	-0.12433	0.90139	-0.19507	0.88245	-0.14903	0.84352	-0.12862	0.88424	-0.18542	0.91747	-0.16827	g
1	0	0.42708	-0.5	0	0	0	0	0.46458	0.51042	0.58958	0.02083	0	0	0	0	0.16458	-0.45417	0.59167	-0.18333	0	0	0	0	0.98750	-0.40833	-1	-1	-0.27917	-0.75625	0	0	0	0	b
1	0	0.88853	0.01631	0.92007	0.01305	0.92442	0.01359	0.89179	-0.10223	0.90103	-0.08428	0.93040	-0.01033	0.93094	-0.08918	0.86025	-0.05057	0.89451	-0.04024	0.88418	-0.12126	0.88907	-0.11909	0.82980	-0.14138	0.86453	-0.11808	0.85536	-0.13051	0.83524	-0.12452	0.86786	-0.12235	g
1	0	0	0	1	0.12889	0.88444	-0.02000	0	0	1	-0.42444	1	0.19556	1	-0.05333	1	-0.81556	0	0	1	-0.04000	1	-0.18667	0	0	1	-1	0	0	1	0.11778	0.90667	-0.09556	b
1	0	0.81143	0.03714	0.85143	-0.00143	0.79000	0.00714	0.79571	-0.04286	0.87571	0	0.85571	-0.06714	0.86429	0.00286	0.82857	-0.05429	0.81000	-0.11857	0.76857	-0.08429	0.84286	-0.05000	0.77000	-0.06857	0.81598	-0.08669	0.82571	-0.10429	0.81429	-0.05000	0.82143	-0.15143	g
1	0	0	0	0	0	0	0	0	0	0	0	-1	1	1	0.55172	0	0	0	0	0	0	0	0	0	0	1	1	0	0	0	0	0	0	b
1	0	0.49870	0.01818	0.43117	-0.09610	0.50649	-0.04156	0.50130	0.09610	0.44675	0.05974	0.55844	-0.11948	0.51688	-0.03636	0.52727	-0.05974	0.55325	-0.01039	0.48571	-0.03377	0.49091	-0.01039	0.59221	0	0.53215	-0.03280	0.43117	0.03377	0.54545	-0.05455	0.58961	-0.08571	g
0	0	0	0	0	0	0	0	0	0	0	0	0	0	0	0	0	0	0	0	0	0	0	0	0	0	1	-1	0	0	0	0	0	0	b
1	0	1	0.5	1	0.25000	0.25000	1	0.16851	0.91180	-0.13336	0.80454	-0.34107	0.60793	-0.43820	0.37856	-0.43663	0.16709	-0.36676	0.00678	-0.26477	-0.09025	-0.16178	-0.12964	-0.07782	-0.12744	-0.02089	-0.10242	0.01033	-0.07036	0.02224	-0.04142	0.02249	-0.02017	g
1	0	0	0	0	0	1	1	-1	-1	0	0	1	-0.11111	0	0	0	0	-1	1	1	1	1	-1	0	0	1	-1	0	0	0	0	1	1	b
1	0	0.87048	0.38027	0.64099	0.69212	0.31347	0.86625	-0.03933	0.90740	-0.42173	0.79346	-0.70561	0.51560	-0.81049	0.22735	-0.81136	-0.12539	-0.67474	-0.38102	-0.38334	-0.62861	-0.13013	-0.70762	0.15552	-0.66421	0.38544	-0.51568	0.52573	-0.29897	0.56239	-0.05938	0.51460	0.16645	g
1	0	0	0	0	0	0	0	-1	1	0	0	1	0.37333	-0.12000	-0.12000	0	0	-1	-1	0	0	1	-1	0	0	1	0.22667	0	0	0	0	0	0	b
1	0	0.88179	0.43491	0.59573	0.77655	0.19672	0.94537	-0.24103	0.92544	-0.62526	0.71257	-0.86443	0.33652	-0.92384	-0.05338	-0.77356	-0.44707	-0.46950	-0.73285	-0.10237	-0.82217	0.26384	-0.77570	0.55984	-0.55910	0.72147	-0.24433	0.72478	0.09599	0.58137	0.38915	0.34749	0.57656	g
1	0	0.32834	0.02520	0.15236	0.21278	0.14919	0.74003	-0.25706	0.92324	-0.10312	0.19380	-0.61352	0.25786	-0.94053	-0.05409	-0.13117	-0.14329	-0.30315	-0.44615	-0.11409	-0.85597	0.02668	-0.22786	0.27942	-0.06295	0.33737	-0.11876	0.27657	-0.11409	0.15078	0.13296	0.12197	0.20468	g
1	0	0.83427	0.39121	0.54040	0.78579	0.12326	0.89402	-0.33221	0.83578	-0.70086	0.59564	-0.86622	0.21909	-0.84442	-0.24164	-0.59714	-0.61894	-0.19354	-0.87787	0.12439	-0.89064	0.51109	-0.72454	0.79143	-0.27734	0.83008	0.08718	0.66592	0.49079	0.37542	0.70011	-0.03983	0.79444	g
1	0	0.62335	-0.03490	0.59085	0.00481	0.60409	-0.07461	0.63177	0.00963	0.62455	-0.07461	0.67028	0.07220	0.62936	-0.08424	0.67509	0.09146	0.67148	0	0.58965	0.10108	0.50060	0.03129	0.65945	0.14079	0.60463	0.02019	0.51384	0.04452	0.61733	-0.00963	0.61372	-0.09146	g
1	0	0.74449	-0.02390	0.70772	0.03309	0.72243	0.16912	0.79228	0.07721	0.81434	0.43934	0.63787	0.00551	0.70772	0.21691	1	0.06066	0.61029	0.05147	0.67463	0.04228	0.52022	-0.25000	0.72978	-0.15809	0.61727	0.07124	0.30882	0.08640	0.55916	0.07458	0.60294	0.21691	g
1	0	0.61538	0.18923	0.78157	0.01780	0.77486	0.02647	0.65077	-0.10308	0.77538	0.08000	0.73961	0.05060	0.72322	0.05776	0.68615	-0.08923	0.61692	0.16308	0.66233	0.07573	0.63878	0.08041	0.60154	-0.07231	0.58803	0.08767	0.55077	0.25692	0.53389	0.09207	0.50609	0.09322	g
1	0	0.68317	0.05375	0.84803	0.00202	0.84341	0.00301	0.84300	0.09901	0.75813	0.04102	0.81892	0.00585	0.80738	0.00673	0.80622	-0.12447	0.77935	-0.03536	0.76365	0.00909	0.74635	0.00978	0.79632	-0.04243	0.70824	0.01096	0.62235	0.11598	0.66624	0.01190	0.64407	0.01227	g
1	0	0.5	0	0.38696	0.10435	0.49130	0.06522	0.46957	-0.03913	0.35652	-0.12609	0.45652	0.04783	0.50435	0.02609	0.35652	0.19565	0.42174	0.14783	0.42174	-0.02609	0.32174	-0.11304	0.47391	-0.00870	0.41789	0.06908	0.38696	0.03913	0.35217	0.14783	0.44783	0.17391	g
1	0	0.79830	0.09417	0.78129	0.20656	0.71628	0.28068	0.69320	0.41252	0.65917	0.50122	0.57898	0.60814	0.49210	0.58445	0.33354	0.67861	0.29587	0.63548	0.09599	0.68104	0.02066	0.72236	-0.08748	0.63183	-0.11925	0.60696	-0.18226	0.56015	-0.25516	0.51701	-0.27339	0.42467	g
1	0	1	0.09802	1	0.25101	0.98390	0.33044	0.80365	0.53020	0.74977	0.60297	0.56937	0.71942	0.55311	0.74079	0.29452	0.82193	0.21137	0.79777	0.09709	0.82162	-0.01734	0.79870	-0.15144	0.75596	-0.22839	0.69187	-0.31713	0.60948	-0.40291	0.54522	-0.42815	0.44534	g
1	0	0.89410	0.13425	0.87001	0.31543	0.78896	0.43388	0.63388	0.59975	0.54003	0.71016	0.39699	0.76161	0.24266	0.79523	0.09134	0.79598	-0.09159	0.76261	-0.20201	0.66926	-0.30263	0.62610	-0.40552	0.50489	-0.46215	0.40753	-0.50314	0.27252	-0.52823	0.19172	-0.48808	0.05972	g
1	0	0.94631	0.17498	0.90946	0.33143	0.85096	0.49960	0.73678	0.63842	0.59215	0.73838	0.48698	0.83614	0.30459	0.90665	0.17959	0.93429	-0.00701	0.93109	-0.18880	0.89383	-0.33023	0.82492	-0.46534	0.76482	-0.58563	0.66335	-0.67929	0.52564	-0.75321	0.42488	-0.81210	0.26092	g
1	0	0.91767	0.18198	0.86090	0.35543	0.72873	0.45747	0.60425	0.69865	0.50376	0.74922	0.36100	0.81795	0.15664	0.83558	0.00396	0.85210	-0.16390	0.77853	-0.35996	0.76193	-0.43087	0.65385	-0.53140	0.53886	-0.60328	0.40972	-0.64511	0.27338	-0.65710	0.13667	-0.64056	0.05394	g
1	0	0.76627	0.21106	0.63935	0.38112	0.48409	0.52500	0.15000	0.22273	0.13753	0.59565	-0.07727	0.44545	0	0.48636	-0.27491	0.42014	-0.56136	0.36818	-0.36591	0.18864	-0.40533	0.07588	-0.38483	-0.03229	-0.33942	-0.12486	-0.27540	-0.19714	-0.19962	-0.24648	-0.11894	-0.27218	g
1	0	0.58940	-0.60927	0.85430	0.55298	0.81126	0.07285	0.56623	0.16225	0.32781	0.24172	0.50331	0.12252	0.63907	0.19868	0.71854	0.42715	0.54305	0.13907	0.65232	0.27815	0.68874	0.07285	0.51872	0.26653	0.49013	0.27687	0.46216	0.28574	0.43484	0.29324	0.40821	0.29942	g
1	0	1	0.11385	0.70019	-0.12144	0.81594	0.09677	0.71157	0.01139	0.56167	-0.07780	0.69070	0.12524	0.58634	0.03985	0.53131	-0.03416	0.69450	0.16888	0.72676	0.07211	0.32068	0.05882	0.53321	0.37381	0.49090	0.17951	0.15180	0.32448	0.44141	0.18897	0.56167	0.15180	g
1	0	0.84843	0.06794	0.80562	-0.02299	0.77031	-0.03299	0.66725	-0.06620	0.59582	-0.07666	0.67260	-0.05771	0.64260	-0.06438	0.39199	0.04530	0.71254	0.01394	0.55970	-0.08039	0.53430	-0.08453	0.47038	-0.22822	0.48659	-0.09128	0.52613	-0.08537	0.44277	-0.09621	0.42223	-0.09808	g
1	0	1	0.08013	0.96775	-0.00482	0.96683	-0.00722	0.87980	-0.03923	1	0.01419	0.96186	-0.01436	0.95947	-0.01671	0.98497	0.01002	0.91152	-0.08848	0.95016	-0.02364	0.94636	-0.02591	0.98164	0.02003	0.93772	-0.03034	1	-0.05843	0.92774	-0.03464	0.92226	-0.03673	g
1	0	0.47938	-0.12371	0.42784	-0.12371	0.70103	-0.39175	0.73196	0.07216	0.26289	-0.21649	0.49485	0.15979	0.45361	-0.11856	0.42268	0.06186	0.5	-0.27320	0.54639	0.18557	0.42268	0.08247	0.70619	0.19588	0.53396	-0.12447	0.15464	-0.26289	0.47423	0.04124	0.45361	-0.51546	g
1	0	0.63510	-0.04388	0.76530	0.02968	0.61432	0.36028	0.65358	-0.00462	0.64203	0.08314	0.79446	-0.43418	0.72517	0.54965	0.59584	0.13857	0.63510	0.21940	0.63279	-0.25404	0.70951	0.15359	0.64665	0.23095	0.68775	0.17704	0.61663	0.07621	0.66316	0.19841	0.69053	0.36721	g
1	0	0.50112	-0.03596	0.61124	0.01348	0.58876	0.01573	0.58876	0.02472	0.66742	-0.00449	0.71685	-0.04719	0.66517	0.00899	0.57303	0.02472	0.64719	-0.07416	0.56854	0.14157	0.57528	-0.03596	0.46517	0.04944	0.56588	0.00824	0.47640	-0.03596	0.54607	0.10562	0.60674	-0.08090	g
1	0	0.71521	-0.00647	0.66667	-0.04207	0.63107	-0.05178	0.77994	0.08091	0.67314	0.09709	0.64725	0.15858	0.60194	-0.01942	0.54369	-0.04531	0.46926	-0.10032	0.64725	0.14887	0.39159	0.21683	0.52427	-0.05502	0.45105	0.00040	0.31392	-0.06796	0.49191	-0.10680	0.30421	-0.05178	g
1	0	0.68148	0.10370	0.77037	0.03457	0.65185	0.08148	0.60988	-0.00494	0.79012	0.11852	0.59753	0.04938	0.62469	0.09630	0.78272	-0.17531	0.73827	-0.10864	0.48642	0.00988	0.60988	0.08148	0.66667	-0.12840	0.63773	-0.02451	0.76543	0.02222	0.61235	-0.07160	0.51358	-0.04691	g
1	0	0.60678	-0.02712	0.67119	0.04068	0.52881	-0.04407	0.50508	0.03729	0.70508	-0.07797	0.57966	-0.02034	0.53220	0.07797	0.64068	0.11864	0.56949	-0.02373	0.53220	0.00678	0.71525	-0.03390	0.52881	-0.03390	0.57262	0.00750	0.58644	-0.00339	0.58983	-0.02712	0.50169	0.06780	g
1	0	0.49515	0.09709	0.29612	0.05825	0.34951	0	0.57282	-0.02427	0.58252	0.02427	0.33495	0.04854	0.52427	0.00485	0.47087	-0.10680	0.43204	0.00485	0.34951	0.05825	0.18932	0.25728	0.31068	-0.15049	0.36547	0.03815	0.39320	0.17476	0.26214	0	0.37379	-0.01942	g
1	0	0.98822	0.02187	0.93102	0.34100	0.83904	0.35222	0.74706	0.48906	0.73584	0.51879	0.55076	0.60179	0.43130	0.66237	0.31800	0.70443	0.28379	0.68873	0.07515	0.73696	0.06338	0.71284	-0.16489	0.69714	-0.16556	0.60510	-0.16209	0.55805	-0.34717	0.44195	-0.33483	0.37465	g
1	0	0.97905	0.15810	0.90112	0.35237	0.82039	0.48561	0.71760	0.64888	0.58827	0.73743	0.40349	0.83156	0.25140	0.84804	0.04700	0.85475	-0.12193	0.79749	-0.26180	0.80754	-0.37835	0.71676	-0.51034	0.58324	-0.57587	0.46040	-0.61899	0.30796	-0.65754	0.18345	-0.64134	0.02968	g
1	0	0.99701	0.21677	0.91966	0.47030	0.76902	0.62415	0.53312	0.78120	0.36774	0.88291	0.10107	0.83312	-0.06827	0.89274	-0.28269	0.72073	-0.43707	0.61688	-0.55769	0.48120	-0.65000	0.35534	-0.64658	0.15908	-0.66651	0.02277	-0.64872	-0.13462	-0.54615	-0.22949	-0.47201	-0.35032	g
1	0	0.94331	0.19959	0.96132	0.40803	0.80514	0.56569	0.56687	0.70830	0.41836	0.83230	0.14939	0.89489	0.05167	0.93682	-0.24742	0.83939	-0.42811	0.75554	-0.50251	0.62563	-0.65515	0.50428	-0.68851	0.30912	-0.77097	0.15619	-0.75406	-0.04399	-0.75199	-0.17921	-0.66932	-0.34367	g
1	0	0.93972	0.28082	0.80486	0.52821	0.58167	0.73151	0.34961	0.80511	0.10797	0.90403	-0.20015	0.89335	-0.39730	0.82163	-0.58835	0.62867	-0.76305	0.40368	-0.81262	0.18888	-0.81317	-0.04284	-0.75273	-0.26883	-0.63237	-0.46438	-0.46422	-0.61446	-0.26389	-0.70835	-0.08937	-0.71273	g
1	0	0.89835	0.35157	0.67333	0.62233	0.43898	0.94353	-0.03643	0.80510	-0.22838	0.75334	-0.25137	0.48816	-0.57377	0.28415	-0.66750	0.10591	-0.47359	-0.06193	-0.81056	-0.06011	-0.33197	-0.47592	-0.12897	-0.53620	0.07158	-0.51925	0.24321	-0.43478	0.36586	-0.30057	0.42805	0.13297	g
1	0	0.29073	0.10025	0.23308	0.17293	0.03759	0.34336	0.12030	0.26316	0.06266	0.21303	-0.04725	0.12767	-0.06333	0.07907	-0.06328	0.04097	-0.05431	0.01408	-0.04166	-0.00280	-0.02876	-0.01176	-0.01755	-0.01505	-0.00886	-0.01475	-0.00280	-0.01250	0.00096	-0.00948	0.00290	-0.00647	g
1	0	0.58459	-0.35526	1	0.35338	0.75376	-0.00564	0.82519	0.19361	0.50188	-0.27632	0.65977	0.06391	0.69737	0.14662	0.72368	-0.42669	0.76128	0.04511	0.66917	0.20489	0.84774	-0.40977	0.64850	-0.04699	0.56836	-0.10571	0.52820	-0.13346	0.15602	-0.12218	0.44767	-0.10309	g
1	0	0.83609	0.13215	0.72171	0.06059	0.65829	0.08315	0.23888	0.12961	0.43837	0.20330	0.49418	0.12686	0.44747	0.13507	0.29352	0.02922	0.48158	0.15756	0.32835	0.14616	0.29495	0.14638	0.26436	0.14530	0.23641	0.14314	0.26429	0.16137	0.18767	0.13632	0.16655	0.13198	g
1	0	0.94080	0.11933	0.85738	0.01038	0.85124	0.01546	0.76966	-0.00278	0.84459	0.10916	0.83289	0.03027	0.82680	0.03506	0.74838	0.01943	0.80019	0.02405	0.80862	0.04901	0.80259	0.05352	0.77336	0.02220	0.79058	0.06235	0.85939	0.09251	0.77863	0.07090	0.77269	0.07508	g
1	0	0.87111	0.04326	0.79946	0.18297	0.99009	0.29292	0.89455	-0.08337	0.88598	-0.02028	0.90446	-0.26724	0.89410	0.19964	0.88644	-0.04642	0.84452	-0.00991	0.97882	-0.34024	0.78954	-0.25101	0.86661	-0.09193	0.85967	-0.02908	0.78774	-0.04101	0.75935	0.21812	0.88238	0.09193	g
1	0	0.74916	0.02549	0.98994	0.09792	0.75855	0.12877	0.74313	-0.09188	0.95842	0.02482	0.97921	-0.00469	0.96110	0.10195	0.91482	0.03756	0.71026	0.02683	0.81221	-0.08048	1	0	0.71764	-0.01207	0.82271	0.02552	0.72435	-0.01073	0.90409	0.11066	0.72837	0.02750	g
1	0	0.47337	0.19527	0.06213	-0.18343	0.62316	0.01006	0.45562	-0.04438	0.56509	0.01775	0.44675	0.27515	0.71598	-0.03846	0.55621	0.12426	0.41420	0.11538	0.52767	0.02842	0.51183	-0.10651	0.47929	-0.02367	0.46514	0.03259	0.53550	0.25148	0.31953	-0.14497	0.34615	-0.00296	g
1	0	0.59887	0.14689	0.69868	-0.13936	0.85122	-0.13936	0.80979	0.02448	0.50471	0.02825	0.67420	-0.04520	0.80791	-0.13748	0.51412	-0.24482	0.81544	-0.14313	0.70245	-0.00377	0.33333	0.06215	0.56121	-0.33145	0.61444	-0.16837	0.52731	-0.02072	0.53861	-0.31262	0.67420	-0.22034	g
1	0	0.84713	-0.03397	0.86412	-0.08493	0.81953	0	0.73673	-0.07643	0.71975	-0.13588	0.74947	-0.11677	0.77495	-0.18684	0.78132	-0.21231	0.61996	-0.10191	0.79193	-0.15711	0.89384	-0.03397	0.84926	-0.26115	0.74115	-0.23312	0.66242	-0.22293	0.72611	-0.37792	0.65817	-0.24841	g
1	0	0.87772	-0.08152	0.83424	0.07337	0.84783	0.04076	0.77174	-0.02174	0.77174	-0.05707	0.82337	-0.10598	0.67935	-0.00543	0.88043	-0.20924	0.83424	0.03261	0.86413	-0.05978	0.97283	-0.27989	0.85054	-0.18750	0.83705	-0.10211	0.85870	-0.03261	0.78533	-0.10870	0.79076	-0.00543	g
1	0	0.74704	-0.13241	0.53755	0.16996	0.72727	0.09486	0.69565	-0.11067	0.66798	-0.23518	0.87945	-0.19170	0.73715	0.04150	0.63043	-0.00395	0.63636	-0.11858	0.79249	-0.25296	0.66403	-0.28656	0.67194	-0.10474	0.61847	-0.12041	0.60079	-0.20949	0.37549	0.06917	0.61067	-0.01383	g
1	0	0.46785	0.11308	0.58980	0.00665	0.55432	0.06874	0.47894	-0.13969	0.52993	0.01330	0.63858	-0.16186	0.67849	-0.03326	0.54545	-0.13525	0.52993	-0.04656	0.47894	-0.19512	0.50776	-0.13525	0.41463	-0.20177	0.53930	-0.11455	0.59867	-0.02882	0.53659	-0.11752	0.56319	-0.04435	g
1	0	0.88116	0.27475	0.72125	0.42881	0.61559	0.63662	0.38825	0.90502	0.09831	0.96128	-0.20097	0.89200	-0.35737	0.77500	-0.65114	0.62210	-0.78768	0.45535	-0.81856	0.19095	-0.83943	-0.08079	-0.78334	-0.26356	-0.67557	-0.45511	-0.54732	-0.60858	-0.30512	-0.66700	-0.19312	-0.75597	g
1	0	0.93147	0.29282	0.79917	0.55756	0.59952	0.71596	0.26203	0.92651	0.04636	0.96748	-0.23237	0.95130	-0.55926	0.81018	-0.73329	0.62385	-0.90995	0.36200	-0.92254	0.06040	-0.93618	-0.19838	-0.83192	-0.46906	-0.65165	-0.69556	-0.41223	-0.85725	-0.13590	-0.93953	0.10007	-0.94823	g
1	0	0.88241	0.30634	0.73232	0.57816	0.34109	0.58527	0.05717	1	-0.09238	0.92118	-0.62403	0.71996	-0.69767	0.32558	-0.81422	0.41195	-1	-0.00775	-0.78973	-0.41085	-0.76901	-0.45478	-0.57242	-0.67605	-0.31610	-0.81876	-0.02979	-0.86841	0.25392	-0.82127	0.00194	-0.81686	g
1	0	0.83479	0.28993	0.69256	0.47702	0.49234	0.68381	0.21991	0.86761	-0.08096	0.85011	-0.35558	0.77681	-0.52735	0.58425	-0.70350	0.31291	-0.75821	0.03939	-0.71225	-0.15317	-0.58315	-0.39168	-0.37199	-0.52954	-0.16950	-0.60863	0.08425	-0.61488	0.25164	-0.48468	0.40591	-0.35339	g
1	0	0.92870	0.33164	0.76168	0.62349	0.49305	0.84266	0.21592	0.95193	-0.13956	0.96167	-0.47202	0.83590	-0.70747	0.65490	-0.87474	0.36750	-0.91814	0.05595	-0.89824	-0.26173	-0.73969	-0.54069	-0.50757	-0.74735	-0.22323	-0.86122	0.07810	-0.87159	0.36021	-0.78057	0.59407	-0.60270	g
1	0	0.83367	0.31456	0.65541	0.57671	0.34962	0.70677	0.17293	0.78947	-0.18976	0.79886	-0.41729	0.66541	-0.68421	0.47744	-0.74725	0.19492	-0.72180	-0.04887	-0.62030	-0.28195	-0.49165	-0.53463	-0.26577	-0.66014	-0.01530	-0.69706	0.22708	-0.64428	0.43100	-0.51206	0.64662	-0.30075	g
1	0	0.98455	-0.02736	0.98058	-0.04104	1	-0.07635	0.98720	0.01456	0.95278	-0.02604	0.98500	-0.07458	0.99382	-0.07149	0.97396	-0.09532	0.97264	-0.12224	0.99294	-0.05252	0.95278	-0.08914	0.97352	-0.08341	0.96653	-0.12912	0.93469	-0.14916	0.97132	-0.15755	0.96778	-0.18800	g
1	0	0.94052	-0.01531	0.94170	0.01001	0.94994	-0.01472	0.95878	-0.01060	0.94641	-0.03710	0.97173	-0.01767	0.97055	-0.03887	0.95465	-0.04064	0.95230	-0.04711	0.94229	-0.02179	0.92815	-0.04417	0.92049	-0.04476	0.92695	-0.05827	0.90342	-0.07479	0.91991	-0.07244	0.92049	-0.07420	g
1	0	0.97032	-0.14384	0.91324	-0.00228	0.96575	-0.17123	0.98630	0.18265	0.91781	0.00228	0.93607	-0.08447	0.91324	-0.00228	0.86758	-0.08676	0.97032	-0.21233	1	0.10274	0.92009	-0.05251	0.92466	0.06849	0.94043	-0.09252	0.97032	-0.20091	0.85388	-0.08676	0.96575	-0.21918	g
1	0	0.52542	-0.03390	0.94915	0.08475	0.52542	-0.16949	0.30508	-0.01695	0.50847	-0.13559	0.64407	0.28814	0.83051	-0.35593	0.54237	0.01695	0.55932	0.03390	0.59322	0.30508	0.86441	0.05085	0.40678	0.15254	0.67287	-0.00266	0.66102	-0.03390	0.83051	-0.15254	0.76271	-0.10169	g
1	0	0.33333	-0.25000	0.44444	0.22222	0.38889	0.16667	0.41667	0.13889	0.5	-0.11111	0.54911	-0.08443	0.58333	0.33333	0.55556	0.02778	0.25000	-0.19444	0.47222	-0.05556	0.52778	-0.02778	0.38889	0.08333	0.41543	-0.14256	0.19444	-0.13889	0.36924	-0.14809	0.08333	-0.5	g
1	0	0.51207	1	1	0.53810	0.71178	0.80833	0.45622	0.46427	0.33081	1	0.21249	1	-0.17416	1	-0.33081	0.98722	-0.61382	1	-0.52674	0.71699	-0.88500	0.47894	-1	0.35175	-1	0.09569	-1	-0.16713	-1	-0.42226	-0.91903	-0.65557	g
1	0	0.75564	0.49638	0.83550	0.54301	0.54916	0.72063	0.35225	0.70792	0.13469	0.94749	-0.09818	0.93778	-0.37604	0.82223	-0.52742	0.71161	-0.68358	0.67989	-0.70163	0.24956	-0.79147	0.02995	-0.98988	-0.29099	-0.70352	-0.32792	-0.63312	-0.19185	-0.34131	-0.60454	-0.19609	-0.62956	g
1	0	0.83789	0.42904	0.72113	0.58385	0.45625	0.78115	0.16470	0.82732	-0.13012	0.86947	-0.46177	0.78497	-0.59435	0.52070	-0.78470	0.26529	-0.84014	0.03928	-0.62041	-0.31351	-0.47412	-0.48905	-0.37298	-0.67796	-0.05054	-0.62691	0.14690	-0.45911	0.37093	-0.39167	0.48319	-0.24313	g
1	0	0.93658	0.35107	0.75254	0.65640	0.45571	0.88576	0.15323	0.95776	-0.21775	0.96301	-0.56535	0.83397	-0.78751	0.58045	-0.93104	0.26020	-0.93641	-0.06418	-0.87028	-0.40949	-0.65079	-0.67464	-0.36799	-0.84951	-0.04578	-0.91221	0.27330	-0.85762	0.54827	-0.69613	0.74828	-0.44173	g
1	0	0.92436	0.36924	0.71976	0.68420	0.29303	0.94078	-0.11108	0.76527	-0.31605	0.92453	-0.66616	0.78766	-0.92145	0.42314	-0.94315	0.09585	-1	0.03191	-0.66431	-0.66278	-0.46010	-0.78174	-0.13486	-0.88082	0.19765	-0.85137	0.48904	-0.70247	0.69886	-0.46048	0.76066	-0.13194	g
1	0	1	0.16195	1	-0.05558	1	0.01373	1	-0.12352	1	-0.01511	1	-0.01731	1	-0.06374	1	-0.07157	1	0.05900	1	-0.10108	1	-0.02685	1	-0.22978	1	-0.06823	1	0.08299	1	-0.14194	1	-0.07439	g
1	0	0.95559	-0.00155	0.86421	-0.13244	0.94982	-0.00461	0.82809	-0.51171	0.92441	0.10368	1	-0.14247	0.99264	-0.02542	0.95853	-0.15518	0.84013	0.61739	1	-0.16321	0.87492	-0.08495	0.85741	-0.01664	0.84132	-0.01769	0.82427	-0.01867	0.80634	-0.01957	0.78761	-0.02039	g
1	0	0.79378	0.29492	0.64064	0.52312	0.41319	0.68158	0.14177	0.83548	-0.16831	0.78772	-0.42911	0.72328	-0.57165	0.41471	-0.75436	0.16755	-0.69977	-0.09856	-0.57695	-0.23503	-0.40637	-0.38287	-0.17437	-0.52540	0.01523	-0.48707	0.19030	-0.38059	0.31008	-0.23199	0.34572	-0.08036	g
1	0	0.88085	0.35232	0.68389	0.65128	0.34816	0.79784	0.05832	0.90842	-0.29784	0.86490	-0.62635	0.69590	-0.77106	0.39309	-0.85803	0.08408	-0.81641	-0.24017	-0.64579	-0.50022	-0.39766	-0.68337	-0.11147	-0.75533	0.17041	-0.71504	0.40675	-0.57649	0.56626	-0.36765	0.62765	-0.13305	g
1	0	0.89589	0.39286	0.66129	0.71804	0.29521	0.90824	-0.04787	0.94415	-0.45725	0.84605	-0.77660	0.58511	-0.92819	0.25133	-0.92282	-0.15315	-0.76064	-0.48404	-0.50931	-0.76197	-0.14895	-0.88591	0.21581	-0.85703	0.53229	-0.68593	0.74846	-0.40656	0.83142	-0.07029	0.76862	0.27926	g
1	0	1	-0.24051	1	-0.20253	0.87342	-0.10127	0.88608	0.01266	1	0.11392	0.92405	0.06329	0.84810	-0.03797	0.63291	-0.36709	0.87342	-0.01266	0.93671	0.06329	1	0.25316	0.62025	-0.37975	0.84637	-0.05540	1	-0.06329	0.53165	0.02532	0.83544	-0.02532	g
1	0	0.74790	0.00840	0.83312	0.01659	0.82638	0.02469	0.86555	0.01681	0.60504	0.05882	0.79093	0.04731	0.77441	0.05407	0.64706	0.19328	0.84034	0.04202	0.71285	0.07122	0.68895	0.07577	0.66387	0.08403	0.63728	0.08296	0.61345	0.01681	0.58187	0.08757	0.55330	0.08891	g
1	0	0.85013	0.01809	0.92211	0.01456	0.92046	0.02180	0.92765	0.08010	0.87597	0.11370	0.91161	0.04320	0.90738	0.05018	0.87339	0.02842	0.95866	0	0.89097	0.07047	0.88430	0.07697	0.83721	0.10853	0.86923	0.08950	0.87597	0.08786	0.85198	0.10134	0.84258	0.10698	g
1	0	1	-0.01179	1	-0.00343	1	-0.01565	1	-0.01565	1	-0.02809	1	-0.02187	0.99828	-0.03087	0.99528	-0.03238	0.99314	-0.03452	1	-0.03881	1	-0.05039	1	-0.04931	0.99842	-0.05527	0.99400	-0.06304	0.99057	-0.06497	0.98971	-0.06668	g
1	0	0.89505	-0.03168	0.87525	0.05545	0.89505	0.01386	0.92871	0.02772	0.91287	-0.00990	0.94059	-0.01584	0.91881	0.03366	0.93663	0	0.94257	0.01386	0.90495	0.00792	0.88713	-0.01782	0.89307	0.02376	0.89002	0.01611	0.88119	0.00198	0.87327	0.04158	0.86733	0.02376	g
1	0	0.90071	0.01773	1	-0.01773	0.90071	0.00709	0.84752	0.05674	1	0.03546	0.97872	0.01064	0.97518	0.03546	1	-0.03191	0.89716	-0.03191	0.86170	0.07801	1	0.09220	0.90071	0.04610	0.94305	0.03247	0.94681	0.02482	1	0.01064	0.93617	0.02128	g
1	0	0.39394	-0.24242	0.62655	0.01270	0.45455	0.09091	0.63636	0.09091	0.21212	-0.21212	0.57576	0.15152	0.39394	0	0.56156	0.04561	0.51515	0.03030	0.78788	0.18182	0.30303	-0.15152	0.48526	0.05929	0.46362	0.06142	0.33333	-0.03030	0.41856	0.06410	0.39394	0.24242	g
1	0	0.86689	0.35950	0.72014	0.66667	0.37201	0.83049	0.08646	0.85893	-0.24118	0.86121	-0.51763	0.67577	-0.68714	0.41524	-0.77019	0.09898	-0.69397	-0.13652	-0.49488	-0.42207	-0.32537	-0.57679	-0.02844	-0.59954	0.15360	-0.53127	0.32309	-0.37088	0.46189	-0.19681	0.40956	0.01820	g
1	0	0.89563	0.37917	0.67311	0.69438	0.35916	0.88696	-0.04193	0.93345	-0.38875	0.84414	-0.67274	0.62078	-0.82680	0.30356	-0.86150	-0.05365	-0.73564	-0.34275	-0.51778	-0.62443	-0.23428	-0.73855	0.06911	-0.73856	0.33531	-0.62296	0.52414	-0.42086	0.61217	-0.17343	0.60073	0.08660	g
1	0	0.90547	0.41113	0.65354	0.74761	0.29921	0.95905	-0.13342	0.97820	-0.52236	0.83263	-0.79657	0.55086	-0.96631	0.15192	-0.93001	-0.25554	-0.71863	-0.59379	-0.41546	-0.85205	-0.02250	-0.93788	0.36318	-0.85368	0.67538	-0.61959	0.85977	-0.28123	0.88654	0.09800	0.75495	0.46301	g
1	0	1	1	0.36700	0.06158	0.12993	0.92713	-0.27586	0.93596	-0.31527	0.37685	-0.87192	0.36946	-0.92857	-0.08867	-0.38916	-0.34236	-0.46552	-0.82512	-0.05419	-0.93596	0.25616	-0.20443	0.73792	-0.45950	0.85471	-0.06831	1	1	0.38670	0.00246	0.17758	0.79790	g
1	0	1	0.51515	0.45455	0.33333	0.06061	0.36364	-0.32104	0.73062	-0.45455	0.48485	-0.57576	0	-0.57576	-0.12121	-0.33333	-0.48485	-0.09091	-0.84848	0.48485	-0.57576	0.57576	-0.42424	1	-0.39394	0.72961	0.12331	0.96970	0.57576	0.24242	0.36364	0.09091	0.33333	g
1	0	0.88110	0	0.94817	-0.02744	0.93598	-0.01220	0.90244	0.01829	0.90244	0.01829	0.93902	0.00915	0.95732	0.00305	1	0.02744	0.94207	-0.01220	0.90854	0.02439	0.91463	0.05488	0.99695	0.04878	0.89666	0.02226	0.90854	0.00915	1	0.05488	0.97561	-0.01220	g
1	0	0.82624	0.08156	0.79078	-0.08156	0.90426	-0.01773	0.92908	0.01064	0.80142	0.08865	0.94681	-0.00709	0.94326	0	0.93262	0.20213	0.95035	-0.00709	0.91489	0.00709	0.80496	0.07092	0.91135	0.15957	0.89527	0.08165	0.77660	0.06738	0.92553	0.18085	0.92553	0	g
1	0	0.74468	0.10638	0.88706	0.00982	0.88542	0.01471	0.87234	-0.01418	0.73050	0.10638	0.87657	0.02912	0.87235	0.03382	0.95745	0.07801	0.95035	0.04255	0.85597	0.04743	0.84931	0.05178	0.87234	0.11348	0.83429	0.06014	0.74468	-0.03546	0.81710	0.06800	0.80774	0.07173	g
1	0	0.87578	0.03727	0.89951	0.00343	0.89210	0.00510	0.86335	0	0.95031	0.07453	0.87021	0.00994	0.86303	0.01151	0.83851	-0.06211	0.85714	0.02484	0.84182	0.01603	0.83486	0.01749	0.79503	-0.04348	0.82111	0.02033	0.81988	0.08696	0.80757	0.02308	0.80088	0.02441	g
1	0	0.97513	0.00710	0.98579	0.01954	1	0.01954	0.99290	0.01599	0.95737	0.02309	0.97158	0.03552	1	0.03730	0.97869	0.02131	0.98579	0.05684	0.97158	0.04796	0.94494	0.05506	0.98401	0.03552	0.97540	0.06477	0.94849	0.08171	0.99112	0.06217	0.98934	0.09947	g
1	0	1	0.01105	1	0.01105	1	0.02320	0.99448	-0.01436	0.99448	-0.00221	0.98343	0.02320	1	0.00884	0.97569	0.00773	0.97901	0.01657	0.98011	0.00663	0.98122	0.02099	0.97127	-0.00663	0.98033	0.01600	0.97901	0.01547	0.98564	0.02099	0.98674	0.02762	g
1	0	1	-0.01342	1	0.01566	1	-0.00224	1	0.06264	0.97763	0.04474	0.95973	0.02908	1	0.06488	0.98881	0.03356	1	0.03579	0.99776	0.09396	0.95749	0.07383	1	0.10067	0.99989	0.08763	0.99105	0.08501	1	0.10067	1	0.10067	g
1	0	0.88420	0.36724	0.67123	0.67382	0.39613	0.86399	0.02424	0.93182	-0.35148	0.83713	-0.60316	0.58842	-0.78658	0.38778	-0.83285	-0.00642	-0.69318	-0.32963	-0.52504	-0.53924	-0.27377	-0.68126	0.00806	-0.69774	0.26028	-0.60678	0.44569	-0.43383	0.54209	-0.21542	0.56286	0.02823	g
1	0	0.90147	0.41786	0.64131	0.75725	0.30440	0.95148	-0.20449	0.96534	-0.55483	0.81191	-0.81857	0.50949	-0.96986	0.10345	-0.91456	-0.31412	-0.70163	-0.65461	-0.32354	-0.88999	0.05865	-0.94172	0.44483	-0.82154	0.74105	-0.55231	0.89415	-0.18725	0.87893	0.20359	0.70555	0.54852	g
1	0	0.32789	0.11042	0.15970	0.29308	0.14020	0.74485	-0.25131	0.91993	-0.16503	0.26664	-0.63714	0.24865	-0.97650	-0.00337	-0.23227	-0.19909	-0.30522	-0.48886	-0.14426	-0.89991	0.09345	-0.28916	0.28307	-0.18560	0.39599	-0.11498	0.31005	0.05614	0.21443	0.20540	0.13376	0.26422	g
1	0	0.65845	0.43617	0.44681	0.74804	0.05319	0.85106	-0.32027	0.82139	-0.68253	0.52408	-0.84211	0.07111	-0.82811	-0.28723	-0.47032	-0.71725	-0.04759	-0.86002	0.23292	-0.76316	0.56663	-0.52128	0.74300	-0.18645	0.74758	0.23713	0.45185	0.59071	0.20549	0.76764	-0.18533	0.74356	g
1	0	0.19466	0.05725	0.04198	0.25191	-0.10557	0.48866	-0.18321	-0.18321	-0.41985	0.06107	-0.45420	0.09160	-0.16412	-0.30534	-0.10305	-0.39695	0.18702	-0.17557	0.34012	-0.11953	0.28626	-0.16031	0.21645	0.24692	0.03913	0.31092	-0.03817	0.26336	-0.16794	0.16794	-0.30153	-0.33588	g
1	0	0.98002	0.00075	1	0	0.98982	-0.00075	0.94721	0.02394	0.97700	0.02130	0.97888	0.03073	0.99170	0.02338	0.93929	0.05713	0.93552	0.05279	0.97738	0.05524	1	0.06241	0.94155	0.08107	0.96709	0.07255	0.95701	0.08088	0.98190	0.08126	0.97247	0.08616	g
1	0	0.82254	-0.07572	0.80462	0.00231	0.87514	-0.01214	0.86821	-0.07514	0.72832	-0.11734	0.84624	0.05029	0.83121	-0.07399	0.74798	0.06705	0.78324	0.06358	0.86763	-0.02370	0.78844	-0.06012	0.74451	-0.02370	0.76717	-0.02731	0.74046	-0.07630	0.70058	-0.04220	0.78439	0.01214	g
1	0	0.35346	-0.13768	0.69387	-0.02423	0.68195	-0.03574	0.55717	-0.06119	0.61836	-0.10467	0.62099	-0.06527	0.59361	-0.07289	0.42271	-0.26409	0.58213	0.04992	0.49736	-0.08771	0.46241	-0.08989	0.45008	-0.00564	0.39146	-0.09038	0.35588	-0.10306	0.32232	-0.08637	0.28943	-0.08300	g
1	0	0.76046	0.01092	0.86335	0.00258	0.85821	0.00384	0.79988	0.02304	0.81504	0.12068	0.83096	0.00744	0.81815	0.00854	0.82777	-0.06974	0.76531	0.03881	0.76979	0.01148	0.75071	0.01232	0.77138	-0.00303	0.70886	0.01375	0.66161	0.00849	0.66298	0.01484	0.63887	0.01525	g
1	0	0.66667	-0.01366	0.97404	0.06831	0.49590	0.50137	0.75683	-0.00273	0.65164	-0.14071	0.40164	-0.48907	0.39208	0.58743	0.76776	0.31831	0.78552	0.11339	0.47541	-0.44945	1	0.00683	0.60656	0.06967	0.68656	0.17088	0.87568	0.07787	0.55328	0.24590	0.13934	0.48087	g
1	0	0.83508	0.08298	0.73739	-0.14706	0.84349	-0.05567	0.90441	-0.04622	0.89391	0.13130	0.81197	0.06723	0.79307	-0.08929	1	-0.02101	0.96639	0.06618	0.87605	0.01155	0.77521	0.06618	0.95378	-0.04202	0.83479	0.00123	1	0.12815	0.86660	-0.10714	0.90546	-0.04307	g
1	0	0.95113	0.00419	0.95183	-0.02723	0.93438	-0.01920	0.94590	0.01606	0.96510	0.03281	0.94171	0.07330	0.94625	-0.01326	0.97173	0.00140	0.94834	0.06038	0.92670	0.08412	0.93124	0.10087	0.94520	0.01361	0.93522	0.04925	0.93159	0.08168	0.94066	-0.00035	0.91483	0.04712	g
1	0	0.94701	-0.00034	0.93207	-0.03227	0.95177	-0.03431	0.95584	0.02446	0.94124	0.01766	0.92595	0.04688	0.93954	-0.01461	0.94837	0.02004	0.93784	0.01393	0.91406	0.07677	0.89470	0.06148	0.93988	0.03193	0.92489	0.02542	0.92120	0.02242	0.92459	0.00442	0.92697	-0.00577	g
1	0	0.90608	-0.01657	0.98122	-0.01989	0.95691	-0.03646	0.85746	0.00110	0.89724	-0.03315	0.89061	-0.01436	0.90608	-0.04530	0.91381	-0.00884	0.80773	-0.12928	0.88729	0.01215	0.92155	-0.02320	0.91050	-0.02099	0.89147	-0.07760	0.82983	-0.17238	0.96022	-0.03757	0.87403	-0.16243	g
1	0	0.84710	0.13533	0.73638	-0.06151	0.87873	0.08260	0.88928	-0.09139	0.78735	0.06678	0.80668	-0.00351	0.79262	-0.01054	0.85764	-0.04569	0.87170	-0.03515	0.81722	-0.09490	0.71002	0.04394	0.86467	-0.15114	0.81147	-0.04822	0.78207	-0.00703	0.75747	-0.06678	0.85764	-0.06151	g
