# Supplementary material for: Novel chaotic oppositional fruit fly optimization algorithm for feature selection applied on COVID 19 patients’ health prediction
Source: PLoS One. 2022 Oct 10;17(10):e0275727. doi: 10.1371/journal.pone.0275727 (PMC9550095; doi:10.1371/journal.pone.0275727)
Supplement: S1 Dataset — (ZIP) [file pone.0275727.s001.zip › Dataset/movement_libras.data]

0.79691	0.38194	0.79691	0.37731	0.79884	0.37731	0.79497	0.37731	0.77563	0.35417	0.73501	0.32639	0.67505	0.30093	0.59381	0.29398	0.4971	0.32407	0.41586	0.38426	0.34816	0.45833	0.2882	0.57639	0.26499	0.72685	0.26112	0.82639	0.26306	0.81944	0.27079	0.72685	0.2882	0.60648	0.33075	0.50694	0.38685	0.42593	0.45261	0.37037	0.53965	0.3287	0.62089	0.31481	0.68472	0.32176	0.73308	0.34028	0.76402	0.37037
0.67892	0.27315	0.68085	0.27315	0.68085	0.27315	0.68085	0.27315	0.67892	0.26852	0.66344	0.25694	0.6383	0.24769	0.59961	0.24074	0.54159	0.23843	0.47195	0.25231	0.39652	0.28009	0.33075	0.32407	0.27079	0.39583	0.2147	0.48611	0.18182	0.58796	0.16248	0.66667	0.14894	0.72685	0.14507	0.75694	0.14894	0.74074	0.16054	0.68056	0.18375	0.59491	0.23404	0.49537	0.29014	0.40741	0.3617	0.33565	0.43907	0.28704
0.72147	0.23611	0.7234	0.23611	0.7234	0.23611	0.7234	0.23611	0.7234	0.23611	0.71567	0.2338	0.67505	0.22685	0.59188	0.22685	0.4971	0.25	0.42747	0.3125	0.36944	0.38194	0.30948	0.49306	0.27853	0.62269	0.26306	0.71528	0.26112	0.76389	0.25919	0.7662	0.27466	0.69676	0.30754	0.55787	0.37718	0.43056	0.46035	0.35185	0.55899	0.30556	0.65377	0.29861	0.73114	0.2963	0.79304	0.30556	0.82012	0.31481
0.5648	0.32407	0.56286	0.32407	0.56093	0.32407	0.55899	0.32407	0.55899	0.32407	0.55126	0.31019	0.52224	0.28472	0.46615	0.26852	0.39072	0.28241	0.31141	0.32176	0.24371	0.38657	0.17795	0.44676	0.12186	0.55787	0.10251	0.67824	0.098646	0.75694	0.096712	0.75	0.092843	0.6875	0.10832	0.59722	0.13926	0.50694	0.17988	0.42361	0.23598	0.36111	0.30754	0.30556	0.39845	0.25926	0.48936	0.23843	0.56867	0.25231
0.67118	0.38426	0.67118	0.38657	0.67311	0.38657	0.67311	0.38426	0.67311	0.37963	0.65957	0.36574	0.61702	0.3588	0.55706	0.38889	0.49323	0.4537	0.46615	0.52315	0.46228	0.62037	0.47389	0.71759	0.54545	1	0.47969	0.80556	0.44874	0.7037	0.45068	0.59259	0.46809	0.48611	0.51064	0.38426	0.56673	0.2963	0.64603	0.24306	0.74662	0.25926	0.83559	0.34259	0.87621	0.44676	0.87234	0.48148	0.86267	0.44907
0.83366	0.3588	0.83752	0.37731	0.82979	0.38426	0.83172	0.37731	0.83172	0.41667	0.80077	0.50231	0.73114	0.57639	0.63636	0.63426	0.54545	0.66667	0.47195	0.65278	0.42553	0.61111	0.41006	0.55093	0.41393	0.47685	0.42747	0.40046	0.44681	0.34028	0.46035	0.32639	0.45841	0.36806	0.46422	0.43519	0.49323	0.49769	0.53965	0.5463	0.61315	0.57176	0.70406	0.56944	0.78723	0.54398	0.84139	0.48611	0.8646	0.39815
0.71567	0.68056	0.71373	0.68056	0.70986	0.68981	0.7118	0.68287	0.71567	0.65741	0.71373	0.65509	0.69439	0.58102	0.6499	0.52083	0.60348	0.49769	0.53965	0.50926	0.45648	0.52083	0.36557	0.54167	0.32302	0.63889	0.25532	0.72917	0.21857	0.80324	0.21083	0.8125	0.22437	0.76389	0.24758	0.65046	0.30948	0.59259	0.34816	0.54861	0.44294	0.5	0.54932	0.48843	0.62476	0.46065	0.68859	0.49306	0.73501	0.56481
0.77563	0.60417	0.77563	0.60417	0.7795	0.59722	0.75629	0.53935	0.70793	0.44444	0.64217	0.39815	0.54352	0.43519	0.4294	0.4838	0.37524	0.53935	0.32882	0.6088	0.31721	0.73148	0.31335	0.75694	0.31335	0.75	0.31141	0.64352	0.34816	0.56713	0.37718	0.51852	0.44101	0.48148	0.52998	0.45833	0.61122	0.45602	0.65957	0.43981	0.70019	0.49537	0.72921	0.53009	0.73308	0.64352	0.74662	0.64583	0.74468	0.60185
0.77756	0.63426	0.77563	0.63426	0.77369	0.61806	0.75822	0.50694	0.71373	0.40509	0.65184	0.38426	0.56286	0.36574	0.46228	0.39352	0.38878	0.43519	0.34623	0.4838	0.32882	0.53472	0.31141	0.57176	0.29207	0.61806	0.29594	0.7338	0.29014	0.72454	0.29981	0.58796	0.34236	0.51852	0.42166	0.45139	0.51451	0.41667	0.58994	0.43287	0.64797	0.44444	0.69246	0.45602	0.74662	0.51852	0.80464	0.56713	0.84139	0.61574
0.74468	0.58565	0.74468	0.59028	0.74662	0.58333	0.73501	0.55787	0.7118	0.47222	0.65764	0.43287	0.59188	0.45139	0.5029	0.45139	0.41199	0.47685	0.36557	0.53704	0.31528	0.5625	0.27466	0.67593	0.24952	0.71759	0.25145	0.71991	0.26112	0.6713	0.30561	0.59028	0.3559	0.50694	0.45455	0.46296	0.53191	0.47222	0.60542	0.47454	0.65764	0.46991	0.70793	0.55324	0.73888	0.62037	0.74855	0.64583	0.74662	0.64352
0.78917	0.53935	0.78723	0.55093	0.78723	0.53704	0.78723	0.55787	0.78337	0.51389	0.76015	0.45833	0.71567	0.41667	0.64603	0.39815	0.5648	0.41204	0.47195	0.43519	0.41779	0.46528	0.35977	0.52315	0.32108	0.58102	0.29014	0.65741	0.28627	0.68287	0.28627	0.65046	0.28433	0.51852	0.37331	0.41435	0.4971	0.36343	0.61122	0.38426	0.68665	0.31481	0.73694	0.42824	0.76209	0.5162	0.79304	0.57176	0.80851	0.60417
0.83752	0.59491	0.83752	0.59259	0.84139	0.58565	0.83946	0.57639	0.82979	0.55093	0.81625	0.51852	0.7795	0.4838	0.70986	0.41204	0.65377	0.45833	0.59188	0.45602	0.52224	0.46528	0.45648	0.48611	0.41006	0.53472	0.37331	0.57639	0.35203	0.62269	0.32882	0.68056	0.32302	0.69907	0.33269	0.64815	0.37524	0.5787	0.44294	0.49537	0.53191	0.47454	0.61315	0.47222	0.67311	0.47222	0.73114	0.46528	0.78917	0.52546
0.29014	0.31019	0.29594	0.30556	0.30174	0.2963	0.32108	0.28009	0.3617	0.25463	0.4294	0.23148	0.52998	0.22685	0.64797	0.25	0.74855	0.31481	0.82592	0.41667	0.87427	0.52315	0.88395	0.62037	0.88201	0.65278	0.86654	0.66898	0.85687	0.67593	0.84139	0.66435	0.80464	0.58565	0.74275	0.47917	0.67505	0.38194	0.58994	0.30093	0.4971	0.24074	0.40039	0.22222	0.294	0.25	0.2147	0.30787	0.18375	0.33565
0.2089	0.26157	0.2147	0.25231	0.22244	0.26157	0.26112	0.24306	0.33656	0.23843	0.43714	0.25463	0.53191	0.30093	0.59961	0.38194	0.64023	0.48611	0.65571	0.57639	0.65957	0.64815	0.65957	0.68519	0.65377	0.68981	0.64217	0.66204	0.61896	0.59722	0.5764	0.50926	0.52031	0.3912	0.44487	0.28241	0.36557	0.20833	0.2766	0.15972	0.19149	0.14815	0.13153	0.17593	0.088975	0.21991	0.083172	0.21528	0.10058	0.20139
0.19923	0.30324	0.19536	0.30093	0.19729	0.30324	0.19536	0.30093	0.20696	0.28704	0.27853	0.27315	0.37911	0.26157	0.47389	0.28704	0.55126	0.34954	0.62089	0.43287	0.66925	0.53241	0.70406	0.61806	0.70986	0.66204	0.706	0.6713	0.70019	0.68981	0.69246	0.68519	0.68085	0.625	0.6441	0.5	0.58414	0.375	0.49516	0.29167	0.38491	0.25	0.26306	0.25	0.18569	0.28241	0.15474	0.30093	0.12766	0.30324
0.21857	0.34722	0.21857	0.34491	0.22244	0.34491	0.23211	0.34028	0.27273	0.31944	0.33656	0.30324	0.42166	0.30787	0.5029	0.34722	0.56093	0.43056	0.61122	0.53009	0.65377	0.61806	0.68472	0.67824	0.69052	0.7037	0.68085	0.70602	0.66538	0.69444	0.64023	0.625	0.59768	0.52546	0.52998	0.43519	0.45068	0.36343	0.3675	0.32407	0.27853	0.33796	0.18569	0.37037	0.1412	0.38889	0.13346	0.40741	0.12959	0.40741
0.24565	0.31713	0.24371	0.31481	0.24178	0.31713	0.25532	0.30093	0.2882	0.28241	0.34043	0.26389	0.40812	0.26389	0.47389	0.28704	0.53772	0.32407	0.59768	0.38426	0.64603	0.46065	0.68279	0.54861	0.70019	0.62269	0.70019	0.67361	0.69632	0.69213	0.69052	0.6875	0.67892	0.65741	0.6499	0.58565	0.60928	0.48843	0.55126	0.3912	0.47389	0.31713	0.3675	0.28241	0.25725	0.28241	0.18182	0.30556	0.15087	0.3125
0.25145	0.29167	0.25532	0.29398	0.25532	0.29167	0.25919	0.28241	0.30948	0.26852	0.38685	0.25231	0.48356	0.26852	0.58221	0.3287	0.66151	0.40972	0.706	0.52083	0.73501	0.60417	0.75629	0.65741	0.74468	0.69907	0.73308	0.69907	0.72534	0.69676	0.72534	0.65509	0.70793	0.61806	0.67505	0.52778	0.61702	0.42361	0.53191	0.33102	0.42166	0.27778	0.30561	0.27778	0.20696	0.30093	0.16441	0.3125	0.15474	0.31944
0.69246	0.72685	0.67505	0.71991	0.65764	0.70833	0.63636	0.69676	0.58801	0.66667	0.52418	0.64352	0.44681	0.6412	0.37331	0.65741	0.33462	0.66435	0.30368	0.6875	0.27079	0.72222	0.26692	0.72685	0.28046	0.70602	0.30174	0.68056	0.32302	0.65741	0.35783	0.6412	0.41006	0.61343	0.46615	0.60185	0.52031	0.60185	0.56867	0.61806	0.60928	0.63889	0.6499	0.66898	0.68085	0.67361	0.70019	0.73148	0.69632	0.7338
0.57447	0.78935	0.57253	0.78935	0.57253	0.78935	0.57253	0.78935	0.57447	0.78935	0.56673	0.78009	0.54739	0.7662	0.52224	0.74537	0.48743	0.71991	0.45455	0.69444	0.4236	0.68056	0.39458	0.66667	0.3675	0.66435	0.31141	0.68056	0.24565	0.7037	0.24371	0.69213	0.28627	0.65741	0.33462	0.62731	0.37911	0.625	0.4294	0.64352	0.4913	0.64815	0.54739	0.6713	0.59574	0.69444	0.63056	0.74306	0.63636	0.74306
0.4971	0.67361	0.4971	0.6713	0.4971	0.67361	0.49323	0.66898	0.47582	0.65509	0.44487	0.64583	0.40232	0.63657	0.34236	0.63426	0.27853	0.64352	0.22244	0.62269	0.18569	0.63426	0.12379	0.7037	0.12959	0.69676	0.15667	0.64815	0.17795	0.61111	0.2147	0.58796	0.27273	0.53935	0.34429	0.4838	0.41973	0.44213	0.48743	0.42361	0.55513	0.4213	0.62476	0.46065	0.66925	0.53935	0.67892	0.56019	0.67311	0.54398
0.62282	0.65278	0.62476	0.65046	0.62669	0.64815	0.61315	0.63426	0.55319	0.60185	0.48356	0.58333	0.42553	0.58102	0.37137	0.59722	0.32108	0.62269	0.2824	0.65278	0.24952	0.67361	0.23211	0.68056	0.2205	0.69676	0.23017	0.68056	0.24565	0.66898	0.26692	0.6412	0.29207	0.6088	0.32495	0.57176	0.35397	0.5463	0.38491	0.52315	0.43133	0.5	0.4913	0.4838	0.55126	0.47917	0.59768	0.49074	0.6499	0.53704
0.58801	0.72454	0.58801	0.72685	0.58801	0.72222	0.58801	0.72222	0.58801	0.71991	0.55899	0.6875	0.5087	0.62269	0.43133	0.57407	0.34236	0.55093	0.25338	0.54861	0.17602	0.55324	0.10638	0.6088	0.040619	0.70833	0.015474	0.73611	0.017408	0.72917	0.023211	0.69213	0.052224	0.59259	0.11025	0.47454	0.17795	0.39583	0.24952	0.40046	0.33269	0.40278	0.43714	0.42824	0.51838	0.48611	0.58801	0.54861	0.6383	0.66435
0.61896	0.7037	0.61896	0.7037	0.61896	0.70602	0.61702	0.70602	0.61315	0.69444	0.59574	0.67593	0.56286	0.62731	0.50677	0.5787	0.43327	0.55093	0.35203	0.54861	0.27853	0.57176	0.2147	0.59954	0.15087	0.6412	0.071567	0.72222	0.052224	0.79167	0.067698	0.76157	0.094778	0.69907	0.1412	0.61111	0.2089	0.53241	0.28046	0.46759	0.34429	0.4213	0.43714	0.43287	0.53191	0.47454	0.60928	0.53704	0.65957	0.66435
0.71373	0.40741	0.706	0.40972	0.70986	0.40972	0.7176	0.40972	0.72147	0.40972	0.706	0.40741	0.6441	0.39583	0.56673	0.38657	0.49903	0.37731	0.44294	0.37731	0.39265	0.37963	0.35397	0.38426	0.32882	0.39583	0.32689	0.40278	0.34043	0.40046	0.37718	0.39352	0.43714	0.37963	0.50677	0.37269	0.57834	0.36806	0.6441	0.36806	0.70793	0.37037	0.76596	0.37963	0.81044	0.38426	0.83559	0.3912	0.82592	0.3912
0.84526	0.44213	0.84526	0.44444	0.8472	0.44213	0.84913	0.43981	0.84913	0.43981	0.84913	0.43981	0.83559	0.4375	0.79691	0.42824	0.74081	0.41667	0.67892	0.40741	0.61509	0.40741	0.54932	0.41204	0.48549	0.41898	0.41973	0.42593	0.37137	0.43287	0.34623	0.43287	0.35397	0.4375	0.39458	0.43056	0.45648	0.42824	0.52805	0.42593	0.59961	0.42593	0.66925	0.42593	0.73308	0.42593	0.79304	0.43287	0.84526	0.44213
0.83559	0.41898	0.83752	0.42361	0.83559	0.4213	0.82979	0.4213	0.82785	0.42361	0.82592	0.4213	0.80464	0.41435	0.75822	0.40046	0.70213	0.3912	0.65764	0.38194	0.59961	0.37731	0.53191	0.37963	0.46422	0.3912	0.40426	0.40509	0.3617	0.41667	0.33656	0.42361	0.34043	0.42824	0.37524	0.42824	0.42747	0.42361	0.4971	0.41898	0.56673	0.41204	0.6325	0.40972	0.69246	0.41204	0.74662	0.41667	0.79691	0.4213
0.59768	0.54398	0.59574	0.54398	0.58027	0.54167	0.55319	0.54167	0.51451	0.54167	0.47389	0.54167	0.43714	0.54167	0.39845	0.53935	0.35977	0.53935	0.32882	0.53241	0.30174	0.52546	0.26886	0.52546	0.23791	0.53704	0.2205	0.55556	0.22437	0.5625	0.24371	0.5625	0.27273	0.56019	0.30754	0.5625	0.35203	0.57407	0.40812	0.56481	0.47389	0.55093	0.54159	0.53935	0.60542	0.53241	0.6499	0.52546	0.67311	0.52083
0.82398	0.5625	0.82398	0.5625	0.82398	0.5625	0.82205	0.5625	0.82398	0.5625	0.82398	0.56481	0.82592	0.56481	0.82398	0.5625	0.81044	0.56019	0.77176	0.5463	0.70986	0.52778	0.64217	0.51852	0.58221	0.52083	0.52031	0.53241	0.45455	0.53704	0.39652	0.54861	0.3675	0.5787	0.37137	0.59028	0.39845	0.57639	0.42747	0.5625	0.47002	0.55556	0.53191	0.53935	0.60155	0.53009	0.66731	0.52546	0.72534	0.53009
0.7234	0.37963	0.7234	0.37731	0.7234	0.37731	0.7234	0.37731	0.72534	0.37731	0.72534	0.375	0.7234	0.37963	0.71567	0.37963	0.69632	0.375	0.66731	0.37731	0.63443	0.37731	0.59961	0.37731	0.5648	0.37963	0.52805	0.38426	0.48743	0.38194	0.44681	0.38657	0.41006	0.38194	0.38298	0.375	0.36557	0.38194	0.36364	0.38657	0.37331	0.38657	0.39652	0.39352	0.4294	0.40046	0.46809	0.40278	0.51257	0.40278
0.76209	0.55787	0.76983	0.55324	0.76983	0.55324	0.76402	0.55556	0.76209	0.55324	0.70793	0.54861	0.64603	0.53704	0.5764	0.5463	0.49903	0.55787	0.42747	0.55324	0.36557	0.53935	0.30561	0.54167	0.26112	0.53935	0.25145	0.54398	0.27079	0.54398	0.33462	0.54861	0.41586	0.56713	0.49516	0.58102	0.57447	0.59259	0.63636	0.57639	0.69052	0.56944	0.74468	0.56481	0.77563	0.5625	0.7853	0.5625	0.7795	0.5625
0.79884	0.625	0.80077	0.62269	0.79884	0.625	0.79691	0.625	0.78917	0.59722	0.76983	0.49769	0.71373	0.49769	0.65184	0.50231	0.58994	0.50463	0.52418	0.52778	0.45068	0.53241	0.38298	0.53704	0.31141	0.53009	0.24565	0.53472	0.23791	0.53241	0.26692	0.53472	0.33849	0.53935	0.41586	0.55787	0.48549	0.5625	0.54932	0.54861	0.61896	0.5463	0.68859	0.54861	0.74275	0.55324	0.74855	0.55787	0.75242	0.55324
0.83559	0.61111	0.83559	0.61111	0.83366	0.61111	0.82785	0.61111	0.82979	0.52778	0.78337	0.52778	0.73694	0.50926	0.65957	0.5162	0.59188	0.5162	0.52031	0.52315	0.45841	0.52315	0.41006	0.52315	0.36944	0.52315	0.33849	0.52778	0.34816	0.52778	0.39652	0.53009	0.46228	0.53241	0.53191	0.53935	0.59768	0.53472	0.67311	0.52778	0.73114	0.53241	0.77756	0.53241	0.80658	0.52778	0.80658	0.53009	0.79884	0.52546
0.80271	0.47685	0.80077	0.47917	0.80271	0.47917	0.79304	0.47917	0.75435	0.47917	0.706	0.49306	0.65377	0.53241	0.59768	0.53704	0.54545	0.53935	0.48936	0.53472	0.44294	0.50694	0.39845	0.49769	0.34623	0.48611	0.30561	0.48611	0.31141	0.48611	0.36364	0.49306	0.44487	0.50463	0.52224	0.50231	0.59574	0.49769	0.65957	0.49537	0.72534	0.49306	0.77563	0.48843	0.79497	0.49074	0.79691	0.48843	0.77563	0.49306
0.83366	0.52315	0.83172	0.52778	0.83559	0.52546	0.83366	0.52546	0.83946	0.52083	0.83559	0.52315	0.83559	0.52315	0.83366	0.52083	0.83366	0.5162	0.80464	0.50694	0.75048	0.50463	0.68859	0.50926	0.62476	0.51852	0.55706	0.52778	0.49323	0.53935	0.43133	0.53935	0.36944	0.54398	0.30948	0.54861	0.26306	0.55093	0.25725	0.55093	0.29014	0.55324	0.35397	0.55556	0.42166	0.56019	0.4971	0.56481	0.57253	0.56944
0.78143	0.60185	0.7795	0.60185	0.78143	0.60417	0.78143	0.60185	0.77176	0.59954	0.79884	0.49769	0.75048	0.49769	0.68665	0.51157	0.61896	0.52546	0.54545	0.52778	0.50097	0.51389	0.4294	0.51157	0.35977	0.50694	0.29787	0.5162	0.23791	0.51389	0.25919	0.52546	0.33269	0.52083	0.40812	0.51157	0.47969	0.50463	0.54739	0.50926	0.60928	0.51157	0.67311	0.51389	0.72727	0.51157	0.76402	0.49769	0.77369	0.48843
0.23211	0.45139	0.23598	0.44907	0.23791	0.44907	0.24371	0.45139	0.28046	0.46759	0.3559	0.48611	0.44101	0.48148	0.51838	0.47454	0.58801	0.46528	0.64603	0.46296	0.69052	0.46528	0.7176	0.46759	0.73114	0.46528	0.72921	0.47222	0.70019	0.46991	0.65184	0.46759	0.59381	0.46296	0.51838	0.46759	0.43327	0.47685	0.35397	0.4838	0.28433	0.48148	0.22824	0.46528	0.19149	0.45602	0.16634	0.46065	0.17408	0.43981
0.23598	0.43519	0.23791	0.43287	0.23791	0.44213	0.25338	0.4537	0.30174	0.47222	0.38491	0.47685	0.47195	0.47917	0.55319	0.48148	0.62089	0.4838	0.66538	0.49074	0.69052	0.48843	0.70406	0.4838	0.70406	0.48148	0.69052	0.48148	0.65764	0.47685	0.61315	0.47222	0.55706	0.46991	0.48162	0.47454	0.39458	0.47454	0.30368	0.47454	0.23791	0.46759	0.20696	0.46065	0.19342	0.45602	0.17795	0.45833	0.16441	0.46296
0.147	0.47917	0.17602	0.47917	0.22244	0.4838	0.27853	0.50463	0.35783	0.50694	0.44101	0.50463	0.51451	0.50694	0.57253	0.50926	0.61702	0.51389	0.6499	0.51389	0.67311	0.50926	0.68085	0.50926	0.66538	0.50926	0.6325	0.50926	0.58027	0.50694	0.5087	0.49769	0.41973	0.49537	0.33269	0.49769	0.25532	0.49769	0.20116	0.48611	0.147	0.49074	0.11219	0.49769	0.098646	0.49769	0.10638	0.49769	0.10832	0.49306
0.16248	0.3287	0.16248	0.33333	0.16054	0.33565	0.15861	0.33796	0.15667	0.33796	0.15861	0.34259	0.16828	0.34954	0.19149	0.39583	0.26499	0.42361	0.34236	0.44213	0.43133	0.44676	0.51064	0.45139	0.58221	0.4537	0.63443	0.46065	0.67311	0.46528	0.70213	0.46296	0.71373	0.46065	0.69826	0.46065	0.65184	0.45833	0.58414	0.44907	0.48936	0.44907	0.38491	0.4537	0.29014	0.4537	0.22824	0.44444	0.18762	0.43519
0.25338	0.4213	0.26886	0.41898	0.29594	0.43287	0.34043	0.44213	0.40812	0.45139	0.48743	0.45833	0.56093	0.46296	0.61122	0.46991	0.6499	0.46991	0.68279	0.47222	0.70793	0.47222	0.71567	0.47222	0.69826	0.46991	0.66151	0.46528	0.60735	0.45833	0.54739	0.4537	0.47969	0.4537	0.40619	0.45602	0.34043	0.45833	0.29014	0.45833	0.24371	0.45139	0.21277	0.44444	0.18762	0.4375	0.16634	0.43519	0.16828	0.44444
0.14313	0.37269	0.14894	0.375	0.16054	0.37037	0.19342	0.37037	0.25725	0.41898	0.36364	0.43519	0.45648	0.43056	0.52805	0.42824	0.5764	0.42824	0.61702	0.43287	0.6441	0.43056	0.66731	0.43287	0.68279	0.43519	0.69052	0.43981	0.67698	0.43981	0.63443	0.43287	0.57253	0.42593	0.49516	0.41898	0.40426	0.42593	0.31528	0.43056	0.24178	0.42824	0.18956	0.38889	0.147	0.39815	0.11412	0.41204	0.098646	0.42361
0.54159	0.61806	0.54159	0.61806	0.54159	0.62037	0.53772	0.62037	0.52418	0.61806	0.5087	0.62037	0.50097	0.625	0.48936	0.62963	0.46422	0.63194	0.43714	0.63657	0.41973	0.6412	0.40426	0.63889	0.38298	0.63889	0.36364	0.63194	0.34236	0.62963	0.33075	0.62731	0.33656	0.62731	0.3501	0.62269	0.37331	0.62269	0.39072	0.62731	0.41006	0.62269	0.43714	0.61806	0.46809	0.61343	0.50677	0.61343	0.54352	0.61111
0.53578	0.53472	0.53578	0.53472	0.53578	0.53472	0.53578	0.53704	0.53191	0.53704	0.51451	0.53704	0.48936	0.54167	0.46422	0.55093	0.4294	0.55556	0.39265	0.56019	0.3617	0.56944	0.33269	0.58333	0.30561	0.59491	0.27853	0.60417	0.25532	0.60648	0.24565	0.61343	0.24758	0.6088	0.25532	0.60648	0.26692	0.60417	0.28433	0.60417	0.29981	0.59259	0.32495	0.58333	0.36364	0.57407	0.41393	0.56713	0.46422	0.5625
0.58801	0.58796	0.58801	0.58796	0.58801	0.58796	0.58607	0.58796	0.58027	0.58796	0.56286	0.58565	0.52611	0.58796	0.47582	0.58333	0.42747	0.58102	0.37911	0.58333	0.33462	0.58333	0.29981	0.58102	0.2824	0.5787	0.2824	0.58102	0.29207	0.57407	0.30948	0.57176	0.34236	0.57407	0.39072	0.5787	0.43714	0.5787	0.48356	0.58565	0.52418	0.59491	0.55706	0.60417	0.58027	0.60185	0.58801	0.60648	0.58221	0.60648
0.51644	0.65741	0.51644	0.65741	0.51644	0.65741	0.51644	0.65972	0.5029	0.65509	0.48356	0.65278	0.44874	0.64583	0.40812	0.64352	0.3617	0.63657	0.31335	0.62731	0.26499	0.61574	0.21663	0.62037	0.18569	0.62731	0.17215	0.63657	0.18762	0.64352	0.22244	0.65278	0.27466	0.65741	0.32689	0.65741	0.37911	0.65278	0.43133	0.65278	0.48549	0.65509	0.52031	0.65741	0.55899	0.66435	0.59381	0.67593	0.60928	0.68287
0.5706	0.65741	0.5706	0.65741	0.5706	0.65509	0.56867	0.65046	0.54739	0.6412	0.51064	0.63194	0.46422	0.625	0.41393	0.61574	0.35977	0.61343	0.31721	0.60648	0.27466	0.61111	0.24371	0.59954	0.22631	0.60648	0.23017	0.60648	0.24952	0.61111	0.28627	0.61343	0.33269	0.61806	0.37911	0.61806	0.4236	0.61574	0.47389	0.61574	0.51838	0.62037	0.55706	0.625	0.59381	0.62963	0.61896	0.63657	0.62089	0.63657
0.60155	0.65046	0.60155	0.65046	0.60155	0.65278	0.59768	0.65278	0.57447	0.64583	0.52805	0.63194	0.47195	0.61574	0.41393	0.61574	0.35977	0.61806	0.31528	0.62037	0.27853	0.625	0.24758	0.62731	0.22824	0.63194	0.21857	0.63657	0.22244	0.63657	0.23985	0.63889	0.27853	0.64583	0.32689	0.6412	0.38104	0.62731	0.44294	0.61806	0.5029	0.61343	0.55319	0.61343	0.59381	0.61806	0.62669	0.62269	0.64603	0.62037
0.80658	0.60648	0.80464	0.6088	0.80464	0.61111	0.80271	0.61111	0.80271	0.59491	0.80658	0.55324	0.81044	0.50694	0.81238	0.46759	0.81818	0.42593	0.82398	0.38426	0.83366	0.34954	0.83946	0.31944	0.84526	0.29167	0.84526	0.28472	0.84526	0.30093	0.84139	0.34028	0.83559	0.38889	0.82979	0.43287	0.82205	0.47222	0.81625	0.51157	0.81625	0.53704	0.81625	0.56481	0.82205	0.5787	0.82592	0.59028	0.82592	0.60417
0.73501	0.60648	0.73501	0.6088	0.73501	0.6088	0.73501	0.60648	0.73694	0.59491	0.73694	0.57176	0.73114	0.55324	0.7234	0.53241	0.72147	0.49306	0.71567	0.43519	0.70793	0.37037	0.70406	0.3125	0.70406	0.26389	0.69826	0.22222	0.69632	0.19907	0.69826	0.21296	0.69826	0.26157	0.69632	0.31944	0.70019	0.37269	0.706	0.43287	0.70793	0.48148	0.71373	0.52546	0.72147	0.55556	0.7234	0.58102	0.70986	0.6088
0.75242	0.62963	0.74855	0.63426	0.74662	0.63657	0.74468	0.63657	0.74855	0.62731	0.75822	0.59954	0.75822	0.58565	0.75822	0.57407	0.76402	0.54861	0.76596	0.50463	0.76596	0.46065	0.76402	0.42361	0.76209	0.38657	0.75822	0.34259	0.74662	0.2963	0.73308	0.25	0.7176	0.21528	0.70019	0.19676	0.68859	0.20602	0.68279	0.25	0.68665	0.31019	0.69826	0.37963	0.70793	0.44444	0.71567	0.49306	0.7176	0.53241
0.46035	0.68287	0.46035	0.68287	0.46228	0.68287	0.45841	0.67593	0.44874	0.625	0.44487	0.56019	0.43714	0.48611	0.42747	0.41898	0.41199	0.3588	0.40232	0.30787	0.39845	0.27083	0.40039	0.24537	0.40039	0.23843	0.39845	0.25926	0.39458	0.30556	0.39458	0.37269	0.39845	0.44907	0.40426	0.51852	0.41779	0.5787	0.4294	0.63657	0.43907	0.67824	0.45455	0.70833	0.45841	0.71991	0.46422	0.72454	0.46422	0.71991
0.72921	0.56481	0.72921	0.56481	0.72921	0.56481	0.72727	0.56713	0.72727	0.56481	0.72727	0.56944	0.72534	0.5787	0.72147	0.60185	0.71954	0.58333	0.72921	0.4838	0.73694	0.34954	0.74081	0.21296	0.73694	0.092593	0.73114	0.018519	0.72727	0.018519	0.72727	0.0625	0.72727	0.12269	0.72727	0.21296	0.72921	0.32176	0.73114	0.43981	0.73888	0.55093	0.74662	0.6412	0.76209	0.67361	0.77176	0.68981	0.76209	0.68056
0.78917	0.65509	0.78917	0.65972	0.78917	0.65741	0.78917	0.65741	0.7911	0.65741	0.7911	0.65278	0.7911	0.65046	0.7853	0.63889	0.77756	0.60417	0.77369	0.54398	0.77176	0.47454	0.77176	0.40741	0.77563	0.35185	0.77563	0.30324	0.77756	0.26389	0.7795	0.22917	0.78143	0.21065	0.78143	0.2037	0.7795	0.21296	0.77563	0.23843	0.76983	0.28241	0.76209	0.33333	0.76015	0.39815	0.75822	0.46759	0.75435	0.53009
0.59961	0.72685	0.60155	0.72917	0.59768	0.72917	0.60348	0.71065	0.60928	0.66898	0.59381	0.62037	0.59188	0.55556	0.59574	0.50926	0.59381	0.42824	0.60155	0.35417	0.60348	0.27778	0.59961	0.21296	0.58994	0.18981	0.58414	0.22454	0.58994	0.29167	0.58414	0.35648	0.58221	0.41898	0.58027	0.48148	0.58801	0.53241	0.59574	0.56019	0.60542	0.58796	0.62282	0.62269	0.62863	0.65509	0.62669	0.67824	0.62669	0.68287
0.68085	0.73843	0.68279	0.73843	0.68085	0.73843	0.68472	0.73611	0.68859	0.72685	0.70019	0.7037	0.71373	0.66898	0.70793	0.61343	0.67311	0.54398	0.66151	0.5	0.66538	0.4375	0.65957	0.375	0.63443	0.29861	0.62669	0.22222	0.60928	0.18519	0.59574	0.17593	0.60735	0.20833	0.61122	0.29398	0.62476	0.38657	0.64797	0.47222	0.65184	0.51389	0.67118	0.56481	0.67505	0.59954	0.67311	0.63657	0.66538	0.67824
0.61702	0.75	0.62089	0.74537	0.61896	0.74769	0.61702	0.75	0.61509	0.75	0.61509	0.7338	0.62282	0.68287	0.61702	0.61343	0.60928	0.53704	0.59381	0.4537	0.58607	0.36574	0.59768	0.2662	0.61315	0.17824	0.62282	0.15046	0.61509	0.20139	0.60542	0.25463	0.59574	0.30556	0.60155	0.34954	0.60542	0.3912	0.60348	0.43519	0.59961	0.48611	0.60348	0.53241	0.60348	0.56481	0.61509	0.60185	0.62863	0.64815
0.60155	0.75463	0.60155	0.75463	0.59961	0.75694	0.60155	0.75694	0.59961	0.75694	0.59768	0.75694	0.60155	0.75694	0.59961	0.75694	0.59961	0.75694	0.59961	0.75694	0.59961	0.75694	0.59961	0.75694	0.60155	0.75694	0.59961	0.75694	0.59961	0.75694	0.60155	0.75694	0.60155	0.75694	0.60155	0.75694	0.60155	0.75694	0.59961	0.75694	0.59961	0.75926	0.59961	0.75694	0.60155	0.75694	0.59961	0.75694	0.60542	0.75694
0.58607	0.74537	0.58607	0.74537	0.58414	0.74306	0.58414	0.74306	0.58414	0.74306	0.58414	0.74537	0.58414	0.74537	0.57834	0.72454	0.57834	0.65972	0.58221	0.5787	0.5764	0.4838	0.56673	0.3912	0.55899	0.30093	0.55126	0.20602	0.54352	0.17361	0.53578	0.18519	0.54352	0.25463	0.55126	0.35417	0.56286	0.44676	0.57253	0.53241	0.5764	0.59722	0.57834	0.64583	0.58607	0.69213	0.59381	0.71991	0.60542	0.73843
0.60155	0.77315	0.59768	0.77315	0.59961	0.77315	0.59381	0.77083	0.58801	0.75	0.59188	0.7037	0.58607	0.63426	0.58994	0.55556	0.59574	0.46528	0.60348	0.37037	0.60348	0.28472	0.59574	0.20602	0.58994	0.17593	0.58607	0.17824	0.58607	0.21528	0.58801	0.29398	0.59768	0.37731	0.61122	0.43981	0.62089	0.50231	0.61896	0.55787	0.61702	0.60648	0.61702	0.65046	0.61509	0.69444	0.64217	0.72685	0.6499	0.74074
0.47002	0.67824	0.47776	0.67361	0.46228	0.67361	0.46422	0.66667	0.46228	0.66204	0.46228	0.6412	0.4294	0.62269	0.41393	0.57407	0.38491	0.51157	0.35977	0.4537	0.32882	0.40741	0.29981	0.36806	0.27079	0.32176	0.26112	0.28704	0.23017	0.28935	0.2147	0.30324	0.30754	0.25926	0.2766	0.29167	0.28433	0.37037	0.30948	0.42361	0.32495	0.48148	0.36557	0.53935	0.38878	0.59491	0.4236	0.625	0.44294	0.66204
0.5087	0.68981	0.50484	0.69213	0.50677	0.68981	0.51064	0.68981	0.50097	0.68519	0.49516	0.66435	0.47002	0.63194	0.45841	0.59954	0.43133	0.54167	0.41199	0.47222	0.39265	0.40046	0.3617	0.36574	0.34236	0.30787	0.33075	0.25926	0.31335	0.27546	0.30174	0.26852	0.30561	0.26157	0.31721	0.29861	0.33849	0.36343	0.3559	0.4213	0.36944	0.49769	0.40232	0.56713	0.4352	0.63194	0.47002	0.67361	0.5029	0.71065
0.44681	0.69907	0.44101	0.7037	0.43907	0.7037	0.43714	0.70139	0.44101	0.68519	0.45068	0.6412	0.45841	0.5787	0.47002	0.50463	0.47582	0.42361	0.48743	0.34491	0.4971	0.27778	0.4913	0.22685	0.48936	0.1875	0.48936	0.15972	0.4913	0.15509	0.49323	0.15972	0.49323	0.18519	0.4971	0.24074	0.50677	0.30556	0.4971	0.38194	0.47776	0.46296	0.46422	0.54398	0.45841	0.62269	0.46615	0.68056	0.45841	0.72685
0.48936	0.66898	0.4913	0.6713	0.48936	0.6713	0.48743	0.6713	0.48549	0.66898	0.46809	0.65741	0.46035	0.60185	0.45841	0.52546	0.46228	0.44213	0.45455	0.3588	0.43907	0.29167	0.42747	0.23611	0.42166	0.2037	0.41393	0.19213	0.41393	0.19213	0.41006	0.21991	0.42166	0.26389	0.44874	0.3287	0.46615	0.40278	0.47582	0.48148	0.48356	0.5625	0.49516	0.64815	0.51257	0.6713	0.52611	0.69444	0.52611	0.69444
0.51257	0.71296	0.51064	0.71296	0.49903	0.71065	0.4971	0.69213	0.48743	0.64815	0.46035	0.57407	0.44487	0.45833	0.42553	0.33796	0.39845	0.24537	0.38491	0.19444	0.36364	0.15046	0.36557	0.14352	0.36944	0.16204	0.37524	0.19444	0.38685	0.25926	0.40426	0.35417	0.41779	0.4537	0.42166	0.53472	0.44101	0.59722	0.47002	0.67361	0.48162	0.72222	0.50677	0.7338	0.50677	0.73611	0.50097	0.72917	0.49516	0.71991
0.51064	0.71528	0.51064	0.71065	0.51451	0.69907	0.51064	0.68287	0.5087	0.63889	0.5029	0.58102	0.50677	0.50694	0.51064	0.43519	0.50484	0.36574	0.50097	0.30324	0.49516	0.25926	0.48936	0.22685	0.49516	0.19907	0.49323	0.18287	0.48936	0.18519	0.48936	0.20833	0.4971	0.23611	0.50097	0.27546	0.51064	0.33796	0.51451	0.41204	0.51838	0.47454	0.51064	0.53009	0.51064	0.59028	0.51838	0.63426	0.52031	0.67361
0.46422	0.63889	0.46422	0.63657	0.46422	0.63657	0.46615	0.63194	0.46228	0.63889	0.46228	0.62963	0.46228	0.625	0.46035	0.60185	0.45455	0.56019	0.44294	0.50694	0.4294	0.44676	0.41779	0.3912	0.40426	0.34259	0.39652	0.30556	0.38491	0.27778	0.37524	0.25926	0.36557	0.25463	0.3559	0.25231	0.3501	0.26389	0.34623	0.28009	0.33656	0.30556	0.33075	0.35648	0.33656	0.42593	0.34816	0.50463	0.36364	0.55324
0.4971	0.74074	0.49903	0.73843	0.49903	0.73843	0.49903	0.73843	0.4971	0.7338	0.49323	0.71991	0.48356	0.6875	0.46809	0.62963	0.41779	0.58565	0.39458	0.54167	0.36944	0.49074	0.35977	0.43519	0.35977	0.37731	0.3559	0.33333	0.34816	0.30093	0.34429	0.29861	0.33269	0.30324	0.32495	0.31944	0.32495	0.34259	0.32108	0.40046	0.30754	0.45139	0.31915	0.4838	0.34429	0.52083	0.3559	0.5787	0.37718	0.63657
0.54545	0.7662	0.54739	0.76389	0.54545	0.76389	0.54739	0.76389	0.54159	0.75694	0.52611	0.73611	0.51451	0.69676	0.50484	0.65046	0.47389	0.61111	0.44681	0.58102	0.43714	0.55324	0.42553	0.5162	0.41779	0.48148	0.41199	0.44907	0.40619	0.42593	0.40232	0.40741	0.40232	0.40741	0.40039	0.41435	0.40426	0.4213	0.40426	0.44213	0.40232	0.47917	0.40039	0.51852	0.40619	0.53241	0.42553	0.56481	0.4294	0.61111
0.48356	0.75926	0.48356	0.75694	0.48743	0.75463	0.48549	0.75694	0.48549	0.75463	0.48743	0.74769	0.48936	0.73611	0.48743	0.70139	0.47969	0.64583	0.4352	0.59259	0.41973	0.55556	0.40812	0.50463	0.40039	0.45602	0.40232	0.41204	0.40426	0.36806	0.40232	0.33565	0.40619	0.32639	0.40619	0.3287	0.40619	0.34491	0.40039	0.375	0.40039	0.41435	0.40619	0.46759	0.40619	0.51852	0.39845	0.54167	0.43133	0.5787
0.51257	0.74537	0.51644	0.74306	0.51451	0.74306	0.51257	0.74074	0.51064	0.72685	0.50484	0.68287	0.48162	0.625	0.45455	0.57639	0.43714	0.51389	0.42553	0.45602	0.42553	0.40509	0.4352	0.36111	0.44874	0.33565	0.45455	0.3287	0.45068	0.33102	0.44487	0.33796	0.44101	0.35648	0.43714	0.38657	0.43133	0.4213	0.41393	0.46759	0.41006	0.50463	0.43907	0.53472	0.46035	0.59259	0.46422	0.65278	0.46615	0.7037
0.52418	0.76389	0.52418	0.7662	0.52418	0.76389	0.52224	0.7662	0.52224	0.75	0.51257	0.71759	0.48356	0.65046	0.45841	0.56481	0.42747	0.49074	0.39072	0.45602	0.37911	0.4213	0.37331	0.37037	0.35397	0.33565	0.33462	0.31481	0.32302	0.32176	0.31335	0.33565	0.31141	0.34491	0.30368	0.36574	0.31141	0.39815	0.32302	0.40509	0.32689	0.44907	0.33656	0.51389	0.34043	0.5787	0.34623	0.64583	0.3501	0.71065
0.45455	0.19213	0.45068	0.19444	0.44874	0.19444	0.44874	0.19444	0.44874	0.19676	0.45068	0.19444	0.44874	0.19213	0.44101	0.18981	0.4236	0.18056	0.40039	0.17361	0.37911	0.16898	0.35397	0.1713	0.33075	0.1713	0.30561	0.17593	0.2824	0.18519	0.25919	0.20139	0.23404	0.22454	0.21277	0.25231	0.19342	0.28472	0.17795	0.31481	0.16441	0.35185	0.15667	0.38889	0.15667	0.42361	0.16054	0.46528	0.16828	0.50463
0.56093	0.19907	0.56093	0.19907	0.55899	0.19907	0.56093	0.19907	0.56093	0.19907	0.55899	0.19907	0.56093	0.19907	0.56093	0.19907	0.56093	0.19907	0.55706	0.19444	0.55126	0.19213	0.54159	0.18519	0.52998	0.18056	0.51644	0.17824	0.49903	0.17824	0.47969	0.1713	0.45648	0.1713	0.43133	0.1713	0.40232	0.17593	0.37331	0.18519	0.34236	0.19676	0.31528	0.20602	0.29014	0.21991	0.26886	0.23843	0.24952	0.26389
0.5706	0.19444	0.5706	0.19444	0.5706	0.19444	0.5706	0.19213	0.5706	0.19444	0.56867	0.19213	0.56867	0.19213	0.56673	0.19213	0.56093	0.1875	0.55319	0.18287	0.54159	0.17824	0.52224	0.1713	0.49903	0.16898	0.47195	0.16667	0.44487	0.16667	0.41393	0.17593	0.38298	0.18981	0.35203	0.20833	0.32882	0.22917	0.30561	0.25463	0.28627	0.28009	0.27273	0.31481	0.26499	0.35417	0.26112	0.39583	0.25919	0.43981
0.51257	0.3287	0.51257	0.3287	0.51257	0.3287	0.51064	0.3287	0.51064	0.32639	0.51064	0.3287	0.5087	0.32639	0.50677	0.32639	0.50677	0.32407	0.50484	0.32176	0.49903	0.32176	0.49516	0.31713	0.48743	0.3125	0.47776	0.30556	0.47002	0.2963	0.45841	0.29167	0.44681	0.28472	0.43133	0.28009	0.41586	0.27546	0.40039	0.27083	0.38104	0.2662	0.3617	0.26852	0.34236	0.27083	0.32495	0.27083	0.31141	0.27315
0.64217	0.32639	0.64217	0.32639	0.64217	0.32639	0.64217	0.32639	0.64217	0.32639	0.64217	0.32639	0.64217	0.32639	0.64217	0.32407	0.64217	0.32639	0.64217	0.32639	0.64217	0.32639	0.64217	0.32639	0.64217	0.32639	0.64217	0.32639	0.64217	0.32639	0.64217	0.3287	0.64217	0.3287	0.64217	0.32639	0.64217	0.32639	0.64217	0.32639	0.64217	0.3287	0.64217	0.33102	0.64217	0.3287	0.64217	0.32407	0.64023	0.32176
0.62089	0.23148	0.62089	0.23148	0.62282	0.22917	0.62476	0.22917	0.62476	0.22917	0.62476	0.22917	0.62282	0.22917	0.62476	0.22917	0.62476	0.23148	0.62282	0.23148	0.62282	0.23148	0.62089	0.22917	0.61896	0.22917	0.61509	0.22454	0.60928	0.22222	0.59961	0.21528	0.58607	0.21296	0.56867	0.21065	0.54739	0.21296	0.52418	0.21991	0.49903	0.23611	0.47195	0.25463	0.44487	0.27546	0.41779	0.29861	0.39265	0.32176
0.70986	0.26389	0.70986	0.2662	0.70986	0.26389	0.70793	0.2662	0.706	0.26852	0.70406	0.2662	0.70406	0.26852	0.70019	0.26852	0.70019	0.26852	0.70019	0.27083	0.69632	0.26157	0.68472	0.25231	0.66925	0.24074	0.64603	0.22222	0.61702	0.21065	0.58801	0.2037	0.55899	0.19907	0.52611	0.19676	0.49323	0.19676	0.45648	0.19907	0.42553	0.20139	0.39458	0.21528	0.3675	0.23611	0.34236	0.25926	0.31915	0.28704
0.70213	0.2662	0.70213	0.2662	0.70213	0.2662	0.70406	0.2662	0.70406	0.2662	0.70213	0.26389	0.69826	0.26157	0.68859	0.25694	0.67698	0.25231	0.65957	0.24074	0.64217	0.23611	0.62089	0.22917	0.59961	0.21991	0.57834	0.21991	0.55319	0.21528	0.52611	0.21528	0.49903	0.21991	0.47002	0.22222	0.44101	0.23148	0.41586	0.23843	0.39265	0.25	0.36944	0.26389	0.35203	0.27778	0.33849	0.29861	0.33075	0.31944
0.73694	0.30324	0.73501	0.30324	0.73501	0.30093	0.73694	0.30093	0.73501	0.30556	0.73501	0.30093	0.73501	0.30093	0.73308	0.30093	0.73501	0.30093	0.73308	0.30093	0.72921	0.29861	0.72147	0.29398	0.70793	0.28704	0.69439	0.27315	0.67505	0.2662	0.65377	0.25463	0.6325	0.24537	0.60735	0.24074	0.58027	0.23611	0.55319	0.23611	0.52805	0.23843	0.5029	0.24769	0.47776	0.25926	0.45841	0.27546	0.44487	0.29167
0.68665	0.2037	0.68665	0.20602	0.68472	0.20602	0.68665	0.2037	0.68472	0.2037	0.68472	0.20602	0.68085	0.20139	0.66925	0.19444	0.64797	0.17824	0.61509	0.16667	0.58607	0.15046	0.55319	0.14815	0.51644	0.15046	0.48356	0.16204	0.45648	0.18056	0.43327	0.20602	0.41006	0.23843	0.38878	0.26852	0.36557	0.30093	0.34816	0.33333	0.34623	0.375	0.35397	0.41667	0.37137	0.45833	0.39072	0.5	0.41199	0.53704
0.69632	0.25463	0.69632	0.25463	0.69632	0.25463	0.69632	0.25463	0.69632	0.25231	0.69439	0.25231	0.69246	0.25231	0.68859	0.25	0.68472	0.24769	0.67505	0.24074	0.65764	0.22917	0.63636	0.21991	0.61315	0.20833	0.58801	0.20139	0.56093	0.19213	0.52998	0.18981	0.50097	0.19907	0.47195	0.20602	0.44101	0.21991	0.41586	0.24074	0.39458	0.2662	0.37911	0.2963	0.36364	0.3287	0.35203	0.36574	0.34623	0.40278
0.70213	0.18981	0.70406	0.1875	0.70213	0.1875	0.70213	0.18981	0.70019	0.18981	0.69632	0.1875	0.68859	0.18056	0.67311	0.1713	0.65571	0.16435	0.6383	0.16204	0.62089	0.15741	0.60348	0.15509	0.58607	0.15509	0.5706	0.15741	0.55319	0.16204	0.53772	0.17361	0.52418	0.18287	0.5087	0.19676	0.49516	0.20833	0.48162	0.21759	0.46228	0.22685	0.44487	0.24074	0.42747	0.25463	0.41393	0.27315	0.39845	0.29167
0.56673	0.14815	0.5648	0.14815	0.56286	0.14815	0.55899	0.14583	0.55319	0.14583	0.54932	0.14352	0.54545	0.14352	0.54159	0.1412	0.53385	0.1412	0.52805	0.13657	0.51838	0.13657	0.5087	0.13426	0.49903	0.13426	0.48356	0.13426	0.47195	0.13426	0.45648	0.13657	0.43907	0.1412	0.42166	0.14815	0.40232	0.15278	0.38298	0.15741	0.3617	0.16435	0.34043	0.16898	0.31721	0.18056	0.29787	0.1875	0.2766	0.20139
0.50677	0.25463	0.50484	0.25231	0.50484	0.25463	0.5029	0.25	0.4971	0.24537	0.48356	0.24074	0.46228	0.23148	0.43327	0.22222	0.40039	0.22454	0.36364	0.23611	0.32495	0.25	0.2824	0.26852	0.24178	0.2963	0.21277	0.3287	0.19923	0.35417	0.19923	0.37731	0.19729	0.39815	0.2089	0.41204	0.22244	0.43287	0.23211	0.45833	0.24952	0.49306	0.2882	0.52083	0.32495	0.55787	0.37137	0.59491	0.41973	0.625
0.52998	0.28704	0.52998	0.28935	0.52805	0.28472	0.52611	0.28009	0.52418	0.27778	0.52031	0.27546	0.51257	0.26852	0.5029	0.2662	0.49516	0.26389	0.48356	0.26389	0.47002	0.26389	0.45455	0.26389	0.44101	0.2662	0.42553	0.26852	0.40812	0.27546	0.39072	0.28009	0.37137	0.28704	0.35203	0.2963	0.33269	0.30556	0.31335	0.31944	0.294	0.33565	0.2766	0.34722	0.26306	0.36111	0.24952	0.37037	0.23985	0.37963
0.56673	0.21065	0.56093	0.20833	0.55126	0.20602	0.53965	0.19907	0.52611	0.19213	0.51064	0.18981	0.4913	0.1875	0.46615	0.1875	0.43907	0.19213	0.40812	0.19907	0.37718	0.21759	0.34623	0.22685	0.31721	0.24537	0.294	0.2662	0.2766	0.28472	0.26499	0.30556	0.25919	0.32639	0.25145	0.34491	0.24371	0.36574	0.23598	0.38426	0.23017	0.40278	0.24371	0.37963	0.23791	0.40278	0.23598	0.4213	0.24178	0.44444
0.61896	0.21759	0.61896	0.21759	0.61509	0.21528	0.61509	0.21296	0.60928	0.21296	0.60155	0.21065	0.58801	0.20833	0.5706	0.2037	0.54739	0.19907	0.52418	0.19907	0.49323	0.19676	0.46035	0.19444	0.4294	0.19444	0.39265	0.20833	0.3559	0.22454	0.32108	0.25	0.2882	0.27778	0.26692	0.30787	0.25532	0.33333	0.25338	0.3588	0.25919	0.38426	0.26886	0.40972	0.2766	0.43287	0.28433	0.4537	0.294	0.44907
0.50677	0.25231	0.50484	0.24769	0.5029	0.24306	0.49903	0.24074	0.4913	0.23611	0.48162	0.23148	0.46809	0.22454	0.44874	0.21991	0.42747	0.21759	0.40426	0.22454	0.37331	0.22685	0.34236	0.23611	0.30948	0.25231	0.27466	0.2662	0.24178	0.28241	0.21277	0.30787	0.20696	0.31944	0.19923	0.33102	0.20116	0.34259	0.19536	0.35185	0.19536	0.37037	0.20116	0.38657	0.20696	0.40046	0.21277	0.42593	0.22244	0.45833
0.3675	0.43287	0.36557	0.43287	0.36557	0.43287	0.36557	0.43287	0.36557	0.43056	0.36364	0.42824	0.3617	0.42593	0.35977	0.42361	0.3559	0.4213	0.35203	0.41898	0.34623	0.41898	0.33849	0.41435	0.33075	0.40972	0.32108	0.40741	0.31335	0.40509	0.30174	0.40509	0.29207	0.40509	0.2824	0.40278	0.27079	0.40046	0.25919	0.40278	0.24758	0.40509	0.23404	0.40741	0.2205	0.41204	0.20696	0.41667	0.19149	0.4213
0.44874	0.46065	0.44874	0.45833	0.44874	0.45602	0.44874	0.45833	0.44874	0.4537	0.44874	0.4537	0.44874	0.45139	0.44681	0.44676	0.44101	0.43981	0.43327	0.43287	0.42166	0.42361	0.40812	0.41435	0.38878	0.40741	0.36364	0.40278	0.33849	0.40278	0.30754	0.40741	0.28046	0.40972	0.25725	0.39815	0.22824	0.39815	0.20116	0.40278	0.17408	0.4213	0.147	0.43981	0.12573	0.45602	0.10445	0.46991	0.071567	0.48611
0.52611	0.40972	0.52611	0.40972	0.52611	0.40741	0.52418	0.40972	0.52418	0.40972	0.52224	0.40972	0.52031	0.40741	0.51644	0.40741	0.50677	0.40278	0.49516	0.39815	0.48162	0.3912	0.46422	0.38657	0.44487	0.38194	0.42166	0.37731	0.39652	0.375	0.3675	0.38426	0.33849	0.3912	0.31335	0.40278	0.28627	0.41898	0.26112	0.4375	0.24178	0.4537	0.22631	0.45833	0.21277	0.47222	0.20116	0.49074	0.19536	0.51157
0.3675	0.43287	0.36557	0.43287	0.36557	0.43287	0.36557	0.43287	0.36557	0.43056	0.36364	0.42824	0.3617	0.42593	0.35977	0.42361	0.3559	0.4213	0.35203	0.41898	0.34623	0.41898	0.33849	0.41435	0.33075	0.40972	0.32108	0.40741	0.31335	0.40509	0.30174	0.40509	0.29207	0.40509	0.2824	0.40278	0.27079	0.40046	0.25919	0.40278	0.24758	0.40509	0.23404	0.40741	0.2205	0.41204	0.20696	0.41667	0.19149	0.4213
0.44874	0.46065	0.44874	0.45833	0.44874	0.45602	0.44874	0.45833	0.44874	0.4537	0.44874	0.4537	0.44874	0.45139	0.44681	0.44676	0.44101	0.43981	0.43327	0.43287	0.42166	0.42361	0.40812	0.41435	0.38878	0.40741	0.36364	0.40278	0.33849	0.40278	0.30754	0.40741	0.28046	0.40972	0.25725	0.39815	0.22824	0.39815	0.20116	0.40278	0.17408	0.4213	0.147	0.43981	0.12573	0.45602	0.10445	0.46991	0.071567	0.48611
0.52611	0.40972	0.52611	0.40972	0.52611	0.40741	0.52418	0.40972	0.52418	0.40972	0.52224	0.40972	0.52031	0.40741	0.51644	0.40741	0.50677	0.40278	0.49516	0.39815	0.48162	0.3912	0.46422	0.38657	0.44487	0.38194	0.42166	0.37731	0.39652	0.375	0.3675	0.38426	0.33849	0.3912	0.31335	0.40278	0.28627	0.41898	0.26112	0.4375	0.24178	0.4537	0.22631	0.45833	0.21277	0.47222	0.20116	0.49074	0.19536	0.51157
0.49903	0.21065	0.49903	0.21065	0.49903	0.21065	0.49903	0.21065	0.49903	0.21065	0.49903	0.20833	0.5029	0.20602	0.50484	0.2037	0.51257	0.19907	0.52418	0.19213	0.53965	0.18981	0.55899	0.18287	0.58221	0.17593	0.60735	0.17361	0.63636	0.17824	0.66538	0.18519	0.69632	0.19907	0.72727	0.21528	0.75822	0.23611	0.78917	0.26157	0.81625	0.29398	0.83946	0.3287	0.8588	0.36806	0.87427	0.41204	0.88588	0.45139
0.60928	0.20602	0.60928	0.2037	0.61122	0.20139	0.61509	0.19907	0.61896	0.19676	0.62669	0.19213	0.63636	0.18981	0.65571	0.18519	0.67892	0.18519	0.70406	0.18981	0.73114	0.19676	0.75822	0.21065	0.78723	0.22454	0.81431	0.24537	0.83946	0.27083	0.86267	0.30324	0.87814	0.33565	0.88781	0.375	0.88781	0.40741	0.88588	0.43981	0.88008	0.47222	0.86847	0.49074	0.853	0.50231	0.83172	0.52083	0.81044	0.5463
0.35977	0.16667	0.35977	0.16667	0.35977	0.16667	0.35977	0.16667	0.35977	0.16667	0.35783	0.16667	0.35783	0.16898	0.35783	0.16898	0.3559	0.16898	0.35783	0.16667	0.35783	0.16667	0.3559	0.16898	0.35783	0.16667	0.35783	0.16667	0.35783	0.16667	0.35977	0.16435	0.3617	0.16204	0.3617	0.16435	0.36557	0.16204	0.3675	0.15972	0.37331	0.15741	0.38104	0.15046	0.38878	0.14815	0.39845	0.14352	0.41006	0.13889
0.53385	0.40741	0.53385	0.40972	0.53578	0.40741	0.53385	0.40972	0.53385	0.40741	0.53191	0.41435	0.53191	0.41204	0.53385	0.41204	0.53385	0.40972	0.53385	0.40972	0.53385	0.40972	0.53578	0.40741	0.53772	0.40509	0.54352	0.39583	0.54739	0.39352	0.55513	0.38657	0.56286	0.38194	0.57253	0.37269	0.58221	0.36806	0.59574	0.3588	0.60928	0.34954	0.61896	0.34491	0.63443	0.33796	0.64797	0.33565	0.66538	0.33333
0.5648	0.38194	0.5648	0.37963	0.56673	0.37731	0.56673	0.37963	0.56673	0.37731	0.56673	0.37731	0.56673	0.37963	0.56673	0.37963	0.5648	0.37731	0.5648	0.37731	0.5648	0.37963	0.5648	0.38426	0.56286	0.38194	0.55899	0.39352	0.55706	0.39583	0.55899	0.38194	0.5648	0.36574	0.57834	0.34259	0.59768	0.31019	0.62476	0.28704	0.65184	0.26852	0.68472	0.25463	0.7176	0.25926	0.75242	0.27778	0.7853	0.30556
0.55126	0.23148	0.54932	0.2338	0.54932	0.23148	0.55126	0.23148	0.55126	0.23148	0.55126	0.23148	0.55319	0.22917	0.55513	0.22917	0.55513	0.22917	0.55513	0.22685	0.56093	0.22454	0.56673	0.21991	0.57253	0.21759	0.58027	0.21759	0.59574	0.21528	0.61896	0.21528	0.6499	0.21991	0.68472	0.22685	0.72147	0.24306	0.75822	0.26389	0.7911	0.29167	0.82012	0.32639	0.84139	0.36343	0.85687	0.40509	0.8646	0.4537
0.40039	0.19676	0.40039	0.19676	0.39845	0.19676	0.39845	0.19676	0.40039	0.19907	0.40039	0.19676	0.40039	0.19676	0.40039	0.19676	0.40039	0.19444	0.40426	0.19444	0.41973	0.18287	0.45455	0.16898	0.50097	0.15509	0.55126	0.15046	0.60155	0.15741	0.65377	0.18056	0.69632	0.21065	0.73501	0.25463	0.76209	0.30324	0.78337	0.34954	0.80077	0.39583	0.80851	0.4375	0.81238	0.47222	0.80464	0.50694	0.7911	0.53472
0.38685	0.28009	0.38878	0.28009	0.38878	0.28009	0.38878	0.28009	0.38685	0.28009	0.39265	0.27546	0.40232	0.26157	0.41586	0.25	0.43714	0.24537	0.45841	0.25	0.48356	0.25231	0.51064	0.26389	0.54352	0.27315	0.57834	0.28935	0.61122	0.30556	0.63636	0.32176	0.66151	0.34259	0.68279	0.36806	0.70213	0.39815	0.71954	0.43287	0.73501	0.47454	0.74081	0.52083	0.73694	0.56481	0.72534	0.60648	0.70793	0.63889
0.41006	0.27778	0.41006	0.27546	0.41006	0.27546	0.41006	0.27546	0.41006	0.27546	0.41199	0.27546	0.41586	0.27083	0.42166	0.26852	0.43327	0.26389	0.44874	0.25463	0.46422	0.24769	0.48356	0.24537	0.5029	0.24306	0.52611	0.24306	0.55513	0.24537	0.58607	0.25463	0.61702	0.2662	0.6441	0.28241	0.66925	0.30787	0.68859	0.34028	0.70793	0.37269	0.72534	0.40741	0.73694	0.44676	0.74468	0.48843	0.74662	0.52778
0.39845	0.21759	0.39845	0.22222	0.39652	0.21759	0.39652	0.21759	0.39652	0.22454	0.39652	0.22454	0.39652	0.22454	0.39458	0.21991	0.39652	0.21759	0.39458	0.21991	0.40426	0.21759	0.41199	0.20602	0.43133	0.19907	0.45841	0.19213	0.48936	0.1875	0.52224	0.19213	0.55319	0.2037	0.58027	0.21528	0.60348	0.23148	0.62476	0.25	0.64797	0.26852	0.67118	0.28935	0.69246	0.31481	0.7118	0.33796	0.72534	0.35417
0.40039	0.27778	0.40039	0.27778	0.39845	0.27778	0.39845	0.27778	0.39845	0.27778	0.40039	0.27546	0.40232	0.27315	0.40812	0.2662	0.41973	0.25926	0.43327	0.24769	0.45261	0.23611	0.47582	0.22917	0.50484	0.22454	0.53578	0.22454	0.57447	0.22917	0.61509	0.24074	0.65377	0.25463	0.68859	0.27546	0.71954	0.31019	0.74275	0.34722	0.75435	0.38657	0.76402	0.4213	0.76789	0.45139	0.76789	0.47917	0.76015	0.50694
0.43907	0.20602	0.43714	0.20602	0.43714	0.20602	0.43714	0.20602	0.43714	0.20833	0.4352	0.20833	0.4352	0.20833	0.4352	0.20833	0.4352	0.20833	0.4352	0.20833	0.43327	0.21065	0.43133	0.21296	0.43133	0.21065	0.43327	0.21065	0.43327	0.21065	0.4294	0.21065	0.4294	0.21065	0.4294	0.21296	0.4294	0.21065	0.44101	0.20602	0.48356	0.19444	0.52998	0.18287	0.57253	0.18056	0.61509	0.19213	0.65764	0.21528
0.46228	0.19907	0.46615	0.19676	0.47002	0.19444	0.47389	0.19213	0.47969	0.18981	0.48549	0.1875	0.49323	0.18287	0.49903	0.18287	0.50484	0.17824	0.51064	0.17593	0.51644	0.17361	0.52611	0.1713	0.53578	0.16898	0.54739	0.1713	0.56286	0.1713	0.57834	0.1713	0.59381	0.17593	0.61315	0.18056	0.63056	0.18519	0.6499	0.18981	0.66731	0.19676	0.68279	0.2037	0.70019	0.21065	0.71954	0.22222	0.73694	0.23148
0.43327	0.30556	0.4352	0.30556	0.4352	0.30324	0.43714	0.30324	0.43714	0.30556	0.44294	0.29861	0.44487	0.29398	0.44874	0.29167	0.45648	0.28472	0.46035	0.27778	0.47002	0.27315	0.47582	0.2662	0.48549	0.26157	0.4971	0.25694	0.50677	0.25	0.51838	0.24537	0.52998	0.24074	0.54352	0.24074	0.55319	0.23843	0.56673	0.24074	0.58027	0.24537	0.59574	0.24769	0.60735	0.25231	0.62089	0.26389	0.63636	0.27083
0.49516	0.29398	0.49323	0.29398	0.4971	0.28935	0.4971	0.28704	0.50097	0.28472	0.50484	0.28241	0.5087	0.27778	0.51064	0.27546	0.51838	0.27315	0.52418	0.2662	0.53385	0.26389	0.53965	0.25694	0.54932	0.25231	0.55899	0.24769	0.5706	0.24537	0.58221	0.24306	0.59381	0.24074	0.60735	0.24074	0.62282	0.24074	0.6383	0.24074	0.65184	0.24537	0.66538	0.25	0.68085	0.25694	0.69052	0.2662	0.70019	0.27778
0.43327	0.21991	0.43327	0.21991	0.43327	0.21991	0.43714	0.21528	0.43907	0.21065	0.44294	0.21065	0.44681	0.20833	0.45261	0.2037	0.46035	0.2037	0.46615	0.19907	0.47389	0.19676	0.48356	0.19444	0.49323	0.19213	0.50484	0.18981	0.51838	0.18981	0.53385	0.1875	0.54739	0.19444	0.5648	0.2037	0.58414	0.21065	0.60348	0.21991	0.62089	0.23148	0.6383	0.24769	0.65571	0.25463	0.66925	0.26852	0.68665	0.28241
0.47389	0.27546	0.47389	0.27546	0.47582	0.27315	0.47776	0.27315	0.47969	0.27315	0.48356	0.27083	0.48549	0.26852	0.4913	0.2662	0.4971	0.26389	0.50484	0.25926	0.51257	0.25694	0.52224	0.25463	0.52998	0.25	0.54352	0.24769	0.55513	0.24537	0.56673	0.24306	0.58027	0.24306	0.59381	0.24306	0.60928	0.24537	0.62476	0.24769	0.64217	0.25	0.65764	0.25694	0.67311	0.25926	0.68859	0.26852	0.70406	0.27546
0.44874	0.26852	0.45068	0.27083	0.44874	0.26852	0.44874	0.27083	0.44874	0.27083	0.44681	0.27083	0.44874	0.26852	0.45455	0.26389	0.46228	0.25694	0.47969	0.25231	0.4971	0.24769	0.51838	0.24537	0.54352	0.24769	0.57447	0.24769	0.60735	0.25694	0.64023	0.27083	0.66925	0.28704	0.69632	0.30556	0.71567	0.32639	0.73114	0.35185	0.74275	0.37963	0.74662	0.40741	0.74275	0.43287	0.74855	0.44676	0.75435	0.46991
0.40619	0.40509	0.40619	0.40278	0.40619	0.40278	0.40812	0.40509	0.41006	0.40278	0.41199	0.40278	0.41973	0.40046	0.4294	0.39583	0.44101	0.39352	0.45841	0.3912	0.47582	0.3912	0.49323	0.39583	0.51064	0.40509	0.52998	0.41898	0.54932	0.4375	0.56867	0.45602	0.58607	0.47685	0.59961	0.50231	0.61122	0.52315	0.61896	0.55093	0.62282	0.5787	0.62669	0.60417	0.63056	0.62963	0.6325	0.65509	0.6325	0.67593
0.31721	0.41435	0.31528	0.41667	0.31528	0.41667	0.31528	0.41667	0.31528	0.41667	0.31528	0.41667	0.31528	0.4213	0.31528	0.41898	0.31335	0.4213	0.31335	0.42361	0.31528	0.42361	0.31721	0.4213	0.32108	0.41898	0.32689	0.41204	0.33462	0.40509	0.34623	0.39583	0.36364	0.38657	0.38491	0.37963	0.40619	0.37963	0.4294	0.38426	0.45261	0.39352	0.47776	0.40509	0.50484	0.42361	0.52805	0.44213	0.54932	0.46759
0.42553	0.38657	0.42553	0.38657	0.42553	0.38657	0.42553	0.38657	0.4236	0.38889	0.42553	0.38889	0.43133	0.38889	0.44101	0.3912	0.45648	0.39583	0.47389	0.40509	0.49323	0.41667	0.5087	0.42824	0.52611	0.44907	0.53772	0.47222	0.54352	0.49537	0.54739	0.51389	0.54932	0.53241	0.54545	0.55093	0.54159	0.56481	0.53578	0.57639	0.52998	0.59259	0.52805	0.60648	0.52224	0.62269	0.52031	0.63426	0.53965	0.64352
0.40619	0.40509	0.40619	0.40278	0.40619	0.40278	0.40812	0.40509	0.41006	0.40278	0.41199	0.40278	0.41973	0.40046	0.4294	0.39583	0.44101	0.39352	0.45841	0.3912	0.47582	0.3912	0.49323	0.39583	0.51064	0.40509	0.52998	0.41898	0.54932	0.4375	0.56867	0.45602	0.58607	0.47685	0.59961	0.50231	0.61122	0.52315	0.61896	0.55093	0.62282	0.5787	0.62669	0.60417	0.63056	0.62963	0.6325	0.65509	0.6325	0.67593
0.31721	0.41435	0.31528	0.41667	0.31528	0.41667	0.31528	0.41667	0.31528	0.41667	0.31528	0.41667	0.31528	0.4213	0.31528	0.41898	0.31335	0.4213	0.31335	0.42361	0.31528	0.42361	0.31721	0.4213	0.32108	0.41898	0.32689	0.41204	0.33462	0.40509	0.34623	0.39583	0.36364	0.38657	0.38491	0.37963	0.40619	0.37963	0.4294	0.38426	0.45261	0.39352	0.47776	0.40509	0.50484	0.42361	0.52805	0.44213	0.54932	0.46759
0.42553	0.38657	0.42553	0.38657	0.42553	0.38657	0.42553	0.38657	0.4236	0.38889	0.42553	0.38889	0.43133	0.38889	0.44101	0.3912	0.45648	0.39583	0.47389	0.40509	0.49323	0.41667	0.5087	0.42824	0.52611	0.44907	0.53772	0.47222	0.54352	0.49537	0.54739	0.51389	0.54932	0.53241	0.54545	0.55093	0.54159	0.56481	0.53578	0.57639	0.52998	0.59259	0.52805	0.60648	0.52224	0.62269	0.52031	0.63426	0.53965	0.64352
0.69826	0.43981	0.69632	0.43981	0.69632	0.43981	0.69632	0.43981	0.69826	0.43056	0.69439	0.40509	0.69052	0.37037	0.68279	0.34259	0.67118	0.31481	0.65184	0.28241	0.63056	0.25231	0.60542	0.22454	0.5764	0.20602	0.54545	0.19444	0.51257	0.18981	0.48549	0.1875	0.45841	0.18981	0.42553	0.2037	0.38685	0.22454	0.35397	0.25463	0.33462	0.29167	0.32495	0.33333	0.31915	0.37963	0.31915	0.43519	0.32302	0.48843
0.74275	0.5	0.74275	0.5	0.74275	0.50231	0.74275	0.5	0.74081	0.49306	0.73888	0.47917	0.73501	0.4537	0.73114	0.42593	0.72534	0.39352	0.71954	0.36343	0.70793	0.3287	0.69439	0.29398	0.67118	0.26157	0.6383	0.2338	0.59768	0.21065	0.55706	0.19444	0.51451	0.18519	0.47195	0.18056	0.4294	0.1875	0.39458	0.20602	0.37718	0.23148	0.35783	0.25694	0.33075	0.28704	0.30948	0.3287	0.294	0.375
0.74081	0.45833	0.74081	0.46065	0.74081	0.45833	0.74081	0.46065	0.74081	0.45833	0.74081	0.45602	0.73888	0.43981	0.73308	0.41435	0.72727	0.38657	0.71954	0.3588	0.706	0.3287	0.68665	0.29861	0.66344	0.27546	0.63443	0.25231	0.60155	0.2338	0.56673	0.21528	0.52805	0.21065	0.4913	0.20602	0.45455	0.21296	0.41199	0.21991	0.3675	0.24537	0.32882	0.28009	0.30174	0.32407	0.28433	0.36806	0.27466	0.41435
0.45068	0.33102	0.45068	0.33102	0.44874	0.33102	0.45068	0.33102	0.45068	0.33102	0.45068	0.33102	0.44874	0.32639	0.44681	0.31713	0.44294	0.30324	0.4352	0.28704	0.41973	0.27778	0.40039	0.26852	0.37331	0.26157	0.34429	0.25926	0.31915	0.24537	0.2882	0.2662	0.26112	0.29167	0.23598	0.32176	0.21663	0.36111	0.20116	0.40046	0.19729	0.43056	0.20309	0.46759	0.2147	0.49306	0.23017	0.5162	0.24758	0.53935
0.40426	0.43981	0.40232	0.43981	0.40232	0.44213	0.39845	0.44907	0.40039	0.44213	0.40232	0.43287	0.40619	0.42361	0.41973	0.40972	0.43907	0.40741	0.46615	0.39583	0.49903	0.38657	0.54159	0.37269	0.59188	0.36806	0.64023	0.37269	0.68279	0.38889	0.72147	0.41435	0.74855	0.45139	0.76209	0.49769	0.76015	0.54398	0.74662	0.5787	0.73308	0.59722	0.7118	0.60185	0.68665	0.6088	0.65184	0.62269	0.61315	0.63426
0.4971	0.26389	0.49903	0.26389	0.49903	0.26157	0.49903	0.26157	0.50097	0.26157	0.50097	0.26389	0.49903	0.26389	0.49903	0.27083	0.49903	0.27315	0.50097	0.27546	0.50097	0.27315	0.50097	0.2662	0.49516	0.25	0.47969	0.21759	0.44874	0.19444	0.41199	0.18519	0.36557	0.19907	0.30561	0.23843	0.24952	0.31713	0.2205	0.40972	0.21083	0.54167	0.2205	0.66667	0.24952	0.7662	0.29787	0.87037	0.37524	0.95833
0.66151	0.26852	0.66344	0.26852	0.66344	0.27083	0.66151	0.27083	0.66151	0.26852	0.65957	0.26852	0.65184	0.25926	0.62863	0.23843	0.59381	0.21759	0.55126	0.2037	0.49903	0.2037	0.44681	0.22454	0.40232	0.25231	0.3675	0.28241	0.34623	0.32176	0.32882	0.36574	0.32495	0.41204	0.33462	0.46759	0.3559	0.52083	0.37911	0.56944	0.40426	0.6088	0.4352	0.64352	0.46615	0.67361	0.5029	0.69213	0.54739	0.7037
0.706	0.25694	0.70406	0.25463	0.70213	0.25694	0.70213	0.25694	0.70019	0.25	0.69246	0.23611	0.67892	0.21528	0.65571	0.1875	0.62863	0.1713	0.60348	0.15972	0.57447	0.14815	0.54352	0.14583	0.5087	0.15278	0.46422	0.15509	0.42166	0.16898	0.38685	0.19213	0.3617	0.22685	0.34043	0.26389	0.32302	0.31019	0.30754	0.35648	0.30174	0.40046	0.30561	0.44444	0.32302	0.49074	0.34816	0.52546	0.37524	0.56019
0.706	0.3125	0.70406	0.31481	0.70406	0.31481	0.706	0.3125	0.70793	0.31019	0.70793	0.30324	0.70213	0.28241	0.69439	0.25926	0.67892	0.23148	0.65184	0.21296	0.61315	0.20139	0.57253	0.19444	0.52998	0.19213	0.48936	0.2037	0.45261	0.21759	0.42166	0.23843	0.40232	0.27778	0.38298	0.32639	0.37137	0.37037	0.36944	0.41435	0.37331	0.46528	0.37524	0.5162	0.38685	0.5625	0.40426	0.60185	0.4352	0.63426
0.75822	0.36574	0.76015	0.36806	0.75822	0.36806	0.75822	0.36806	0.75822	0.36806	0.75822	0.36806	0.75822	0.36343	0.75629	0.34491	0.75048	0.32639	0.74275	0.30093	0.72921	0.26852	0.70986	0.23611	0.68279	0.20139	0.6499	0.1713	0.61896	0.15278	0.58027	0.14583	0.54159	0.14815	0.50097	0.15972	0.46809	0.18287	0.43133	0.20833	0.39845	0.24306	0.36944	0.28935	0.35203	0.34491	0.34623	0.40046	0.3559	0.45602
0.68859	0.30324	0.68859	0.30324	0.69052	0.30324	0.68859	0.30324	0.68859	0.30093	0.69052	0.29861	0.69246	0.2963	0.69052	0.28704	0.68279	0.27546	0.67311	0.26157	0.65764	0.24769	0.6383	0.2338	0.61509	0.22222	0.58994	0.21296	0.56286	0.20602	0.53385	0.20139	0.50097	0.19676	0.47002	0.19907	0.43714	0.21065	0.41006	0.23843	0.38685	0.2662	0.37331	0.30093	0.36364	0.34028	0.3559	0.375	0.35783	0.41204
0.84526	0.51157	0.84526	0.51157	0.84526	0.51157	0.84333	0.51157	0.84526	0.51157	0.84526	0.51157	0.84526	0.50926	0.8472	0.50463	0.84913	0.49306	0.85106	0.47222	0.8472	0.44444	0.84333	0.40972	0.83366	0.36806	0.82012	0.33102	0.80464	0.2963	0.7795	0.25694	0.75822	0.21065	0.72147	0.17593	0.67892	0.14583	0.63056	0.12963	0.5764	0.13194	0.51064	0.15278	0.44294	0.1875	0.38491	0.23611	0.3501	0.29167
0.57834	0.24769	0.57834	0.24769	0.57834	0.25	0.57447	0.24306	0.55126	0.22917	0.51064	0.21296	0.46228	0.21065	0.40812	0.22685	0.35977	0.25463	0.30948	0.30093	0.26886	0.34722	0.24371	0.38889	0.23404	0.41204	0.23791	0.44444	0.24371	0.48843	0.25919	0.53009	0.27853	0.56713	0.30754	0.60417	0.34236	0.6412	0.37718	0.67824	0.41586	0.70602	0.45261	0.72685	0.49323	0.7338	0.52998	0.72917	0.56093	0.72917
0.47582	0.25231	0.47776	0.25	0.47969	0.24537	0.47969	0.24074	0.47195	0.23148	0.44874	0.21759	0.40812	0.19907	0.36557	0.19444	0.32882	0.2037	0.294	0.21759	0.25145	0.23843	0.19536	0.28241	0.14507	0.32176	0.1528	0.31713	0.13346	0.35417	0.10638	0.40046	0.17988	0.67361	0.21277	0.72222	0.25725	0.76389	0.32108	0.78935	0.39265	0.79861	0.44874	0.80093	0.51644	0.79398	0.57834	0.78009	0.63636	0.7662
0.54739	0.27315	0.54545	0.27083	0.54545	0.2662	0.54352	0.2662	0.53385	0.25926	0.51838	0.24074	0.4913	0.22454	0.45455	0.21759	0.41586	0.21759	0.37718	0.22454	0.33269	0.24074	0.2882	0.27083	0.23791	0.3125	0.19729	0.36111	0.17795	0.38889	0.17988	0.40509	0.18182	0.40278	0.18762	0.44213	0.17021	0.49074	0.17988	0.55093	0.20116	0.6088	0.24371	0.65972	0.29981	0.68981	0.34623	0.72685	0.39265	0.76852
0.52418	0.25231	0.52418	0.25	0.52224	0.25	0.52224	0.24537	0.52224	0.24306	0.51838	0.24074	0.51451	0.23611	0.50097	0.22454	0.47776	0.21759	0.45261	0.2037	0.42166	0.2037	0.39072	0.20833	0.35783	0.21759	0.32302	0.23148	0.29014	0.24537	0.25532	0.27315	0.22244	0.29861	0.19149	0.33102	0.17795	0.35417	0.17408	0.3588	0.17021	0.37963	0.17215	0.38194	0.17988	0.42593	0.18569	0.45602	0.19342	0.44444
0.55899	0.25694	0.55899	0.25694	0.55706	0.25694	0.55513	0.25463	0.55126	0.25231	0.53965	0.24306	0.51451	0.22917	0.46422	0.21759	0.40619	0.21296	0.3501	0.21759	0.294	0.24074	0.23791	0.27315	0.17795	0.32176	0.14894	0.31713	0.1412	0.35417	0.1354	0.39352	0.13926	0.44907	0.15667	0.50231	0.17988	0.55324	0.20309	0.59722	0.2147	0.63194	0.24952	0.68287	0.29787	0.72917	0.35783	0.76852	0.43133	0.7963
0.51064	0.26157	0.5087	0.26157	0.50484	0.26157	0.49516	0.25694	0.47776	0.24074	0.44294	0.21528	0.39458	0.20833	0.34236	0.21528	0.28433	0.24306	0.23598	0.28241	0.20309	0.31713	0.18375	0.33333	0.18182	0.35417	0.18956	0.39583	0.20696	0.44907	0.23404	0.50926	0.26886	0.55787	0.29981	0.60185	0.33849	0.63426	0.38685	0.66435	0.44294	0.68981	0.50097	0.70602	0.55513	0.71759	0.61702	0.72685	0.67698	0.7338
0.41779	0.5463	0.41779	0.54398	0.41779	0.5463	0.41779	0.54398	0.41779	0.54398	0.41779	0.5463	0.41779	0.5463	0.41779	0.54398	0.41779	0.53935	0.41586	0.53009	0.41199	0.52083	0.40426	0.50926	0.39265	0.5	0.37911	0.49074	0.3617	0.4838	0.34236	0.47685	0.31915	0.47454	0.29787	0.47222	0.27466	0.47454	0.25145	0.47685	0.22824	0.48611	0.21083	0.50231	0.19923	0.51852	0.18956	0.53704	0.18569	0.55556
0.44681	0.69907	0.44681	0.69676	0.44681	0.69444	0.44874	0.69444	0.44874	0.69444	0.44874	0.69213	0.45068	0.68981	0.45261	0.6875	0.45261	0.67824	0.45261	0.66898	0.45068	0.65741	0.44874	0.63426	0.44681	0.6088	0.44294	0.58333	0.43714	0.55324	0.42553	0.52546	0.41006	0.5	0.38685	0.47685	0.36364	0.46296	0.33462	0.4537	0.30368	0.4537	0.27273	0.46065	0.24565	0.47454	0.21857	0.49537	0.19536	0.51157
0.36944	0.63426	0.36944	0.63426	0.36944	0.63426	0.36944	0.63194	0.36944	0.63426	0.37137	0.63426	0.36944	0.63426	0.37137	0.63194	0.37137	0.62963	0.37331	0.625	0.37524	0.61574	0.37718	0.6088	0.37524	0.60185	0.36557	0.56944	0.3559	0.55093	0.34429	0.53009	0.32882	0.51157	0.30948	0.49306	0.29014	0.47917	0.26886	0.46991	0.24758	0.46759	0.22437	0.46759	0.20309	0.46991	0.18375	0.47685	0.16248	0.4838
0.41779	0.5463	0.41779	0.54398	0.41779	0.5463	0.41779	0.54398	0.41779	0.54398	0.41779	0.5463	0.41779	0.5463	0.41779	0.54398	0.41779	0.53935	0.41586	0.53009	0.41199	0.52083	0.40426	0.50926	0.39265	0.5	0.37911	0.49074	0.3617	0.4838	0.34236	0.47685	0.31915	0.47454	0.29787	0.47222	0.27466	0.47454	0.25145	0.47685	0.22824	0.48611	0.21083	0.50231	0.19923	0.51852	0.18956	0.53704	0.18569	0.55556
0.44681	0.69907	0.44681	0.69676	0.44681	0.69444	0.44874	0.69444	0.44874	0.69444	0.44874	0.69213	0.45068	0.68981	0.45261	0.6875	0.45261	0.67824	0.45261	0.66898	0.45068	0.65741	0.44874	0.63426	0.44681	0.6088	0.44294	0.58333	0.43714	0.55324	0.42553	0.52546	0.41006	0.5	0.38685	0.47685	0.36364	0.46296	0.33462	0.4537	0.30368	0.4537	0.27273	0.46065	0.24565	0.47454	0.21857	0.49537	0.19536	0.51157
0.36944	0.63426	0.36944	0.63426	0.36944	0.63426	0.36944	0.63194	0.36944	0.63426	0.37137	0.63426	0.36944	0.63426	0.37137	0.63194	0.37137	0.62963	0.37331	0.625	0.37524	0.61574	0.37718	0.6088	0.37524	0.60185	0.36557	0.56944	0.3559	0.55093	0.34429	0.53009	0.32882	0.51157	0.30948	0.49306	0.29014	0.47917	0.26886	0.46991	0.24758	0.46759	0.22437	0.46759	0.20309	0.46991	0.18375	0.47685	0.16248	0.4838
0.79691	0.44676	0.79691	0.44676	0.79691	0.44676	0.79691	0.44676	0.79691	0.44676	0.79691	0.44676	0.79691	0.44676	0.79691	0.44676	0.79497	0.44676	0.7911	0.44444	0.78337	0.44213	0.77176	0.4375	0.75822	0.43287	0.74468	0.42593	0.72921	0.4213	0.71373	0.41435	0.69632	0.40972	0.68085	0.40741	0.66731	0.40509	0.6499	0.40046	0.63443	0.40046	0.61509	0.39815	0.59768	0.39352	0.5764	0.39352	0.55513	0.3912
0.83559	0.44213	0.83559	0.44444	0.83559	0.44213	0.83752	0.44213	0.83752	0.44213	0.83752	0.44213	0.83752	0.44213	0.83946	0.44444	0.83946	0.44213	0.83752	0.44444	0.83559	0.44444	0.83172	0.44444	0.82592	0.44444	0.81625	0.44213	0.80464	0.43981	0.79304	0.4375	0.7795	0.43519	0.76402	0.43287	0.74662	0.42824	0.72921	0.42361	0.70986	0.41898	0.69052	0.41667	0.67118	0.41204	0.65184	0.40972	0.63056	0.40741
0.82979	0.47685	0.82979	0.47685	0.82979	0.47685	0.82785	0.47685	0.82785	0.47685	0.82785	0.47685	0.82785	0.47685	0.82592	0.47685	0.82205	0.47454	0.81431	0.46991	0.80271	0.46528	0.78917	0.46065	0.77369	0.45602	0.75822	0.45139	0.74081	0.44676	0.72147	0.44213	0.70019	0.4375	0.67892	0.43056	0.65377	0.42593	0.62863	0.42361	0.60155	0.4213	0.57834	0.42361	0.55513	0.42361	0.53191	0.42361	0.5087	0.42593
0.80077	0.52546	0.80077	0.52778	0.80077	0.52778	0.80077	0.53009	0.79884	0.53241	0.79884	0.53241	0.79691	0.53472	0.79497	0.53241	0.79304	0.53241	0.7911	0.53241	0.78917	0.53241	0.78723	0.53472	0.78143	0.53241	0.77369	0.53241	0.76789	0.53241	0.75435	0.53009	0.74081	0.53009	0.72534	0.53241	0.70793	0.53241	0.68859	0.52778	0.66731	0.53009	0.64797	0.52546	0.62669	0.52315	0.60542	0.51852	0.58221	0.51157
0.79884	0.47685	0.79884	0.47685	0.79884	0.47454	0.79884	0.47222	0.79884	0.47454	0.79884	0.47454	0.79884	0.47685	0.79884	0.47685	0.79884	0.47454	0.79884	0.47454	0.79691	0.47454	0.79691	0.47685	0.79691	0.47685	0.79884	0.47685	0.79691	0.47685	0.79691	0.47454	0.79884	0.47685	0.79884	0.47917	0.79691	0.47917	0.79691	0.47917	0.79884	0.47685	0.79691	0.47685	0.79691	0.47685	0.79691	0.47685	0.79691	0.47917
0.88588	0.42824	0.88395	0.42593	0.88395	0.42593	0.88588	0.42824	0.88395	0.42824	0.88201	0.42593	0.88395	0.42593	0.88395	0.42593	0.88201	0.42824	0.88201	0.42824	0.88201	0.42824	0.88201	0.42824	0.88201	0.42593	0.88201	0.42593	0.88201	0.42593	0.88008	0.42824	0.88201	0.42824	0.88201	0.42824	0.88008	0.42593	0.88008	0.42593	0.88008	0.42593	0.88008	0.42824	0.88008	0.43056	0.88008	0.42593	0.87814	0.42824
0.77563	0.59954	0.77563	0.59954	0.77563	0.60185	0.77563	0.60185	0.77563	0.60185	0.77756	0.60417	0.77563	0.60417	0.77563	0.60185	0.77563	0.60417	0.77563	0.60185	0.77563	0.60417	0.77563	0.60417	0.77563	0.60185	0.77369	0.60185	0.77369	0.60185	0.77176	0.60185	0.76789	0.60185	0.76209	0.60185	0.75242	0.59954	0.74275	0.60185	0.72921	0.59954	0.71567	0.59954	0.70406	0.59954	0.68859	0.60185	0.67505	0.60185
0.78917	0.59028	0.7911	0.59028	0.7911	0.59028	0.79304	0.59028	0.7911	0.59028	0.7911	0.59028	0.7911	0.59028	0.78917	0.59028	0.78143	0.59259	0.77176	0.59722	0.76209	0.59722	0.75048	0.59722	0.73694	0.59722	0.71954	0.59722	0.70406	0.59722	0.68472	0.59722	0.66925	0.59722	0.65184	0.59722	0.6325	0.59722	0.61509	0.59722	0.59574	0.59491	0.5764	0.59491	0.55513	0.59722	0.53578	0.59722	0.51838	0.59954
0.79304	0.59954	0.79304	0.59954	0.79497	0.59954	0.79497	0.59722	0.79304	0.59954	0.7911	0.59954	0.78917	0.59954	0.78723	0.60185	0.78143	0.60185	0.77369	0.60185	0.76596	0.60185	0.75629	0.60185	0.74468	0.60417	0.73308	0.60648	0.72147	0.6088	0.706	0.61343	0.69246	0.61574	0.67698	0.61806	0.65957	0.625	0.64217	0.62731	0.62476	0.63194	0.60348	0.63194	0.58607	0.63657	0.5706	0.63426	0.55319	0.63194
0.78337	0.56713	0.78337	0.56713	0.7853	0.56944	0.7853	0.56713	0.78723	0.56481	0.78723	0.56481	0.78917	0.5625	0.79304	0.56019	0.7911	0.5625	0.78143	0.56713	0.76789	0.57176	0.75048	0.57407	0.73501	0.5787	0.7234	0.5787	0.7118	0.58333	0.70019	0.58565	0.68279	0.58796	0.66925	0.58796	0.65377	0.58796	0.6383	0.58796	0.62282	0.59028	0.60735	0.59259	0.58801	0.59259	0.5706	0.59722	0.55319	0.59954
0.81625	0.53241	0.81431	0.53241	0.81625	0.53241	0.81431	0.53241	0.81431	0.53472	0.81431	0.53472	0.81431	0.53009	0.81625	0.53472	0.81044	0.53704	0.80464	0.53472	0.80271	0.54398	0.79497	0.54861	0.78723	0.55324	0.7795	0.55556	0.77176	0.55556	0.76209	0.55556	0.75242	0.56019	0.73888	0.56019	0.72727	0.56481	0.71567	0.5625	0.70406	0.56481	0.69246	0.5625	0.68085	0.56481	0.66731	0.5625	0.65377	0.5625
0.82205	0.51852	0.82205	0.5162	0.82205	0.51389	0.82205	0.51852	0.82205	0.5162	0.82205	0.51852	0.82012	0.5162	0.81818	0.5162	0.81625	0.52083	0.81238	0.52315	0.80658	0.52546	0.80464	0.52778	0.79497	0.53009	0.78723	0.53009	0.7795	0.53472	0.76789	0.53704	0.75629	0.53472	0.74468	0.54167	0.73308	0.53935	0.72147	0.53935	0.70986	0.54398	0.69439	0.54398	0.67892	0.54398	0.66538	0.54398	0.65377	0.54861
0.70406	0.53009	0.70406	0.53009	0.70213	0.53241	0.70019	0.53009	0.69826	0.53009	0.69826	0.53009	0.69439	0.53009	0.69246	0.53009	0.68859	0.52778	0.68472	0.52778	0.68279	0.52546	0.67698	0.52083	0.66731	0.51852	0.66151	0.5162	0.65184	0.51157	0.6441	0.50694	0.63443	0.50231	0.62282	0.5	0.61122	0.49769	0.59768	0.49537	0.58221	0.49306	0.56673	0.49306	0.54932	0.49074	0.53191	0.49074	0.51257	0.48611
0.73501	0.53472	0.73308	0.53704	0.73114	0.53704	0.72921	0.53704	0.72727	0.53704	0.7234	0.53704	0.72147	0.53472	0.71567	0.53472	0.7118	0.53472	0.70793	0.53241	0.70019	0.53241	0.69439	0.53009	0.68665	0.52778	0.67698	0.52546	0.66731	0.52315	0.65571	0.52083	0.6441	0.5162	0.6325	0.51389	0.61896	0.51157	0.60542	0.50694	0.58994	0.50463	0.57447	0.50231	0.55899	0.5	0.54159	0.49769	0.52418	0.49769
0.73888	0.55556	0.73888	0.55556	0.73694	0.55556	0.73694	0.55787	0.73501	0.55556	0.73501	0.55556	0.73114	0.55556	0.73114	0.55324	0.72534	0.55556	0.72147	0.55324	0.71567	0.55093	0.70793	0.55093	0.70213	0.54861	0.69246	0.5463	0.68472	0.5463	0.67505	0.54167	0.66538	0.53935	0.65377	0.53935	0.64217	0.53935	0.62863	0.53704	0.61509	0.53472	0.60155	0.53241	0.58414	0.53009	0.56867	0.52778	0.54932	0.52778
0.80851	0.53241	0.80658	0.53472	0.80658	0.53472	0.80271	0.53241	0.80077	0.53472	0.79691	0.53472	0.79304	0.53472	0.78917	0.53241	0.7853	0.53241	0.77756	0.53009	0.77369	0.53009	0.76596	0.53009	0.75629	0.53009	0.74662	0.52778	0.73308	0.52778	0.72147	0.52546	0.70793	0.52315	0.69246	0.52315	0.67892	0.52315	0.66344	0.52315	0.6499	0.52083	0.63636	0.51852	0.62089	0.51852	0.60542	0.51852	0.58994	0.51852
0.79304	0.52546	0.79497	0.52546	0.79497	0.52546	0.79497	0.52778	0.79691	0.52778	0.79691	0.52778	0.79884	0.52546	0.79884	0.52546	0.79884	0.52778	0.79884	0.52546	0.79884	0.52546	0.79884	0.52546	0.79884	0.52778	0.79884	0.52778	0.79691	0.52778	0.79691	0.52778	0.79497	0.52778	0.79304	0.53009	0.7911	0.52778	0.78917	0.53009	0.78337	0.53009	0.7795	0.53009	0.77369	0.53009	0.76596	0.53009	0.75629	0.52778
0.81818	0.50694	0.81625	0.50694	0.81238	0.50694	0.80851	0.50694	0.80658	0.50694	0.80077	0.50694	0.79304	0.50694	0.7853	0.50694	0.7795	0.50694	0.76983	0.50463	0.76015	0.50231	0.75048	0.50231	0.73888	0.50231	0.72534	0.5	0.7118	0.5	0.69439	0.5	0.67698	0.5	0.65957	0.5	0.64217	0.5	0.62282	0.50231	0.60348	0.50231	0.58607	0.50231	0.56673	0.50231	0.54932	0.50231	0.53191	0.50231
0.50677	0.64583	0.50677	0.6412	0.50484	0.64815	0.50677	0.64583	0.50677	0.64352	0.50677	0.64583	0.50677	0.64352	0.50484	0.64352	0.5029	0.64583	0.4971	0.64583	0.4971	0.6412	0.4913	0.64583	0.48356	0.64583	0.47969	0.64815	0.47195	0.64352	0.46035	0.64352	0.45261	0.6412	0.43714	0.6412	0.42553	0.63194	0.41393	0.62731	0.40039	0.625	0.38878	0.62037	0.37524	0.61574	0.36364	0.61343	0.34816	0.61343
0.5029	0.67824	0.50484	0.68287	0.50484	0.68287	0.50484	0.67824	0.5029	0.67824	0.50484	0.68056	0.50484	0.67824	0.5029	0.67824	0.5029	0.68056	0.5029	0.67824	0.5029	0.68056	0.50097	0.68056	0.5029	0.68056	0.5029	0.68287	0.50097	0.68056	0.49903	0.68287	0.4971	0.68056	0.49323	0.68056	0.48743	0.6875	0.47969	0.68519	0.47195	0.68519	0.46615	0.68287	0.45841	0.68287	0.44874	0.68056	0.43907	0.68056
0.52031	0.68287	0.52031	0.68287	0.51838	0.68287	0.51838	0.68287	0.51838	0.68519	0.51838	0.68287	0.51644	0.68287	0.51838	0.68519	0.51838	0.68519	0.51644	0.68519	0.51838	0.68287	0.51644	0.68287	0.51451	0.68519	0.51064	0.68519	0.50677	0.6875	0.50097	0.68981	0.49323	0.6875	0.48162	0.6875	0.47389	0.68519	0.46422	0.68519	0.45648	0.68287	0.44294	0.68287	0.42747	0.68056	0.41199	0.68056	0.40039	0.68056
0.4971	0.74537	0.49516	0.74537	0.4971	0.74537	0.49516	0.74537	0.49516	0.74769	0.48936	0.75	0.48549	0.74769	0.47776	0.74769	0.46615	0.74769	0.45455	0.75	0.44487	0.74537	0.4294	0.74306	0.41779	0.74306	0.40426	0.73148	0.38878	0.72917	0.37718	0.71296	0.3617	0.71528	0.34623	0.70833	0.32689	0.70833	0.31528	0.70139	0.29981	0.70139	0.2882	0.70139	0.27466	0.70139	0.26692	0.7037	0.25338	0.70602
0.40426	0.72454	0.40426	0.72917	0.40232	0.72454	0.40426	0.72222	0.40039	0.72917	0.40039	0.72685	0.40039	0.72454	0.40039	0.71991	0.39652	0.71759	0.39265	0.71528	0.39072	0.71991	0.38685	0.71759	0.38298	0.71296	0.37911	0.71296	0.37524	0.70833	0.36944	0.70602	0.36557	0.70139	0.35977	0.69907	0.3501	0.69444	0.34429	0.69213	0.33849	0.6875	0.33075	0.68519	0.32495	0.68287	0.31915	0.67593	0.31335	0.67361
0.60155	0.71528	0.60348	0.72222	0.60348	0.71759	0.60542	0.71296	0.60348	0.72454	0.60155	0.72222	0.59961	0.71528	0.59768	0.71759	0.58607	0.71991	0.58027	0.71528	0.5706	0.70833	0.56093	0.71528	0.55126	0.71065	0.54739	0.70833	0.53385	0.70833	0.52611	0.70833	0.52031	0.69907	0.5087	0.69213	0.49903	0.69213	0.4913	0.69444	0.47969	0.68981	0.47002	0.6875	0.46035	0.68287	0.44681	0.68056	0.43714	0.67593
0.74275	0.6875	0.74275	0.6875	0.74275	0.65972	0.74275	0.69444	0.74275	0.65278	0.74275	0.68981	0.74275	0.65046	0.74081	0.65278	0.74275	0.65046	0.74275	0.64583	0.74275	0.65509	0.74275	0.65046	0.74081	0.68519	0.74275	0.68981	0.74081	0.6875	0.74275	0.6875	0.74081	0.68981	0.74081	0.69213	0.74081	0.68981	0.74081	0.6875	0.73888	0.68287	0.73888	0.67593	0.73694	0.66667	0.73694	0.65741	0.73501	0.64583
0.74275	0.57176	0.74275	0.57176	0.74081	0.57176	0.74081	0.57176	0.74081	0.57176	0.74081	0.57176	0.74081	0.57176	0.74081	0.57407	0.74081	0.57176	0.74081	0.57176	0.74081	0.57176	0.74081	0.57176	0.73888	0.57176	0.73888	0.56713	0.73888	0.56481	0.73694	0.56019	0.73694	0.55556	0.73501	0.54861	0.73694	0.54167	0.73694	0.53241	0.73694	0.52546	0.73694	0.5162	0.73694	0.50694	0.73694	0.49769	0.73694	0.48611
0.65377	0.69444	0.65571	0.69213	0.65571	0.69213	0.65957	0.69213	0.65571	0.69213	0.65764	0.69213	0.65764	0.69213	0.65764	0.69213	0.65571	0.69213	0.65571	0.69444	0.65571	0.69444	0.65571	0.69213	0.65571	0.68981	0.65571	0.6875	0.65957	0.68056	0.64797	0.68056	0.6441	0.67824	0.64603	0.67361	0.64217	0.66898	0.64023	0.66435	0.64217	0.65741	0.64217	0.6412	0.64217	0.625	0.64023	0.6088	0.6383	0.58796
0.43133	0.69907	0.43327	0.69676	0.43327	0.69676	0.43327	0.69907	0.43133	0.69907	0.43133	0.69907	0.43327	0.69676	0.4294	0.69444	0.4294	0.68981	0.4294	0.6875	0.4294	0.68519	0.4294	0.67824	0.4352	0.6713	0.44681	0.66435	0.44487	0.64815	0.44487	0.63194	0.44101	0.61806	0.44294	0.60648	0.43907	0.59491	0.43327	0.58333	0.4294	0.5787	0.42553	0.56019	0.42166	0.54167	0.41779	0.52083	0.41586	0.49769
0.74855	0.72685	0.74855	0.72685	0.74855	0.72454	0.74855	0.72454	0.74855	0.72454	0.74855	0.72454	0.74855	0.72685	0.74662	0.72685	0.75048	0.72454	0.74855	0.72454	0.74855	0.72454	0.74855	0.72454	0.74855	0.72685	0.74855	0.72685	0.74855	0.72685	0.74855	0.72685	0.74855	0.72685	0.74855	0.72685	0.74855	0.72454	0.74855	0.72454	0.74855	0.72454	0.74855	0.72454	0.74855	0.72454	0.74855	0.72685	0.74855	0.72917
0.69826	0.72685	0.69826	0.72685	0.69826	0.72685	0.69826	0.72685	0.69826	0.72685	0.69826	0.72685	0.69826	0.72685	0.69826	0.72685	0.69826	0.72454	0.69826	0.72685	0.69826	0.72685	0.69826	0.72685	0.69826	0.72454	0.69826	0.71991	0.69826	0.71528	0.69632	0.70833	0.69632	0.69907	0.69439	0.6875	0.69439	0.6713	0.69439	0.65741	0.69632	0.6412	0.69826	0.62731	0.69826	0.61111	0.70019	0.59491	0.70019	0.58102
0.58414	0.78241	0.58414	0.78241	0.58414	0.78241	0.58414	0.78241	0.58607	0.78241	0.58607	0.78009	0.58994	0.77083	0.59768	0.76157	0.60155	0.75	0.60155	0.73611	0.58414	0.72685	0.58221	0.71065	0.58221	0.69444	0.58994	0.67593	0.59574	0.65509	0.59961	0.63426	0.60155	0.61343	0.60348	0.59722	0.60348	0.58102	0.59961	0.56713	0.59768	0.55324	0.59574	0.53935	0.59188	0.52546	0.58607	0.50926	0.58607	0.49074
0.65764	0.77778	0.65957	0.78009	0.66151	0.77778	0.66151	0.77778	0.65957	0.77778	0.65184	0.77778	0.65571	0.77315	0.65957	0.76852	0.65957	0.76389	0.65571	0.75926	0.65377	0.75231	0.65571	0.74306	0.65571	0.73843	0.65571	0.72917	0.65957	0.72222	0.66151	0.71528	0.66151	0.70833	0.66344	0.69907	0.66344	0.69213	0.66731	0.68519	0.66925	0.67593	0.66925	0.66667	0.67118	0.65972	0.66925	0.65046	0.66925	0.6412
0.66925	0.78009	0.66925	0.78009	0.66925	0.78009	0.67118	0.78009	0.66925	0.78009	0.66925	0.78009	0.66925	0.78009	0.67118	0.78009	0.67118	0.77778	0.67118	0.77778	0.67311	0.77315	0.67698	0.7662	0.68085	0.75694	0.67311	0.75	0.66731	0.73843	0.66151	0.73148	0.65957	0.71991	0.65957	0.70833	0.65957	0.69444	0.65957	0.68519	0.65957	0.67593	0.65764	0.65972	0.65571	0.65046	0.65571	0.62731	0.65764	0.6088
0.63636	0.77778	0.63636	0.77546	0.63636	0.77778	0.63636	0.77546	0.63636	0.77546	0.63636	0.77546	0.6383	0.77546	0.6383	0.77546	0.6383	0.77083	0.6441	0.76389	0.64603	0.75926	0.6499	0.75	0.6383	0.74537	0.62863	0.7338	0.62863	0.71991	0.63056	0.71065	0.6325	0.69444	0.6383	0.68287	0.6383	0.66898	0.64023	0.65509	0.64217	0.6412	0.64217	0.625	0.6441	0.6088	0.6441	0.59028	0.64603	0.57407
0.62476	0.78009	0.62476	0.78009	0.62863	0.77778	0.62476	0.78009	0.62282	0.78241	0.62669	0.77778	0.61315	0.77778	0.61509	0.77083	0.61315	0.7662	0.61122	0.75463	0.61702	0.74537	0.61509	0.7338	0.61702	0.72222	0.61702	0.70833	0.61509	0.69444	0.61315	0.67593	0.61315	0.66204	0.61315	0.64815	0.61315	0.63657	0.61315	0.62037	0.61702	0.60417	0.61896	0.58796	0.62282	0.56713	0.62476	0.55324	0.62669	0.53704
0.67311	0.77315	0.67311	0.77315	0.67505	0.77315	0.67505	0.77315	0.67311	0.77315	0.67311	0.77315	0.67505	0.77315	0.67698	0.76852	0.67892	0.76389	0.68085	0.75463	0.68472	0.74074	0.67118	0.7338	0.66344	0.72222	0.66151	0.70602	0.66151	0.69213	0.66538	0.68056	0.66538	0.66898	0.66538	0.65509	0.66731	0.6412	0.66731	0.625	0.66925	0.61111	0.66925	0.59954	0.66731	0.58102	0.66538	0.56713	0.66151	0.55093
0.58221	0.74769	0.58414	0.74769	0.57253	0.75463	0.57253	0.75231	0.56867	0.75	0.56673	0.74769	0.56673	0.74074	0.56673	0.73148	0.56867	0.71528	0.56673	0.69907	0.56093	0.6875	0.55899	0.6713	0.55513	0.65278	0.55513	0.63194	0.54739	0.61111	0.54159	0.58565	0.53191	0.56019	0.52418	0.53472	0.51644	0.50926	0.51064	0.4838	0.50484	0.46065	0.5029	0.43287	0.50097	0.40972	0.49903	0.38657	0.49903	0.36111
0.61315	0.75	0.61509	0.74769	0.61702	0.74306	0.61509	0.73611	0.61315	0.72917	0.61509	0.72454	0.59188	0.72454	0.58994	0.72454	0.58414	0.71528	0.57834	0.70833	0.57447	0.67824	0.56867	0.65509	0.56286	0.62963	0.56093	0.60648	0.55706	0.58796	0.55513	0.56713	0.54932	0.5463	0.54352	0.52546	0.53772	0.50463	0.53385	0.48148	0.53191	0.46296	0.53385	0.44213	0.53578	0.42361	0.53772	0.40509	0.54545	0.38426
0.62282	0.76389	0.62476	0.76389	0.62282	0.76389	0.62476	0.76389	0.62476	0.76389	0.62476	0.75926	0.62282	0.75463	0.62089	0.74306	0.61702	0.73148	0.59768	0.71991	0.58801	0.71528	0.58221	0.71296	0.5706	0.70139	0.55899	0.67824	0.54739	0.64352	0.54352	0.61111	0.53965	0.58333	0.53772	0.55324	0.54159	0.52546	0.54352	0.5	0.54739	0.47917	0.55319	0.4537	0.55706	0.43056	0.56093	0.40741	0.56286	0.38426
0.52031	0.75	0.52611	0.75231	0.53385	0.75	0.52805	0.75463	0.53191	0.74537	0.52611	0.75	0.52611	0.74306	0.52611	0.73843	0.52224	0.73611	0.52031	0.72917	0.52031	0.72222	0.51838	0.71528	0.51838	0.70833	0.52031	0.7037	0.52224	0.70139	0.52418	0.68981	0.52611	0.68287	0.52805	0.67361	0.52611	0.66667	0.52805	0.65509	0.52611	0.64583	0.52611	0.63426	0.52611	0.62037	0.52611	0.6088	0.52805	0.59722
0.5648	0.75463	0.5648	0.75231	0.56673	0.75231	0.56673	0.75	0.5648	0.75231	0.56867	0.74769	0.56673	0.74769	0.5648	0.74769	0.56673	0.74306	0.56673	0.73843	0.5648	0.7338	0.56286	0.72685	0.55706	0.72685	0.55513	0.73148	0.55706	0.72685	0.55513	0.71759	0.55126	0.70833	0.54739	0.70139	0.54352	0.68981	0.53772	0.6875	0.53385	0.67824	0.52998	0.66435	0.52805	0.64815	0.52611	0.62963	0.52224	0.61343
0.52805	0.78935	0.52805	0.78704	0.52805	0.78241	0.52805	0.78241	0.52611	0.77546	0.52611	0.76852	0.52418	0.76157	0.52611	0.75231	0.52611	0.75463	0.52611	0.74769	0.52611	0.74074	0.52611	0.73148	0.52805	0.72222	0.52805	0.70833	0.52998	0.69676	0.53385	0.6875	0.53385	0.67361	0.53578	0.66204	0.53772	0.64583	0.53772	0.63194	0.53965	0.61574	0.53965	0.60185	0.53965	0.58565	0.53965	0.57176	0.53772	0.55787
0.60928	0.76157	0.60928	0.76157	0.60928	0.76157	0.60928	0.76157	0.60928	0.76157	0.60928	0.76157	0.60928	0.76157	0.61122	0.76157	0.60928	0.76157	0.60928	0.76157	0.60928	0.76157	0.60928	0.76389	0.60735	0.76389	0.60735	0.76389	0.60735	0.76389	0.60928	0.76389	0.60735	0.76157	0.60735	0.75926	0.60735	0.75694	0.60542	0.75463	0.60348	0.75	0.60155	0.74537	0.60155	0.74074	0.59961	0.7338	0.59768	0.72685
0.46035	0.84491	0.45841	0.84491	0.46035	0.84259	0.46228	0.84259	0.46228	0.84259	0.46228	0.84259	0.46228	0.84259	0.46035	0.84259	0.46228	0.84259	0.46228	0.84028	0.46228	0.84028	0.46228	0.84028	0.46035	0.84028	0.46228	0.84028	0.46228	0.84028	0.46035	0.84028	0.46035	0.84028	0.46035	0.84028	0.46228	0.84028	0.46228	0.84028	0.46228	0.84028	0.46035	0.84028	0.46035	0.83796	0.45841	0.83565	0.45455	0.83102
0.41199	0.80324	0.41006	0.80324	0.40812	0.80556	0.41006	0.80324	0.41006	0.80324	0.40812	0.80324	0.40812	0.80093	0.40619	0.79398	0.40039	0.77546	0.38491	0.75694	0.37331	0.72454	0.3559	0.69676	0.34043	0.66898	0.32689	0.64815	0.31915	0.63194	0.31335	0.61111	0.31141	0.58565	0.30561	0.56481	0.30368	0.54398	0.29787	0.52778	0.294	0.50694	0.29014	0.4838	0.28627	0.46759	0.28433	0.44676	0.2824	0.43287
0.40426	0.83333	0.40426	0.83333	0.40426	0.83333	0.40426	0.83333	0.40619	0.83102	0.40619	0.83102	0.40619	0.83102	0.40619	0.83102	0.40426	0.83102	0.40426	0.83102	0.40426	0.83102	0.40426	0.83102	0.40426	0.83102	0.40426	0.8287	0.40426	0.82639	0.40426	0.82407	0.40426	0.81944	0.40619	0.81713	0.40426	0.81019	0.40039	0.80324	0.40039	0.79398	0.40039	0.78472	0.39652	0.77546	0.39652	0.76157	0.39458	0.75
0.39845	0.80324	0.39652	0.80324	0.39652	0.80324	0.39458	0.80324	0.39652	0.80324	0.39652	0.80324	0.39652	0.80324	0.39652	0.80324	0.39652	0.80093	0.39652	0.80093	0.39652	0.80093	0.39652	0.80093	0.39652	0.80093	0.39652	0.79861	0.39652	0.79861	0.39458	0.79398	0.39072	0.78935	0.38491	0.78472	0.37911	0.77778	0.37331	0.77083	0.3675	0.76157	0.36944	0.75463	0.37524	0.74537	0.37137	0.7338	0.36944	0.72222
0.47389	0.83333	0.47389	0.83565	0.47195	0.83333	0.47195	0.83333	0.47389	0.83333	0.47582	0.83333	0.47582	0.83333	0.47582	0.83333	0.47582	0.83333	0.47389	0.8287	0.47389	0.82176	0.47389	0.81019	0.47002	0.79398	0.45841	0.77315	0.44487	0.74769	0.43714	0.71991	0.4236	0.69907	0.41006	0.67824	0.39845	0.65741	0.38878	0.63657	0.37911	0.62731	0.36944	0.60648	0.36364	0.58796	0.35977	0.55787	0.3559	0.52546
0.69439	0.39352	0.69246	0.39352	0.69246	0.39352	0.69246	0.3912	0.69246	0.39352	0.69246	0.3912	0.69052	0.38657	0.69246	0.38657	0.69826	0.38426	0.69246	0.38426	0.68472	0.37963	0.68665	0.38194	0.68859	0.37731	0.68085	0.37731	0.68279	0.37963	0.68665	0.37731	0.67698	0.37731	0.67118	0.37269	0.67698	0.375	0.67892	0.375	0.67311	0.37269	0.67118	0.37269	0.67892	0.375	0.67698	0.375	0.66731	0.37037
0.74662	0.38889	0.73888	0.38426	0.73308	0.37963	0.73694	0.37963	0.74275	0.38889	0.73888	0.38889	0.72921	0.38426	0.72727	0.38889	0.73308	0.3912	0.72727	0.38657	0.7234	0.38657	0.73308	0.3912	0.73501	0.3912	0.7234	0.38657	0.72921	0.3912	0.73114	0.3912	0.71954	0.38194	0.7176	0.38194	0.72727	0.3912	0.72727	0.3912	0.71954	0.38426	0.71954	0.38426	0.73308	0.3912	0.72727	0.38889	0.7176	0.38194
0.65957	0.46991	0.65571	0.46991	0.66151	0.47222	0.66344	0.46991	0.65957	0.46759	0.66151	0.46991	0.66731	0.46991	0.66344	0.46991	0.66151	0.46991	0.66731	0.46991	0.67118	0.46991	0.66538	0.46759	0.66925	0.46759	0.67311	0.46528	0.66538	0.46528	0.66344	0.46528	0.66731	0.46759	0.66731	0.46991	0.66731	0.46991	0.67311	0.46991	0.67311	0.46991	0.66731	0.46991	0.67311	0.47222	0.67698	0.47222	0.67118	0.46991
0.55126	0.49074	0.55126	0.49074	0.55126	0.49306	0.55126	0.49306	0.54932	0.49537	0.54932	0.49537	0.55126	0.49537	0.54932	0.49537	0.55126	0.49537	0.55319	0.49769	0.55513	0.49537	0.55513	0.49306	0.55126	0.49306	0.55126	0.49074	0.55126	0.5	0.55513	0.50231	0.56093	0.50694	0.56286	0.49537	0.55513	0.49306	0.54739	0.49769	0.54739	0.49769	0.55126	0.5	0.55513	0.48843	0.54932	0.48148	0.54159	0.48148
0.71954	0.39583	0.71954	0.39583	0.71954	0.39352	0.71954	0.39583	0.71954	0.39352	0.71954	0.39352	0.71954	0.39583	0.72147	0.39583	0.71954	0.39583	0.71954	0.39352	0.71954	0.39583	0.71954	0.39583	0.71954	0.39352	0.71954	0.39583	0.71954	0.39583	0.7176	0.39352	0.71954	0.39352	0.7234	0.39352	0.70793	0.37269	0.70019	0.37731	0.7118	0.38194	0.7234	0.38194	0.73114	0.37731	0.72147	0.36574	0.70986	0.36343
0.73501	0.47685	0.73501	0.47454	0.72921	0.47685	0.70213	0.47222	0.68279	0.46991	0.70213	0.47222	0.71373	0.47222	0.69052	0.46296	0.65957	0.46296	0.66925	0.45833	0.70793	0.45833	0.7176	0.46065	0.68472	0.4537	0.66538	0.45139	0.69439	0.4537	0.72534	0.45602	0.7118	0.44907	0.67698	0.44907	0.67311	0.4537	0.706	0.45602	0.71954	0.45833	0.69246	0.4537	0.66151	0.4537	0.68279	0.4537	0.71954	0.4537
0.65571	0.61806	0.65571	0.61806	0.65571	0.61806	0.65571	0.61806	0.65571	0.61806	0.65571	0.61806	0.65571	0.61574	0.65571	0.61574	0.65571	0.61806	0.65377	0.61806	0.65184	0.6088	0.65377	0.60185	0.65764	0.59491	0.65571	0.59491	0.65184	0.59722	0.64797	0.59722	0.6499	0.60648	0.64797	0.6088	0.65184	0.60648	0.65571	0.6088	0.65957	0.60417	0.66344	0.59028	0.66925	0.58333	0.66925	0.58565	0.66538	0.59028
0.70793	0.53472	0.70793	0.53472	0.70793	0.53241	0.70793	0.53472	0.70793	0.53472	0.70793	0.53704	0.70406	0.51852	0.70019	0.50231	0.68665	0.5	0.67311	0.52315	0.67505	0.50463	0.69052	0.48611	0.68665	0.5	0.69439	0.53241	0.69246	0.50926	0.70793	0.49074	0.69826	0.48843	0.68665	0.51852	0.68085	0.52315	0.66925	0.49537	0.68665	0.48611	0.67118	0.48611	0.67505	0.52315	0.67118	0.51389	0.67311	0.48843
0.67311	0.53009	0.67311	0.53009	0.67505	0.53009	0.67311	0.52778	0.67311	0.52778	0.67505	0.52778	0.67505	0.52778	0.67118	0.5162	0.66731	0.50926	0.66538	0.5162	0.66538	0.52778	0.66731	0.52083	0.66344	0.5	0.66538	0.50231	0.66925	0.52546	0.66731	0.50694	0.66538	0.5	0.66731	0.50694	0.66925	0.52778	0.66731	0.51389	0.66538	0.50231	0.66925	0.5	0.67311	0.52083	0.67311	0.52546	0.66731	0.50694
0.67892	0.5	0.67505	0.5	0.67311	0.5	0.66925	0.50231	0.66925	0.50463	0.66538	0.50463	0.66731	0.50231	0.66344	0.48148	0.66344	0.4838	0.66925	0.50231	0.67118	0.50231	0.66925	0.47917	0.66925	0.47917	0.67311	0.50463	0.67118	0.49074	0.66731	0.46991	0.66538	0.47685	0.67311	0.50231	0.67311	0.48148	0.68085	0.46991	0.67698	0.47685	0.68085	0.50231	0.67698	0.48843	0.66925	0.47222	0.66538	0.47917
0.65571	0.51157	0.65571	0.51389	0.65571	0.51157	0.65571	0.51389	0.65571	0.51157	0.65571	0.51389	0.65571	0.51157	0.65571	0.51389	0.65571	0.51389	0.65571	0.51157	0.65571	0.51389	0.65571	0.51389	0.65571	0.51157	0.65571	0.50694	0.65571	0.50694	0.65571	0.50231	0.65377	0.4838	0.6499	0.47917	0.65377	0.49074	0.65571	0.50231	0.65764	0.50463	0.65571	0.48611	0.65377	0.48611	0.65571	0.50231	0.65184	0.5
0.66538	0.53935	0.66344	0.53704	0.66538	0.53704	0.66538	0.53704	0.66538	0.53704	0.66538	0.53704	0.66538	0.53704	0.66538	0.53704	0.66344	0.53472	0.6499	0.50694	0.6441	0.50926	0.6383	0.52315	0.6325	0.52546	0.62282	0.49537	0.62669	0.48843	0.62669	0.49306	0.63443	0.52315	0.63443	0.51852	0.63443	0.48611	0.64217	0.4838	0.64217	0.50463	0.64797	0.51157	0.64023	0.4838	0.6499	0.47685	0.64603	0.48148
0.38491	0.5162	0.38491	0.51852	0.38491	0.51852	0.38491	0.51852	0.38491	0.52083	0.38491	0.51852	0.38491	0.51852	0.38298	0.51852	0.38298	0.51852	0.38298	0.51852	0.38491	0.51852	0.38298	0.5162	0.38491	0.51852	0.38298	0.51852	0.38491	0.5162	0.38878	0.51157	0.38685	0.50463	0.38298	0.50694	0.37524	0.50926	0.36944	0.47917	0.37137	0.46759	0.37524	0.53009	0.37331	0.5162	0.37524	0.51157	0.36944	0.51389
0.49516	0.50694	0.4971	0.50463	0.4971	0.50231	0.49516	0.50463	0.5029	0.48843	0.50484	0.4838	0.48549	0.49769	0.47582	0.45602	0.4913	0.48148	0.47195	0.49074	0.45455	0.44213	0.46809	0.46759	0.45068	0.46296	0.43133	0.43981	0.43714	0.44213	0.42166	0.44676	0.40812	0.40278	0.41973	0.44444	0.40812	0.44444	0.40232	0.4213	0.40232	0.42824	0.40039	0.42361	0.37911	0.43519	0.37718	0.43287	0.39265	0.41667
0.47776	0.4537	0.47582	0.45602	0.47776	0.4537	0.47776	0.45139	0.47582	0.4537	0.47776	0.45139	0.47776	0.4537	0.47776	0.45139	0.47969	0.44444	0.47969	0.43981	0.48162	0.4375	0.48162	0.4375	0.47582	0.43981	0.47002	0.45602	0.47195	0.41667	0.47582	0.44444	0.47195	0.46065	0.47776	0.44676	0.47776	0.44444	0.47582	0.44676	0.47195	0.45602	0.45841	0.40046	0.46615	0.46296	0.47969	0.44444	0.48356	0.44444
0.51451	0.52546	0.51451	0.52546	0.51257	0.52778	0.52031	0.51157	0.52418	0.50694	0.52418	0.50926	0.52224	0.50694	0.51644	0.5	0.50484	0.50694	0.49323	0.46296	0.49323	0.49537	0.4971	0.49537	0.50097	0.49306	0.50097	0.49306	0.49516	0.5	0.48549	0.45602	0.4913	0.50463	0.50484	0.49537	0.51064	0.49769	0.51064	0.49537	0.50484	0.49074	0.49323	0.49537	0.48162	0.44676	0.48356	0.46528	0.48743	0.49537
0.52805	0.47917	0.52611	0.47917	0.52805	0.47685	0.52611	0.47917	0.52611	0.47917	0.52418	0.47917	0.52418	0.47917	0.52418	0.47685	0.52224	0.47917	0.52224	0.47685	0.52224	0.47454	0.52611	0.46991	0.52611	0.46528	0.53191	0.46528	0.53191	0.46759	0.52805	0.46759	0.51644	0.47917	0.50677	0.42824	0.50677	0.43056	0.50677	0.47917	0.51644	0.46759	0.51257	0.46528	0.49903	0.47917	0.48936	0.4213	0.48743	0.42593
0.5706	0.51852	0.56867	0.51852	0.56867	0.52083	0.56093	0.52546	0.55126	0.47685	0.55126	0.47685	0.55899	0.52315	0.5706	0.51852	0.57253	0.51389	0.56673	0.51157	0.55899	0.50926	0.54352	0.51157	0.53385	0.46759	0.54352	0.51852	0.55126	0.50231	0.54932	0.49769	0.54352	0.49306	0.53385	0.49769	0.51838	0.46065	0.52224	0.4537	0.52418	0.46991	0.53578	0.51389	0.54739	0.5	0.54932	0.5	0.54739	0.49769
0.39845	0.63426	0.39845	0.63426	0.40039	0.63426	0.40039	0.63426	0.40039	0.63426	0.40039	0.63194	0.40232	0.63194	0.40039	0.63194	0.40039	0.63194	0.40232	0.63194	0.40232	0.63194	0.40232	0.63194	0.40426	0.63194	0.40232	0.62963	0.40232	0.62963	0.40232	0.63194	0.40232	0.62963	0.40232	0.62963	0.39072	0.64815	0.38878	0.65972	0.38878	0.65972	0.39072	0.64583	0.40039	0.62731	0.39652	0.62963	0.38491	0.63194
0.41393	0.625	0.41586	0.625	0.41586	0.62269	0.41779	0.62269	0.41586	0.62269	0.41779	0.62269	0.41779	0.62269	0.41779	0.62269	0.41779	0.62269	0.41779	0.62269	0.41973	0.62037	0.41779	0.62037	0.41779	0.62037	0.41779	0.62037	0.41586	0.62037	0.41006	0.62037	0.39652	0.61806	0.39265	0.61111	0.38878	0.60185	0.38298	0.59722	0.37524	0.62269	0.37524	0.62037	0.37524	0.59954	0.36944	0.60185	0.35783	0.6088
0.37524	0.6412	0.37524	0.64352	0.37524	0.6412	0.37524	0.6412	0.37524	0.64352	0.37524	0.6412	0.37524	0.6412	0.37524	0.6412	0.37524	0.6412	0.37524	0.6412	0.37524	0.6412	0.37524	0.63889	0.38685	0.62269	0.38685	0.60417	0.37911	0.60417	0.36944	0.6088	0.36557	0.60417	0.36557	0.58796	0.36557	0.59028	0.34429	0.61111	0.35397	0.59954	0.3559	0.5787	0.35397	0.58796	0.35783	0.58796	0.3501	0.5787
0.39845	0.63426	0.39845	0.63426	0.40039	0.63426	0.40039	0.63426	0.40039	0.63426	0.40039	0.63194	0.40232	0.63194	0.40039	0.63194	0.40039	0.63194	0.40232	0.63194	0.40232	0.63194	0.40232	0.63194	0.40426	0.63194	0.40232	0.62963	0.40232	0.62963	0.40232	0.63194	0.40232	0.62963	0.40232	0.62963	0.39072	0.64815	0.38878	0.65972	0.38878	0.65972	0.39072	0.64583	0.40039	0.62731	0.39652	0.62963	0.38491	0.63194
0.41393	0.625	0.41586	0.625	0.41586	0.62269	0.41779	0.62269	0.41586	0.62269	0.41779	0.62269	0.41779	0.62269	0.41779	0.62269	0.41779	0.62269	0.41779	0.62269	0.41973	0.62037	0.41779	0.62037	0.41779	0.62037	0.41779	0.62037	0.41586	0.62037	0.41006	0.62037	0.39652	0.61806	0.39265	0.61111	0.38878	0.60185	0.38298	0.59722	0.37524	0.62269	0.37524	0.62037	0.37524	0.59954	0.36944	0.60185	0.35783	0.6088
0.37524	0.6412	0.37524	0.64352	0.37524	0.6412	0.37524	0.6412	0.37524	0.64352	0.37524	0.6412	0.37524	0.6412	0.37524	0.6412	0.37524	0.6412	0.37524	0.6412	0.37524	0.6412	0.37524	0.63889	0.38685	0.62269	0.38685	0.60417	0.37911	0.60417	0.36944	0.6088	0.36557	0.60417	0.36557	0.58796	0.36557	0.59028	0.34429	0.61111	0.35397	0.59954	0.3559	0.5787	0.35397	0.58796	0.35783	0.58796	0.3501	0.5787
0.77176	0.58796	0.76983	0.59028	0.77369	0.58565	0.77369	0.58796	0.77369	0.58796	0.77176	0.58796	0.77176	0.58565	0.76789	0.58333	0.75242	0.5787	0.73501	0.56944	0.7118	0.55324	0.69246	0.52546	0.67505	0.49537	0.66151	0.46991	0.65184	0.44907	0.64797	0.43519	0.64217	0.43056	0.64023	0.43519	0.63443	0.44444	0.62282	0.46065	0.60542	0.4838	0.58607	0.51157	0.56867	0.54167	0.55513	0.56481	0.54545	0.58333
0.83752	0.58102	0.83752	0.58102	0.83559	0.58102	0.83752	0.58333	0.83752	0.58333	0.83559	0.58102	0.81044	0.56713	0.7853	0.55093	0.76402	0.53704	0.74081	0.52083	0.72147	0.50231	0.70406	0.4838	0.69826	0.48148	0.69246	0.49306	0.67505	0.51157	0.6499	0.54167	0.61896	0.56713	0.58801	0.58796	0.56093	0.6088	0.54739	0.62963	0.53191	0.63657	0.52418	0.63194	0.51451	0.61343	0.4971	0.58333	0.47776	0.55093
0.75822	0.62731	0.75822	0.63194	0.75822	0.63194	0.75822	0.61574	0.75822	0.62963	0.75822	0.625	0.76015	0.63426	0.75629	0.625	0.74855	0.62269	0.73694	0.61111	0.72727	0.58565	0.71567	0.55556	0.70019	0.52315	0.68859	0.49537	0.67892	0.47222	0.66731	0.4537	0.65764	0.44444	0.64797	0.44907	0.63636	0.45833	0.62282	0.47917	0.60542	0.50926	0.58221	0.54398	0.55513	0.57639	0.53772	0.60185	0.52418	0.62037
0.19342	0.54861	0.20116	0.53704	0.2147	0.52083	0.22244	0.48843	0.23404	0.47222	0.24565	0.43519	0.26112	0.40741	0.2766	0.37269	0.29207	0.34491	0.30368	0.33102	0.31141	0.31713	0.31721	0.31481	0.32302	0.32639	0.33462	0.34722	0.35203	0.37731	0.37911	0.41898	0.41199	0.44907	0.44487	0.46296	0.47776	0.48843	0.50097	0.50694	0.51451	0.51157	0.52611	0.50926	0.53385	0.49537	0.53772	0.48843	0.53578	0.49074
0.83559	0.61806	0.83559	0.61806	0.83559	0.62037	0.83559	0.61806	0.83559	0.62037	0.83559	0.62037	0.83559	0.62037	0.83559	0.62037	0.83559	0.62269	0.83559	0.62963	0.83172	0.61806	0.80271	0.58796	0.76402	0.47222	0.73888	0.42824	0.71567	0.47917	0.69632	0.61574	0.67892	0.69907	0.66151	0.70602	0.63056	0.64352	0.58221	0.53704	0.55126	0.44213	0.52998	0.40741	0.52224	0.46065	0.50677	0.56713	0.48162	0.65046
0.86074	0.59028	0.86074	0.59028	0.86074	0.58796	0.8588	0.58565	0.8588	0.58796	0.86074	0.58796	0.86267	0.59028	0.86267	0.59028	0.86074	0.59259	0.86074	0.59028	0.8588	0.59259	0.86074	0.59259	0.86074	0.59491	0.8588	0.59259	0.8588	0.59028	0.85687	0.58102	0.8472	0.58565	0.81431	0.54167	0.77756	0.44213	0.75242	0.375	0.73308	0.33796	0.72147	0.32407	0.706	0.35185	0.67892	0.40741	0.64023	0.49537
0.83752	0.69213	0.83946	0.68287	0.83946	0.67824	0.83752	0.6875	0.83559	0.69444	0.83172	0.66898	0.81818	0.64583	0.80271	0.61574	0.78143	0.57407	0.75822	0.53472	0.73888	0.4838	0.72147	0.4537	0.70793	0.44676	0.69246	0.4537	0.67311	0.46528	0.65377	0.49306	0.61702	0.53704	0.57834	0.58796	0.54545	0.63657	0.52224	0.6713	0.50677	0.69907	0.50097	0.70833	0.49903	0.71296	0.50097	0.71065	0.50097	0.70833
0.90329	0.68056	0.90135	0.68056	0.90135	0.68287	0.89749	0.67824	0.85493	0.64815	0.83172	0.60648	0.81625	0.55556	0.80851	0.49769	0.80464	0.46991	0.80077	0.46759	0.78917	0.47917	0.75822	0.52546	0.71567	0.59028	0.67698	0.65509	0.6441	0.7037	0.63056	0.71991	0.62863	0.72222	0.62089	0.72454	0.59961	0.68981	0.56286	0.63889	0.52998	0.55787	0.4971	0.49074	0.47582	0.44213	0.46422	0.43519	0.46035	0.4375
0.89555	0.7037	0.89749	0.69676	0.89362	0.70139	0.89555	0.70602	0.89555	0.70139	0.88588	0.67593	0.86654	0.62963	0.84139	0.57407	0.82398	0.52083	0.81044	0.46759	0.80077	0.43519	0.79691	0.43519	0.79691	0.44444	0.7795	0.47454	0.74081	0.53935	0.69052	0.60417	0.65571	0.65741	0.63443	0.7037	0.62476	0.72917	0.61896	0.73843	0.62089	0.74306	0.61702	0.72917	0.60542	0.67824	0.58994	0.60648	0.57253	0.53935
0.91876	0.65278	0.9207	0.65278	0.92456	0.64815	0.90522	0.64583	0.86847	0.59954	0.84333	0.54861	0.82012	0.4838	0.80077	0.42361	0.78917	0.39352	0.78337	0.39583	0.77756	0.39352	0.75822	0.42361	0.70986	0.51389	0.66925	0.59954	0.64603	0.65741	0.6383	0.68981	0.6383	0.69907	0.63056	0.69676	0.60348	0.66667	0.5648	0.60648	0.52805	0.53009	0.49903	0.46065	0.48936	0.40278	0.49516	0.38889	0.49323	0.3912
0.90522	0.71528	0.90135	0.71991	0.90135	0.72222	0.90522	0.71759	0.90716	0.72222	0.89942	0.72222	0.86654	0.70602	0.853	0.66204	0.82979	0.58565	0.80851	0.51389	0.80077	0.48843	0.79691	0.48843	0.79304	0.49074	0.77756	0.51852	0.74855	0.59954	0.7176	0.66435	0.68859	0.71528	0.67118	0.72685	0.66925	0.73148	0.66925	0.73148	0.66151	0.7338	0.63636	0.71528	0.59188	0.63657	0.55126	0.54398	0.52418	0.49306
0.91876	0.72454	0.92263	0.71991	0.91876	0.72222	0.9207	0.72222	0.92456	0.71528	0.91489	0.72222	0.88008	0.6875	0.853	0.63426	0.83172	0.60185	0.81238	0.55787	0.79884	0.49306	0.78723	0.44907	0.7795	0.44213	0.77176	0.44907	0.75048	0.49074	0.70986	0.57176	0.67892	0.64815	0.65184	0.69676	0.63443	0.72685	0.62282	0.74769	0.61702	0.75463	0.61315	0.75926	0.59768	0.75463	0.55899	0.71528	0.52611	0.61806
0.11219	0.5162	0.11219	0.45833	0.11219	0.43519	0.11219	0.43287	0.12573	0.4375	0.1412	0.45833	0.16441	0.48843	0.19536	0.52778	0.22631	0.56944	0.24758	0.60185	0.26886	0.63657	0.28627	0.65046	0.29207	0.65278	0.2882	0.64815	0.29014	0.63426	0.30368	0.61574	0.32495	0.59028	0.35203	0.56481	0.37911	0.52546	0.40232	0.48611	0.41973	0.45602	0.4352	0.43056	0.44681	0.41898	0.45455	0.41435	0.45841	0.42361
0.15087	0.41204	0.15861	0.43287	0.17021	0.4537	0.18956	0.48611	0.21277	0.51852	0.22631	0.54167	0.24371	0.56713	0.26306	0.59028	0.2766	0.60185	0.2882	0.61806	0.294	0.62269	0.29207	0.62269	0.29594	0.61343	0.30754	0.60417	0.33269	0.58333	0.3501	0.54861	0.3675	0.50231	0.38491	0.46296	0.40232	0.42824	0.41586	0.39583	0.4236	0.37731	0.43327	0.36574	0.43907	0.36343	0.45068	0.37037	0.47002	0.3912
0.17215	0.38194	0.17215	0.38194	0.17408	0.38194	0.17408	0.38426	0.17988	0.38889	0.17988	0.41898	0.17795	0.44907	0.19149	0.46991	0.23017	0.51157	0.27466	0.56019	0.31335	0.59722	0.33849	0.63657	0.35203	0.66435	0.35783	0.67361	0.3617	0.6713	0.37137	0.66435	0.38298	0.64815	0.40426	0.61111	0.43327	0.56944	0.45841	0.52083	0.47969	0.46759	0.50097	0.4213	0.52031	0.38657	0.53772	0.36574	0.54739	0.3588
0.15474	0.43287	0.15861	0.43519	0.16634	0.43981	0.17795	0.44676	0.19149	0.45139	0.21277	0.47454	0.22437	0.52315	0.25532	0.57176	0.29594	0.62269	0.33462	0.6713	0.35977	0.69676	0.36944	0.70139	0.37331	0.7037	0.38104	0.70833	0.40426	0.70139	0.4294	0.6713	0.44874	0.62731	0.46422	0.58796	0.48162	0.54861	0.49903	0.51157	0.51644	0.48148	0.53385	0.45602	0.54352	0.43981	0.54739	0.42824	0.54545	0.42361
0.090909	0.40509	0.085106	0.40741	0.085106	0.40741	0.088975	0.40509	0.092843	0.40972	0.10058	0.43056	0.12186	0.46759	0.15861	0.50694	0.19536	0.56019	0.23791	0.62037	0.2766	0.6713	0.29207	0.69907	0.30561	0.70602	0.30368	0.69444	0.29787	0.6713	0.30561	0.64815	0.32689	0.61111	0.35397	0.57176	0.38491	0.53009	0.42553	0.48843	0.46035	0.45139	0.48743	0.42593	0.50484	0.40741	0.51257	0.40278	0.51257	0.41435
0.11412	0.35185	0.11605	0.35417	0.11605	0.35648	0.12573	0.36343	0.14894	0.37963	0.1412	0.41204	0.16248	0.47222	0.20309	0.52083	0.23404	0.56944	0.26112	0.6088	0.27853	0.62963	0.28433	0.63426	0.28627	0.62731	0.29014	0.61806	0.30561	0.59722	0.32882	0.56944	0.3559	0.52778	0.38491	0.4838	0.41586	0.43519	0.44294	0.39583	0.46228	0.36574	0.47389	0.35417	0.47969	0.35185	0.48549	0.35417	0.4971	0.3588
0.51838	0.64352	0.52031	0.6412	0.51644	0.64352	0.51064	0.64815	0.51644	0.64352	0.51257	0.64815	0.51451	0.64815	0.51064	0.64815	0.5087	0.64583	0.50677	0.64352	0.4913	0.63889	0.47969	0.62731	0.47002	0.61806	0.46422	0.60185	0.45648	0.59259	0.44294	0.56944	0.4236	0.53935	0.40426	0.52083	0.38878	0.49769	0.37331	0.47917	0.35977	0.46759	0.34816	0.46528	0.34043	0.47222	0.33462	0.48611	0.32882	0.50694
0.6499	0.65972	0.63056	0.62269	0.61122	0.58333	0.59381	0.54167	0.57447	0.50231	0.55513	0.46991	0.53385	0.45833	0.51451	0.47222	0.50097	0.51157	0.48162	0.55324	0.45648	0.59954	0.43133	0.64352	0.41393	0.66435	0.41006	0.67824	0.41006	0.69444	0.40426	0.7037	0.40232	0.69907	0.40426	0.6875	0.39458	0.66204	0.37524	0.63889	0.36557	0.61574	0.3675	0.57407	0.37331	0.53009	0.37137	0.49306	0.36557	0.46759
0.58607	0.72917	0.58607	0.72222	0.58607	0.72454	0.58994	0.72454	0.58994	0.72454	0.58607	0.71528	0.57447	0.7037	0.56093	0.67824	0.54545	0.64352	0.53191	0.59722	0.52224	0.55787	0.50484	0.52083	0.47969	0.5	0.45068	0.50694	0.42553	0.53935	0.40426	0.5787	0.39072	0.60417	0.37911	0.62963	0.34623	0.6713	0.31915	0.70139	0.30754	0.72222	0.29787	0.7338	0.30368	0.72454	0.31335	0.7037	0.33269	0.67361
0.51838	0.64352	0.52031	0.6412	0.51644	0.64352	0.51064	0.64815	0.51644	0.64352	0.51257	0.64815	0.51451	0.64815	0.51064	0.64815	0.5087	0.64583	0.50677	0.64352	0.4913	0.63889	0.47969	0.62731	0.47002	0.61806	0.46422	0.60185	0.45648	0.59259	0.44294	0.56944	0.4236	0.53935	0.40426	0.52083	0.38878	0.49769	0.37331	0.47917	0.35977	0.46759	0.34816	0.46528	0.34043	0.47222	0.33462	0.48611	0.32882	0.50694
0.6499	0.65972	0.63056	0.62269	0.61122	0.58333	0.59381	0.54167	0.57447	0.50231	0.55513	0.46991	0.53385	0.45833	0.51451	0.47222	0.50097	0.51157	0.48162	0.55324	0.45648	0.59954	0.43133	0.64352	0.41393	0.66435	0.41006	0.67824	0.41006	0.69444	0.40426	0.7037	0.40232	0.69907	0.40426	0.6875	0.39458	0.66204	0.37524	0.63889	0.36557	0.61574	0.3675	0.57407	0.37331	0.53009	0.37137	0.49306	0.36557	0.46759
0.58607	0.72917	0.58607	0.72222	0.58607	0.72454	0.58994	0.72454	0.58994	0.72454	0.58607	0.71528	0.57447	0.7037	0.56093	0.67824	0.54545	0.64352	0.53191	0.59722	0.52224	0.55787	0.50484	0.52083	0.47969	0.5	0.45068	0.50694	0.42553	0.53935	0.40426	0.5787	0.39072	0.60417	0.37911	0.62963	0.34623	0.6713	0.31915	0.70139	0.30754	0.72222	0.29787	0.7338	0.30368	0.72454	0.31335	0.7037	0.33269	0.67361
0.61509	0.70602	0.61702	0.70602	0.61702	0.70602	0.61702	0.70602	0.61702	0.70602	0.61702	0.70602	0.61702	0.70602	0.61509	0.7037	0.60928	0.7037	0.59188	0.69213	0.55513	0.6713	0.51644	0.65741	0.46422	0.6412	0.41779	0.63657	0.40232	0.63194	0.40812	0.63194	0.41199	0.62731	0.41973	0.61806	0.44294	0.59722	0.48356	0.57176	0.53385	0.54861	0.58994	0.53241	0.6325	0.52315	0.6499	0.51852	0.65184	0.5162
0.61702	0.75	0.61702	0.75	0.61702	0.75	0.61702	0.75	0.61896	0.75	0.61702	0.75	0.61896	0.75	0.61702	0.74769	0.61122	0.73843	0.59768	0.72685	0.56867	0.70833	0.54159	0.69444	0.51064	0.68287	0.48356	0.67824	0.46615	0.67361	0.46035	0.67361	0.46615	0.6713	0.47969	0.66204	0.50484	0.64815	0.54545	0.61806	0.57253	0.60417	0.60348	0.58565	0.63636	0.57176	0.66151	0.56481	0.68279	0.55324
0.67892	0.73148	0.67892	0.72917	0.67892	0.73148	0.67698	0.72917	0.67698	0.72917	0.66151	0.72222	0.62863	0.7037	0.58994	0.68519	0.54545	0.67593	0.50097	0.6713	0.46035	0.67824	0.43133	0.68287	0.4294	0.68287	0.44487	0.67361	0.47776	0.64815	0.53191	0.60185	0.5706	0.57407	0.61702	0.5463	0.6499	0.53009	0.67118	0.52546	0.68085	0.51852	0.67892	0.52083	0.66151	0.52083	0.62282	0.51389	0.56673	0.5
0.45261	0.75694	0.45068	0.75926	0.45455	0.75926	0.45455	0.75694	0.46809	0.74769	0.4971	0.72454	0.53772	0.68981	0.58027	0.65046	0.62282	0.61806	0.6441	0.60185	0.6441	0.59954	0.62089	0.60185	0.58221	0.59954	0.53578	0.59954	0.48356	0.57639	0.43327	0.5463	0.38104	0.50463	0.35783	0.47454	0.3501	0.4838	0.34623	0.49074	0.3617	0.48148	0.39845	0.47917	0.43133	0.46991	0.47389	0.44213	0.51451	0.40509
0.72534	0.74074	0.72534	0.74074	0.72534	0.74074	0.72534	0.74074	0.72534	0.74074	0.72534	0.74074	0.72534	0.74074	0.72534	0.74074	0.72147	0.74306	0.72147	0.74074	0.71954	0.7338	0.70019	0.72454	0.6499	0.71759	0.58801	0.71065	0.53385	0.71065	0.53578	0.69676	0.55899	0.67593	0.58414	0.64815	0.61122	0.61806	0.64603	0.60185	0.69826	0.58565	0.75822	0.56944	0.80271	0.5625	0.80464	0.55787	0.78143	0.55556
0.68859	0.71296	0.69246	0.71065	0.69052	0.71528	0.68859	0.71528	0.69052	0.71296	0.68665	0.71528	0.69052	0.71065	0.70019	0.70602	0.7234	0.69676	0.75629	0.67824	0.79884	0.66204	0.84333	0.66898	0.88201	0.66667	0.90522	0.65509	0.91489	0.65741	0.91103	0.66204	0.88781	0.65278	0.84526	0.62731	0.7853	0.60417	0.71954	0.57407	0.65764	0.54861	0.60735	0.52546	0.56867	0.50926	0.53965	0.5	0.52805	0.49769
0.54932	0.875	0.55126	0.875	0.55319	0.875	0.55513	0.875	0.55319	0.875	0.55126	0.875	0.54739	0.87037	0.54545	0.86343	0.54739	0.86343	0.53772	0.86111	0.50484	0.84722	0.44294	0.8125	0.38491	0.79167	0.32108	0.77546	0.31335	0.78472	0.31528	0.78241	0.35783	0.77778	0.44487	0.75463	0.54739	0.71759	0.62476	0.67593	0.64603	0.6713	0.6441	0.66898	0.62282	0.66667	0.55319	0.65046	0.46809	0.62963
0.60348	0.86111	0.60348	0.86111	0.59961	0.86111	0.60155	0.86111	0.60155	0.86111	0.60735	0.84954	0.62476	0.8125	0.64603	0.77778	0.69439	0.7338	0.73501	0.70139	0.74855	0.69907	0.74855	0.69907	0.74081	0.69907	0.7176	0.69907	0.67118	0.67824	0.63056	0.65509	0.59188	0.63194	0.55706	0.62037	0.54545	0.62037	0.55126	0.62037	0.55899	0.61574	0.57834	0.59954	0.62863	0.55324	0.66925	0.51389	0.69826	0.48843
0.6499	0.7963	0.65184	0.7963	0.6499	0.79398	0.6499	0.79398	0.64797	0.79398	0.62476	0.78009	0.58414	0.76157	0.53965	0.74306	0.5029	0.73611	0.47002	0.73148	0.45648	0.73148	0.45841	0.72917	0.48162	0.71759	0.54159	0.68981	0.60155	0.66667	0.65377	0.64352	0.69246	0.61806	0.70793	0.61111	0.70406	0.61111	0.67698	0.6088	0.62282	0.60185	0.5706	0.59259	0.52805	0.56944	0.49903	0.55324	0.47195	0.54167
0.72921	0.78472	0.73114	0.78241	0.72727	0.78472	0.72727	0.78241	0.71567	0.77778	0.66151	0.77315	0.61702	0.76852	0.56093	0.76157	0.51451	0.75231	0.49516	0.75	0.49516	0.74769	0.5087	0.74074	0.55513	0.71065	0.61509	0.65972	0.67118	0.625	0.70986	0.59954	0.72534	0.59259	0.7234	0.59259	0.70213	0.58796	0.66151	0.56481	0.61896	0.51852	0.57834	0.4838	0.53772	0.46296	0.4971	0.44444	0.48356	0.44444
0.706	0.81713	0.706	0.81481	0.70406	0.81481	0.706	0.81713	0.69439	0.81481	0.66538	0.80093	0.60542	0.79167	0.54932	0.77778	0.5029	0.7662	0.47389	0.75926	0.47002	0.75926	0.47002	0.75926	0.49516	0.74074	0.55513	0.7037	0.61896	0.66204	0.67505	0.62731	0.70986	0.61111	0.71373	0.60648	0.70406	0.60185	0.66731	0.59028	0.61702	0.55787	0.57253	0.52315	0.52805	0.49306	0.48356	0.46991	0.46228	0.46528
0.65184	0.82407	0.65184	0.82639	0.65184	0.82639	0.65184	0.82639	0.65184	0.82639	0.6499	0.82407	0.62863	0.81019	0.56867	0.79167	0.50484	0.7662	0.45455	0.74769	0.44294	0.74769	0.44874	0.74306	0.47582	0.73611	0.54545	0.68287	0.62476	0.62269	0.68472	0.58102	0.69826	0.57639	0.68665	0.57639	0.66151	0.56481	0.61122	0.5162	0.54932	0.47454	0.49323	0.4537	0.44294	0.43519	0.43714	0.43287	0.43907	0.43287
0.45455	0.84954	0.45261	0.85185	0.45068	0.85417	0.45455	0.85417	0.44101	0.84491	0.40619	0.81713	0.3501	0.78241	0.29787	0.74074	0.23211	0.69676	0.17602	0.66435	0.1354	0.64815	0.15667	0.62963	0.16248	0.62037	0.15474	0.61574	0.18956	0.61343	0.21857	0.63194	0.26499	0.63194	0.31915	0.62037	0.36944	0.59722	0.41006	0.56713	0.44101	0.54398	0.46615	0.52546	0.48356	0.50926	0.4913	0.49537	0.47776	0.47917
0.53772	0.7662	0.53772	0.7662	0.53772	0.7662	0.53385	0.76852	0.53772	0.76852	0.53385	0.7662	0.52611	0.7662	0.51451	0.76157	0.47776	0.74769	0.4236	0.72685	0.35977	0.6875	0.30174	0.64815	0.25725	0.62037	0.23017	0.60648	0.22437	0.60185	0.22631	0.59954	0.23211	0.59722	0.25725	0.59954	0.294	0.60417	0.33656	0.59028	0.37331	0.57407	0.41586	0.55093	0.46228	0.53009	0.4971	0.5162	0.51644	0.50463
0.43714	0.75694	0.4352	0.75694	0.43133	0.75463	0.4294	0.75	0.40812	0.74074	0.37137	0.71528	0.32495	0.67593	0.2766	0.63889	0.22824	0.59954	0.19729	0.57176	0.17988	0.55787	0.18182	0.55556	0.18762	0.55787	0.21083	0.56481	0.23598	0.57407	0.27853	0.5625	0.31915	0.54398	0.35977	0.5162	0.40426	0.49537	0.45455	0.47685	0.49516	0.46528	0.52224	0.45602	0.52805	0.44676	0.52031	0.4375	0.4971	0.4213
0.49903	0.77546	0.4971	0.77546	0.48936	0.76852	0.46422	0.76389	0.41199	0.75	0.34816	0.72454	0.29207	0.6875	0.24565	0.64815	0.21083	0.60185	0.17021	0.57176	0.16054	0.56944	0.16441	0.57407	0.17795	0.57407	0.19923	0.58796	0.23598	0.59259	0.29207	0.58102	0.35203	0.57407	0.41199	0.55787	0.46615	0.54167	0.51644	0.51852	0.56093	0.50231	0.58414	0.49769	0.58994	0.49769	0.58994	0.49074	0.58027	0.4838
0.44874	0.76157	0.44681	0.76157	0.43907	0.75926	0.42747	0.75	0.40039	0.72917	0.36364	0.69213	0.30174	0.64583	0.25145	0.60648	0.22437	0.56944	0.19536	0.55093	0.18375	0.54167	0.19149	0.53704	0.2147	0.53472	0.24758	0.54167	0.28433	0.55324	0.33269	0.56019	0.38298	0.54861	0.43327	0.53241	0.47582	0.51852	0.51064	0.51852	0.52418	0.5162	0.51838	0.50694	0.50097	0.49769	0.47389	0.48148	0.4352	0.46759
0.53772	0.84259	0.53772	0.84259	0.53772	0.84259	0.53578	0.84259	0.53772	0.84259	0.54545	0.84259	0.56867	0.83565	0.59574	0.81713	0.63056	0.78704	0.66344	0.75	0.70986	0.72222	0.70986	0.7037	0.7234	0.68981	0.71954	0.67824	0.69246	0.66435	0.6441	0.65278	0.60348	0.66204	0.55899	0.65972	0.51064	0.64352	0.46422	0.61111	0.40619	0.58796	0.34816	0.55787	0.29787	0.54398	0.27273	0.53472	0.27079	0.52546
0.58221	0.72917	0.58027	0.72917	0.57834	0.72454	0.59188	0.73148	0.61509	0.72685	0.64797	0.71991	0.68085	0.71759	0.68472	0.71528	0.66151	0.70139	0.62282	0.67593	0.5706	0.64352	0.51257	0.6088	0.45648	0.58333	0.40426	0.5625	0.39652	0.55787	0.42166	0.56019	0.47002	0.57176	0.51451	0.57639	0.5648	0.57407	0.60542	0.57176	0.64023	0.58333	0.6441	0.58333	0.63443	0.57639	0.61122	0.56481	0.57253	0.53704
0.54932	0.71528	0.54739	0.71991	0.55126	0.71991	0.54932	0.71759	0.55126	0.71991	0.54932	0.71759	0.55706	0.71991	0.58027	0.72222	0.61896	0.7338	0.66538	0.71528	0.70793	0.69907	0.73114	0.7037	0.73114	0.69907	0.71567	0.68981	0.69052	0.66667	0.65571	0.63426	0.61122	0.59722	0.56093	0.56481	0.51064	0.53935	0.46809	0.52546	0.46035	0.52778	0.46809	0.53241	0.47582	0.53472	0.51064	0.53472	0.55319	0.52315
0.6383	0.77778	0.6383	0.77546	0.63636	0.78009	0.63636	0.77778	0.63636	0.77778	0.6325	0.77778	0.61122	0.7662	0.55319	0.72685	0.48936	0.68519	0.41973	0.63889	0.37331	0.60185	0.34236	0.59259	0.3501	0.59722	0.3617	0.59491	0.39265	0.60185	0.4352	0.61806	0.49323	0.60417	0.54352	0.58565	0.58414	0.57407	0.62282	0.57407	0.64603	0.58565	0.64217	0.58333	0.63636	0.58102	0.61702	0.56481	0.59574	0.54167
0.58221	0.72917	0.58027	0.72917	0.57834	0.72454	0.59188	0.73148	0.61509	0.72685	0.64797	0.71991	0.68085	0.71759	0.68472	0.71528	0.66151	0.70139	0.62282	0.67593	0.5706	0.64352	0.51257	0.6088	0.45648	0.58333	0.40426	0.5625	0.39652	0.55787	0.42166	0.56019	0.47002	0.57176	0.51451	0.57639	0.5648	0.57407	0.60542	0.57176	0.64023	0.58333	0.6441	0.58333	0.63443	0.57639	0.61122	0.56481	0.57253	0.53704
0.54932	0.71528	0.54739	0.71991	0.55126	0.71991	0.54932	0.71759	0.55126	0.71991	0.54932	0.71759	0.55706	0.71991	0.58027	0.72222	0.61896	0.7338	0.66538	0.71528	0.70793	0.69907	0.73114	0.7037	0.73114	0.69907	0.71567	0.68981	0.69052	0.66667	0.65571	0.63426	0.61122	0.59722	0.56093	0.56481	0.51064	0.53935	0.46809	0.52546	0.46035	0.52778	0.46809	0.53241	0.47582	0.53472	0.51064	0.53472	0.55319	0.52315
0.6383	0.77778	0.6383	0.77546	0.63636	0.78009	0.63636	0.77778	0.63636	0.77778	0.6325	0.77778	0.61122	0.7662	0.55319	0.72685	0.48936	0.68519	0.41973	0.63889	0.37331	0.60185	0.34236	0.59259	0.3501	0.59722	0.3617	0.59491	0.39265	0.60185	0.4352	0.61806	0.49323	0.60417	0.54352	0.58565	0.58414	0.57407	0.62282	0.57407	0.64603	0.58565	0.64217	0.58333	0.63636	0.58102	0.61702	0.56481	0.59574	0.54167
0.9323	0.55556	0.93037	0.55556	0.9323	0.55787	0.9323	0.55556	0.9323	0.55787	0.9323	0.55556	0.93424	0.55324	0.94197	0.55093	0.94391	0.54861	0.94391	0.53935	0.94197	0.52778	0.94197	0.50694	0.9381	0.48148	0.9265	0.5	0.90522	0.47685	0.88395	0.45139	0.853	0.41667	0.81238	0.40509	0.78143	0.42361	0.75629	0.45833	0.73501	0.48611	0.7176	0.50926	0.706	0.53241	0.69052	0.55324	0.68085	0.57407
0.8646	0.50926	0.86074	0.50926	0.86267	0.50926	0.8646	0.50694	0.86074	0.50926	0.8646	0.50694	0.86267	0.50463	0.86267	0.49074	0.8588	0.47454	0.85493	0.47222	0.85106	0.46296	0.84526	0.4375	0.83946	0.40046	0.82979	0.36806	0.81044	0.34028	0.78917	0.32407	0.76209	0.31481	0.72921	0.31019	0.69826	0.31481	0.67118	0.32176	0.64603	0.34028	0.62669	0.37037	0.61315	0.40741	0.61122	0.44907	0.60928	0.49074
0.85106	0.60417	0.85106	0.60417	0.85106	0.60417	0.85106	0.60417	0.85493	0.58102	0.85687	0.55787	0.8588	0.53472	0.85106	0.50926	0.83752	0.47222	0.82012	0.43519	0.80077	0.40509	0.76983	0.38426	0.73114	0.36574	0.68859	0.35648	0.64603	0.37037	0.60928	0.40741	0.58414	0.45139	0.57253	0.49769	0.58221	0.5463	0.60735	0.5787	0.63056	0.60648	0.63443	0.62037	0.61509	0.63426	0.5706	0.65278	0.52805	0.65972
0.81625	0.51852	0.81625	0.51852	0.81625	0.5162	0.81431	0.5162	0.81238	0.5162	0.81238	0.51852	0.80851	0.51157	0.80271	0.50231	0.79497	0.49769	0.7911	0.5162	0.77756	0.48611	0.75822	0.45833	0.73308	0.43519	0.70406	0.42824	0.67311	0.43287	0.65184	0.44444	0.6383	0.46296	0.63443	0.48611	0.63443	0.50231	0.63443	0.53472	0.63636	0.5463	0.62282	0.56713	0.60542	0.59028	0.58994	0.60648	0.57253	0.61806
0.87621	0.55324	0.87427	0.5463	0.87621	0.55093	0.87621	0.54861	0.87621	0.55093	0.87621	0.55093	0.87621	0.54861	0.87621	0.55093	0.87621	0.55093	0.87427	0.54861	0.87621	0.55556	0.87621	0.56019	0.87621	0.56481	0.87621	0.55093	0.87041	0.50231	0.86074	0.43056	0.83752	0.3588	0.81044	0.29398	0.77756	0.25231	0.73694	0.22917	0.68859	0.23843	0.6383	0.28935	0.60735	0.37037	0.60155	0.47454	0.60348	0.55556
0.853	0.57639	0.85493	0.57407	0.853	0.57639	0.853	0.57407	0.85493	0.56944	0.8588	0.55787	0.85493	0.5463	0.853	0.54398	0.84139	0.49769	0.82012	0.4375	0.7911	0.39583	0.75435	0.375	0.7118	0.37731	0.66731	0.40278	0.62863	0.44907	0.61122	0.50694	0.61702	0.55556	0.61896	0.60185	0.59961	0.64352	0.56093	0.66898	0.52031	0.68056	0.47969	0.68287	0.45455	0.65972	0.44101	0.62269	0.44294	0.56481
0.853	0.74537	0.8588	0.74074	0.8588	0.74074	0.85687	0.74074	0.853	0.74537	0.83946	0.77315	0.84139	0.74537	0.8472	0.6875	0.8472	0.63426	0.8472	0.59722	0.84139	0.55556	0.82785	0.52083	0.81238	0.48843	0.78723	0.46528	0.75435	0.44907	0.71373	0.44444	0.67892	0.44676	0.65377	0.46065	0.63636	0.47685	0.61896	0.50463	0.61122	0.53935	0.60735	0.58333	0.60735	0.62269	0.60155	0.65741	0.59381	0.68056
0.82979	0.7662	0.82979	0.7662	0.82979	0.77083	0.82785	0.77083	0.82979	0.7662	0.83366	0.75	0.83366	0.72685	0.83366	0.70833	0.83172	0.69444	0.82979	0.66204	0.82592	0.62963	0.82205	0.59722	0.81818	0.56481	0.80851	0.53935	0.79691	0.51157	0.77756	0.49074	0.75435	0.4838	0.73114	0.49074	0.70986	0.50463	0.69052	0.52315	0.67698	0.54861	0.67118	0.57407	0.66925	0.60185	0.66925	0.63194	0.66731	0.65741
0.79304	0.74769	0.79304	0.74306	0.7911	0.74306	0.78917	0.73843	0.78723	0.72222	0.7853	0.70602	0.7853	0.68287	0.78917	0.65741	0.79304	0.62731	0.79304	0.59722	0.7911	0.56713	0.78917	0.53704	0.78337	0.51389	0.77176	0.50231	0.75048	0.48611	0.72534	0.47454	0.69439	0.47222	0.66925	0.47917	0.65571	0.5	0.6441	0.52778	0.6383	0.55556	0.63636	0.58565	0.63056	0.61343	0.62089	0.6412	0.61315	0.66667
0.75629	0.75	0.75242	0.76389	0.75435	0.75926	0.75435	0.75231	0.74855	0.74537	0.74662	0.71528	0.75048	0.68056	0.75048	0.64352	0.74662	0.60417	0.74081	0.5625	0.73308	0.53009	0.7176	0.50926	0.69439	0.49074	0.66538	0.48611	0.6383	0.49306	0.61896	0.52315	0.60542	0.55324	0.59768	0.59028	0.58607	0.62731	0.57834	0.66667	0.5706	0.69676	0.55706	0.71759	0.52998	0.74074	0.5029	0.75	0.47969	0.75694
0.83172	0.7338	0.83366	0.73148	0.82979	0.73611	0.82979	0.72454	0.82979	0.72222	0.83172	0.72222	0.83172	0.71991	0.82785	0.69676	0.82205	0.65741	0.81625	0.61574	0.81044	0.57407	0.80077	0.52546	0.7795	0.47685	0.74855	0.43981	0.7118	0.43981	0.67698	0.47454	0.65764	0.5162	0.64797	0.55787	0.64603	0.60417	0.6383	0.65046	0.62089	0.6875	0.59574	0.71759	0.5648	0.74074	0.53191	0.74537	0.5029	0.72222
0.78337	0.71991	0.78337	0.71759	0.78143	0.72222	0.78143	0.71991	0.78143	0.7037	0.77756	0.67824	0.77369	0.6412	0.77176	0.6088	0.77756	0.55787	0.77563	0.51389	0.76402	0.47917	0.73308	0.45602	0.69246	0.45139	0.6499	0.45833	0.61896	0.48843	0.59574	0.52315	0.58027	0.5625	0.5764	0.59259	0.57447	0.62963	0.56093	0.66435	0.53965	0.69213	0.51838	0.69907	0.48356	0.69444	0.45648	0.68519	0.44101	0.66667
0.83752	0.59722	0.83559	0.59954	0.83946	0.59954	0.83366	0.60185	0.83559	0.60648	0.83559	0.60648	0.84139	0.59954	0.82979	0.60185	0.82979	0.59491	0.78723	0.58102	0.7795	0.56481	0.76789	0.54167	0.75822	0.51852	0.75435	0.51157	0.74468	0.49074	0.72921	0.47454	0.70986	0.46528	0.69052	0.46528	0.67118	0.47222	0.65377	0.4838	0.64023	0.5	0.62863	0.51852	0.61702	0.54167	0.60735	0.56019	0.59574	0.58796
0.82398	0.64815	0.78917	0.64583	0.77563	0.63194	0.76402	0.64352	0.75822	0.63426	0.75048	0.6088	0.73888	0.58102	0.72727	0.55556	0.7118	0.52315	0.68859	0.49769	0.66344	0.48148	0.63636	0.47917	0.60928	0.49074	0.58607	0.50694	0.5648	0.53009	0.54932	0.55324	0.53965	0.5787	0.53385	0.59954	0.52998	0.63194	0.52031	0.6713	0.51257	0.69907	0.5029	0.71528	0.48356	0.71991	0.46228	0.74537	0.4352	0.7662
0.8646	0.67593	0.87234	0.66667	0.8646	0.65741	0.853	0.64352	0.82012	0.63889	0.80851	0.64352	0.79497	0.59954	0.76983	0.55324	0.74662	0.51389	0.7176	0.49306	0.68279	0.48843	0.6441	0.49306	0.61315	0.50926	0.59381	0.53472	0.5764	0.56481	0.55899	0.59491	0.54739	0.625	0.53578	0.66898	0.52805	0.70139	0.4913	0.71065	0.48162	0.74074	0.46422	0.75926	0.43907	0.77083	0.40039	0.77546	0.3675	0.7662
0.82592	0.69213	0.83366	0.69213	0.83559	0.68981	0.82398	0.69444	0.83946	0.69213	0.82979	0.69444	0.84139	0.68056	0.84913	0.65509	0.82205	0.6412	0.80658	0.63889	0.80271	0.63426	0.79497	0.59954	0.7795	0.56481	0.76209	0.53472	0.74275	0.50926	0.71954	0.49537	0.69439	0.49074	0.66538	0.49537	0.63636	0.50926	0.61315	0.53009	0.59574	0.56019	0.58027	0.59028	0.57447	0.61111	0.56673	0.6412	0.55513	0.65741
0.88395	0.61574	0.88201	0.61806	0.87234	0.62037	0.87041	0.61574	0.84526	0.61574	0.83559	0.6088	0.82205	0.60417	0.80851	0.60648	0.80658	0.58796	0.79884	0.59954	0.7853	0.57176	0.77369	0.5463	0.76015	0.5162	0.74081	0.49537	0.7176	0.47685	0.69052	0.46759	0.66151	0.46528	0.62669	0.47454	0.59381	0.49306	0.56673	0.52083	0.54545	0.54861	0.53191	0.57639	0.52224	0.6088	0.52224	0.62731	0.52224	0.65741
0.80464	0.625	0.80077	0.62269	0.78723	0.62037	0.76983	0.61806	0.76402	0.62963	0.74855	0.62269	0.73308	0.60185	0.71567	0.58565	0.70406	0.56481	0.68665	0.53935	0.66925	0.51852	0.64023	0.50463	0.61122	0.50694	0.5764	0.51852	0.54739	0.53704	0.52418	0.56019	0.51257	0.5787	0.5087	0.59491	0.5087	0.61806	0.50677	0.64815	0.50484	0.67824	0.49323	0.70139	0.47969	0.71528	0.43907	0.71991	0.42747	0.72917
0.66925	0.62269	0.66731	0.61574	0.65957	0.59722	0.64603	0.56019	0.61896	0.51157	0.58801	0.46759	0.55706	0.4375	0.52418	0.4213	0.49516	0.41435	0.47002	0.41667	0.44487	0.42824	0.42553	0.44444	0.40619	0.46759	0.39072	0.49537	0.38298	0.52315	0.38491	0.55324	0.39265	0.58565	0.39845	0.60648	0.39845	0.625	0.39458	0.65046	0.39072	0.67361	0.38491	0.6875	0.37137	0.70139	0.36364	0.7037	0.33849	0.71065
0.60542	0.63657	0.60542	0.63426	0.60542	0.63426	0.60542	0.63194	0.60735	0.62269	0.59768	0.59954	0.58027	0.5625	0.55899	0.52546	0.53578	0.49537	0.51064	0.46991	0.48549	0.45833	0.46035	0.45833	0.4352	0.47222	0.41779	0.49074	0.40232	0.50694	0.39265	0.53241	0.38878	0.56944	0.39458	0.61574	0.39458	0.64583	0.38878	0.67361	0.38104	0.68519	0.37524	0.69444	0.3617	0.69444	0.34816	0.69213	0.33269	0.68519
0.68472	0.58102	0.68472	0.58102	0.68472	0.5787	0.68472	0.58102	0.68472	0.5787	0.68472	0.57639	0.68279	0.55787	0.67311	0.52546	0.65571	0.4838	0.6325	0.44444	0.60348	0.41204	0.57253	0.3912	0.53772	0.37963	0.50677	0.37963	0.48162	0.3912	0.46809	0.41435	0.45648	0.44213	0.45068	0.47685	0.44874	0.50926	0.44681	0.54167	0.43327	0.56944	0.41973	0.59259	0.41006	0.61111	0.40039	0.63657	0.38878	0.65278
0.66925	0.62269	0.66731	0.61574	0.65957	0.59722	0.64603	0.56019	0.61896	0.51157	0.58801	0.46759	0.55706	0.4375	0.52418	0.4213	0.49516	0.41435	0.47002	0.41667	0.44487	0.42824	0.42553	0.44444	0.40619	0.46759	0.39072	0.49537	0.38298	0.52315	0.38491	0.55324	0.39265	0.58565	0.39845	0.60648	0.39845	0.625	0.39458	0.65046	0.39072	0.67361	0.38491	0.6875	0.37137	0.70139	0.36364	0.7037	0.33849	0.71065
0.60542	0.63657	0.60542	0.63426	0.60542	0.63426	0.60542	0.63194	0.60735	0.62269	0.59768	0.59954	0.58027	0.5625	0.55899	0.52546	0.53578	0.49537	0.51064	0.46991	0.48549	0.45833	0.46035	0.45833	0.4352	0.47222	0.41779	0.49074	0.40232	0.50694	0.39265	0.53241	0.38878	0.56944	0.39458	0.61574	0.39458	0.64583	0.38878	0.67361	0.38104	0.68519	0.37524	0.69444	0.3617	0.69444	0.34816	0.69213	0.33269	0.68519
0.68472	0.58102	0.68472	0.58102	0.68472	0.5787	0.68472	0.58102	0.68472	0.5787	0.68472	0.57639	0.68279	0.55787	0.67311	0.52546	0.65571	0.4838	0.6325	0.44444	0.60348	0.41204	0.57253	0.3912	0.53772	0.37963	0.50677	0.37963	0.48162	0.3912	0.46809	0.41435	0.45648	0.44213	0.45068	0.47685	0.44874	0.50926	0.44681	0.54167	0.43327	0.56944	0.41973	0.59259	0.41006	0.61111	0.40039	0.63657	0.38878	0.65278
0.7176	0.72917	0.71567	0.72917	0.7176	0.72917	0.71567	0.73148	0.70986	0.7338	0.69632	0.7338	0.67118	0.73611	0.64217	0.7338	0.60735	0.72685	0.58027	0.71528	0.55899	0.7037	0.54352	0.68287	0.53965	0.66435	0.53965	0.64815	0.54739	0.62731	0.56093	0.61806	0.58414	0.61574	0.60928	0.61111	0.63636	0.60648	0.66731	0.60648	0.69439	0.59954	0.7176	0.58796	0.73501	0.56944	0.74468	0.5463	0.74275	0.51389
0.66538	0.71065	0.66151	0.70833	0.66538	0.71065	0.65957	0.71296	0.64603	0.71759	0.62476	0.72222	0.60155	0.71991	0.57834	0.71065	0.56286	0.69444	0.55319	0.67593	0.54545	0.65046	0.52418	0.63426	0.51644	0.60417	0.51838	0.58333	0.53191	0.56713	0.55513	0.56019	0.58414	0.55556	0.62089	0.55787	0.65764	0.55324	0.69052	0.55093	0.71567	0.53704	0.73888	0.52778	0.74468	0.5162	0.74662	0.49074	0.74081	0.46296
0.65957	0.73148	0.65957	0.73148	0.65957	0.73148	0.65571	0.73611	0.6383	0.74306	0.60348	0.75463	0.5648	0.75463	0.52611	0.73611	0.50677	0.71991	0.4971	0.69213	0.4971	0.65972	0.49903	0.62731	0.50097	0.60417	0.51064	0.58796	0.52418	0.58565	0.55319	0.5787	0.58994	0.57639	0.62863	0.5787	0.66344	0.56944	0.69052	0.55556	0.71373	0.52778	0.72727	0.49537	0.73308	0.46065	0.73114	0.43287	0.71567	0.40741
0.38491	0.67361	0.37137	0.67593	0.35783	0.66667	0.34043	0.65046	0.32495	0.62963	0.30948	0.6088	0.30174	0.58565	0.30561	0.5625	0.32302	0.54167	0.34429	0.52083	0.36944	0.50694	0.40426	0.50694	0.43907	0.50926	0.46809	0.50926	0.49323	0.50926	0.50484	0.53009	0.52224	0.52778	0.52998	0.51852	0.53191	0.49769	0.52611	0.4838	0.51257	0.47222	0.4913	0.46528	0.46615	0.46296	0.43907	0.45602	0.41393	0.44676
0.71954	0.71759	0.72147	0.71528	0.71954	0.71528	0.72147	0.71528	0.71954	0.71528	0.72147	0.71528	0.71954	0.71528	0.71954	0.71759	0.71954	0.71759	0.7176	0.71759	0.7234	0.71528	0.74468	0.69676	0.74662	0.68056	0.75048	0.66204	0.73308	0.65509	0.70019	0.65509	0.65571	0.65972	0.60348	0.65972	0.5648	0.65046	0.54159	0.62037	0.53578	0.5787	0.55706	0.52083	0.58801	0.49074	0.62282	0.46991	0.65571	0.44676
0.67505	0.69444	0.67505	0.69444	0.67118	0.69444	0.67118	0.69444	0.66925	0.69444	0.67118	0.69444	0.66925	0.69213	0.66925	0.69213	0.67311	0.69213	0.68279	0.69213	0.69439	0.68981	0.7118	0.68981	0.72921	0.68519	0.75048	0.67824	0.77369	0.66898	0.7911	0.65509	0.80077	0.64352	0.81238	0.62963	0.81431	0.61806	0.80851	0.60417	0.79497	0.60648	0.77756	0.61343	0.75048	0.61574	0.7234	0.61806	0.69246	0.625
0.59768	0.84491	0.59961	0.84491	0.58994	0.85417	0.55899	0.8588	0.51257	0.84954	0.46035	0.83565	0.4236	0.80556	0.39652	0.77315	0.40619	0.75231	0.41973	0.7338	0.44681	0.72454	0.48743	0.72222	0.52805	0.72454	0.56867	0.72685	0.60735	0.71065	0.62669	0.68287	0.63443	0.64815	0.6325	0.61111	0.60542	0.5787	0.56673	0.56713	0.52611	0.58333	0.47969	0.59491	0.42553	0.59259	0.37331	0.57407	0.34043	0.53704
0.67892	0.77546	0.67892	0.77546	0.67698	0.77546	0.66344	0.77778	0.63443	0.78241	0.59381	0.78935	0.54352	0.77546	0.5087	0.75926	0.48549	0.73611	0.47582	0.71759	0.48743	0.68981	0.51451	0.66204	0.54352	0.65278	0.5764	0.65046	0.61702	0.63889	0.65184	0.62037	0.66538	0.59491	0.66731	0.56944	0.66151	0.53704	0.64217	0.5162	0.60735	0.51157	0.56867	0.51852	0.52224	0.51157	0.47776	0.4838	0.45455	0.44213
0.7118	0.74306	0.7118	0.74074	0.70986	0.74306	0.70793	0.74306	0.706	0.74306	0.70793	0.74306	0.706	0.74306	0.68472	0.74537	0.63056	0.75463	0.58607	0.74769	0.54932	0.7338	0.53578	0.71528	0.53965	0.68519	0.56093	0.66898	0.58801	0.65972	0.61315	0.65278	0.65184	0.65046	0.69632	0.63889	0.7234	0.61111	0.73308	0.56481	0.73114	0.51852	0.71373	0.50231	0.67892	0.50463	0.63636	0.5	0.58801	0.49769
0.5087	0.84491	0.5087	0.84491	0.5087	0.84028	0.5087	0.83565	0.50484	0.83796	0.4913	0.84028	0.46422	0.84028	0.44101	0.84028	0.41779	0.83333	0.39652	0.8125	0.38491	0.78704	0.38491	0.75694	0.39845	0.7338	0.42166	0.72222	0.45261	0.73148	0.48743	0.73611	0.52805	0.72454	0.5648	0.7037	0.58414	0.66667	0.58994	0.62269	0.58801	0.58333	0.5764	0.56944	0.54739	0.57176	0.51257	0.57407	0.47582	0.57176
0.6383	0.78472	0.64023	0.78472	0.64023	0.78472	0.63443	0.78472	0.62089	0.78935	0.59574	0.79167	0.56867	0.78704	0.54352	0.77546	0.51451	0.76157	0.48743	0.74306	0.46809	0.7338	0.46228	0.71991	0.47195	0.69907	0.49516	0.68287	0.52031	0.68056	0.55513	0.67824	0.58994	0.66898	0.62669	0.65278	0.64797	0.62037	0.66344	0.58333	0.66151	0.54861	0.64217	0.53009	0.61702	0.52315	0.58801	0.52083	0.55899	0.52083
0.65184	0.7662	0.65184	0.7662	0.64603	0.76389	0.6499	0.76389	0.64023	0.76852	0.62089	0.77778	0.58414	0.77778	0.54545	0.77778	0.50677	0.76389	0.47389	0.75	0.45841	0.71991	0.47389	0.70139	0.51451	0.68056	0.5706	0.66898	0.61896	0.66898	0.65764	0.65509	0.67698	0.63426	0.67505	0.59954	0.6499	0.57407	0.61509	0.5625	0.5764	0.56944	0.53385	0.5787	0.49516	0.5625	0.46422	0.53472	0.44874	0.49769
0.51451	0.88657	0.52224	0.88889	0.54352	0.88426	0.5648	0.88194	0.58994	0.87037	0.62476	0.84722	0.65957	0.80324	0.67892	0.76157	0.64023	0.73148	0.61509	0.71065	0.5764	0.69444	0.53385	0.68287	0.48549	0.68056	0.44101	0.67361	0.40426	0.65278	0.37331	0.63889	0.35397	0.62037	0.34429	0.59954	0.35203	0.56713	0.36944	0.54398	0.39845	0.52546	0.4352	0.5162	0.47776	0.51157	0.52418	0.50694	0.56673	0.49074
0.57253	0.74074	0.56867	0.74306	0.5648	0.74769	0.56093	0.75231	0.53965	0.75926	0.5087	0.76389	0.47969	0.76852	0.43907	0.77083	0.40039	0.75926	0.35977	0.73611	0.33075	0.71991	0.31335	0.69444	0.29787	0.66898	0.29207	0.6412	0.29981	0.625	0.31915	0.6088	0.34236	0.58796	0.36944	0.58102	0.41006	0.58796	0.45648	0.59722	0.5087	0.59491	0.55706	0.58796	0.60155	0.57407	0.6441	0.56019	0.68472	0.53704
0.59188	0.83565	0.58994	0.83565	0.58607	0.83565	0.55899	0.84491	0.51064	0.85417	0.46035	0.86574	0.40812	0.86574	0.36364	0.84722	0.32302	0.81481	0.29014	0.78704	0.26886	0.75926	0.26306	0.72222	0.25919	0.68981	0.26112	0.65972	0.2766	0.63657	0.30754	0.61574	0.34429	0.60417	0.38491	0.60185	0.42747	0.60417	0.47002	0.60648	0.51257	0.6088	0.55706	0.60648	0.59768	0.59722	0.63056	0.5787	0.65764	0.55556
0.58801	0.75463	0.58994	0.75694	0.58994	0.75926	0.58607	0.75231	0.55319	0.76389	0.51064	0.76852	0.46422	0.77083	0.41586	0.7662	0.3675	0.75231	0.31915	0.72917	0.2824	0.70139	0.25145	0.6713	0.23404	0.63889	0.22824	0.6088	0.22631	0.58333	0.23017	0.55787	0.24371	0.53935	0.26499	0.52546	0.29207	0.52546	0.33462	0.52315	0.38685	0.5162	0.4352	0.50463	0.47776	0.49769	0.51451	0.48843	0.54932	0.46991
0.51064	0.77315	0.48356	0.77083	0.43907	0.75463	0.39265	0.74537	0.3559	0.73148	0.32495	0.71296	0.294	0.6875	0.27466	0.65972	0.26499	0.63889	0.25919	0.62731	0.26499	0.61111	0.27853	0.59028	0.29787	0.56944	0.31915	0.55324	0.34236	0.5463	0.37331	0.53935	0.41199	0.5463	0.45841	0.54861	0.50484	0.5463	0.54932	0.53704	0.59574	0.52546	0.63443	0.51389	0.67505	0.5	0.7118	0.47917	0.73888	0.43981
0.51644	0.72454	0.51644	0.72685	0.51644	0.72454	0.52224	0.72685	0.54352	0.72685	0.56093	0.72222	0.59768	0.70833	0.62476	0.68981	0.63443	0.65972	0.64217	0.625	0.66151	0.61806	0.66151	0.58796	0.65377	0.54398	0.6325	0.50694	0.59961	0.47222	0.56286	0.45833	0.51451	0.45833	0.46422	0.46991	0.41586	0.47917	0.37331	0.48148	0.33849	0.46759	0.30754	0.45139	0.28046	0.43287	0.25145	0.4213	0.23211	0.40278
0.4352	0.80787	0.41586	0.81019	0.37331	0.79167	0.33462	0.76157	0.30174	0.72685	0.2824	0.70833	0.29207	0.66204	0.33849	0.61111	0.39458	0.59259	0.45455	0.61111	0.52031	0.64352	0.5648	0.65046	0.58027	0.62037	0.58414	0.59722	0.56093	0.53935	0.53191	0.49769	0.50484	0.4838	0.47002	0.47222	0.44101	0.47222	0.41199	0.47917	0.38685	0.49537	0.3501	0.49074	0.31721	0.48148	0.29207	0.47222	0.27853	0.44676
0.4971	0.83333	0.49516	0.83333	0.4971	0.83565	0.4971	0.83565	0.4971	0.83796	0.49516	0.83796	0.48936	0.84259	0.46615	0.84028	0.4352	0.84028	0.38298	0.83796	0.33849	0.82407	0.31335	0.81019	0.30754	0.75463	0.32302	0.71759	0.3675	0.68519	0.41973	0.66435	0.46809	0.67593	0.51838	0.71991	0.55319	0.71759	0.57447	0.68519	0.58607	0.63889	0.57834	0.58565	0.53965	0.53472	0.4913	0.51389	0.44874	0.51852
0.5648	0.8588	0.5648	0.86111	0.55899	0.86111	0.55126	0.8588	0.52224	0.84954	0.47389	0.83565	0.43133	0.80787	0.40426	0.78472	0.39072	0.75463	0.36944	0.71759	0.35977	0.66667	0.37331	0.61806	0.41779	0.58333	0.47776	0.5787	0.53578	0.59028	0.58801	0.60185	0.63636	0.60648	0.66731	0.59722	0.67505	0.56019	0.66731	0.50463	0.65184	0.45833	0.62669	0.43287	0.59381	0.40972	0.55126	0.39352	0.5029	0.38889
0.4352	0.80787	0.41586	0.81019	0.37331	0.79167	0.33462	0.76157	0.30174	0.72685	0.2824	0.70833	0.29207	0.66204	0.33849	0.61111	0.39458	0.59259	0.45455	0.61111	0.52031	0.64352	0.5648	0.65046	0.58027	0.62037	0.58414	0.59722	0.56093	0.53935	0.53191	0.49769	0.50484	0.4838	0.47002	0.47222	0.44101	0.47222	0.41199	0.47917	0.38685	0.49537	0.3501	0.49074	0.31721	0.48148	0.29207	0.47222	0.27853	0.44676
0.4971	0.83333	0.49516	0.83333	0.4971	0.83565	0.4971	0.83565	0.4971	0.83796	0.49516	0.83796	0.48936	0.84259	0.46615	0.84028	0.4352	0.84028	0.38298	0.83796	0.33849	0.82407	0.31335	0.81019	0.30754	0.75463	0.32302	0.71759	0.3675	0.68519	0.41973	0.66435	0.46809	0.67593	0.51838	0.71991	0.55319	0.71759	0.57447	0.68519	0.58607	0.63889	0.57834	0.58565	0.53965	0.53472	0.4913	0.51389	0.44874	0.51852
0.5648	0.8588	0.5648	0.86111	0.55899	0.86111	0.55126	0.8588	0.52224	0.84954	0.47389	0.83565	0.43133	0.80787	0.40426	0.78472	0.39072	0.75463	0.36944	0.71759	0.35977	0.66667	0.37331	0.61806	0.41779	0.58333	0.47776	0.5787	0.53578	0.59028	0.58801	0.60185	0.63636	0.60648	0.66731	0.59722	0.67505	0.56019	0.66731	0.50463	0.65184	0.45833	0.62669	0.43287	0.59381	0.40972	0.55126	0.39352	0.5029	0.38889
0.74662	0.25694	0.74662	0.25463	0.74662	0.25694	0.74662	0.25463	0.74662	0.25926	0.74468	0.2662	0.74275	0.27546	0.73888	0.29398	0.73308	0.31481	0.72727	0.34954	0.71954	0.375	0.71373	0.40972	0.70793	0.4375	0.70019	0.47222	0.69246	0.50694	0.68472	0.53935	0.67311	0.57407	0.66344	0.60648	0.6499	0.62963	0.63443	0.64583	0.61315	0.65972	0.59381	0.6713	0.57253	0.67824	0.54932	0.67361	0.52224	0.67824
0.83559	0.29167	0.83559	0.29398	0.83559	0.2963	0.83559	0.29398	0.83559	0.29398	0.83366	0.29861	0.82979	0.31481	0.82592	0.33333	0.82012	0.35185	0.81238	0.37731	0.80271	0.39815	0.7911	0.42593	0.77563	0.45139	0.76015	0.48611	0.74662	0.5162	0.73501	0.55093	0.72147	0.5787	0.70986	0.60417	0.69632	0.625	0.66538	0.64352	0.62863	0.66898	0.60155	0.68981	0.58221	0.7037	0.56286	0.71065	0.53965	0.71991
0.81818	0.31019	0.81818	0.31019	0.81818	0.31019	0.81818	0.31019	0.81818	0.31481	0.81431	0.32639	0.81238	0.34954	0.80271	0.375	0.79304	0.39815	0.78143	0.4213	0.76789	0.44213	0.75435	0.47222	0.74081	0.50694	0.72921	0.53704	0.7176	0.5625	0.70213	0.59491	0.68859	0.61806	0.67118	0.64815	0.66151	0.65972	0.65377	0.6713	0.64023	0.68519	0.61315	0.69907	0.59188	0.71296	0.57447	0.72222	0.55513	0.72917
0.25145	0.54398	0.25145	0.54398	0.25145	0.54398	0.25145	0.54167	0.25145	0.54398	0.25145	0.54167	0.25145	0.54398	0.24952	0.53935	0.25145	0.54398	0.24952	0.53935	0.24952	0.54167	0.24952	0.54167	0.24952	0.5463	0.25145	0.55324	0.25145	0.5625	0.25145	0.57176	0.24952	0.57407	0.24952	0.58333	0.24952	0.59491	0.25145	0.60185	0.25338	0.58333	0.25919	0.66435	0.26306	0.59954	0.27079	0.60648	0.2766	0.62037
0.75242	0.38194	0.75435	0.38194	0.75629	0.38426	0.75822	0.38657	0.75822	0.38426	0.75822	0.38426	0.75822	0.38657	0.75822	0.38657	0.75822	0.38657	0.75822	0.38657	0.75822	0.38426	0.75822	0.38426	0.75629	0.38657	0.75629	0.38426	0.75629	0.38426	0.75629	0.38657	0.75822	0.38194	0.75822	0.38194	0.75629	0.38426	0.75822	0.38194	0.75822	0.38194	0.75629	0.38194	0.75435	0.37963	0.75435	0.37731	0.75435	0.37731
0.37718	0.20602	0.37718	0.2037	0.37718	0.2037	0.37911	0.2037	0.37911	0.2037	0.37718	0.20602	0.37718	0.21296	0.37331	0.22222	0.3675	0.24074	0.36364	0.26157	0.36364	0.28241	0.36557	0.30787	0.37524	0.33565	0.38491	0.36806	0.39845	0.40046	0.41199	0.43287	0.4294	0.46759	0.44681	0.49769	0.46422	0.52083	0.48549	0.54398	0.5087	0.5625	0.53385	0.57407	0.5648	0.58565	0.59961	0.59491	0.6325	0.59491
0.31721	0.35417	0.31721	0.35417	0.31915	0.35417	0.31915	0.35417	0.31915	0.35417	0.31721	0.35417	0.31915	0.35417	0.31915	0.35185	0.32108	0.35417	0.31528	0.3588	0.31335	0.36806	0.30561	0.38194	0.30174	0.40046	0.30174	0.41898	0.30561	0.43981	0.30948	0.46296	0.31528	0.48148	0.32108	0.50231	0.33075	0.52083	0.34236	0.53704	0.3559	0.55787	0.36944	0.57407	0.38104	0.59259	0.39652	0.61343	0.41199	0.63426
0.30754	0.3588	0.30948	0.3588	0.30948	0.35648	0.30948	0.35648	0.31141	0.35417	0.30948	0.35185	0.30948	0.35185	0.31335	0.34954	0.31335	0.35185	0.30754	0.36111	0.30174	0.37731	0.294	0.39583	0.29014	0.4213	0.29014	0.45139	0.29787	0.47917	0.30948	0.50463	0.32689	0.51852	0.34816	0.54167	0.36944	0.56713	0.39072	0.58565	0.41199	0.6088	0.4294	0.62963	0.45455	0.65046	0.48162	0.66898	0.52805	0.67824
0.3675	0.34259	0.36944	0.34028	0.36944	0.34028	0.36944	0.34028	0.36944	0.34491	0.3675	0.34722	0.36364	0.3588	0.35783	0.37963	0.35203	0.40278	0.35203	0.43287	0.3559	0.46296	0.3675	0.49537	0.38685	0.52546	0.41199	0.55093	0.43327	0.58102	0.45455	0.60185	0.48162	0.62037	0.50484	0.6412	0.53385	0.65741	0.5648	0.66898	0.59381	0.68056	0.62476	0.67361	0.66344	0.6713	0.69826	0.66204	0.73694	0.65278
0.33075	0.2963	0.33269	0.29167	0.33269	0.29167	0.33462	0.29167	0.33269	0.28935	0.33075	0.2963	0.32495	0.30787	0.31915	0.3287	0.31528	0.34954	0.31915	0.37037	0.33075	0.3912	0.34236	0.41667	0.35203	0.44444	0.35977	0.48148	0.37137	0.51389	0.38104	0.54398	0.39265	0.56713	0.40619	0.59491	0.42553	0.62037	0.43907	0.64815	0.45455	0.66435	0.47776	0.66898	0.50677	0.67593	0.53965	0.67824	0.56867	0.67824
0.35977	0.27083	0.35977	0.26852	0.35977	0.2662	0.35977	0.26852	0.3617	0.2662	0.36364	0.26389	0.36557	0.26157	0.36557	0.26389	0.35977	0.27083	0.3501	0.28704	0.33849	0.3125	0.32882	0.34028	0.32882	0.375	0.33269	0.40741	0.33849	0.44213	0.3501	0.46991	0.3675	0.50231	0.38491	0.53472	0.40619	0.56713	0.4236	0.59491	0.4352	0.625	0.44681	0.65278	0.46809	0.67593	0.49903	0.69444	0.53772	0.7037
0.40426	0.23843	0.40619	0.23843	0.40426	0.24074	0.40619	0.23843	0.40426	0.23843	0.40619	0.23843	0.40619	0.23611	0.40812	0.2338	0.40619	0.23843	0.39845	0.25463	0.39072	0.26852	0.38298	0.2963	0.37911	0.31944	0.37911	0.34954	0.38491	0.375	0.39458	0.40046	0.40619	0.43287	0.41586	0.46296	0.43133	0.49074	0.44874	0.5162	0.46809	0.54167	0.4913	0.55787	0.51064	0.5787	0.52998	0.59954	0.55513	0.61574
0.15861	0.36806	0.16634	0.375	0.16441	0.36806	0.16441	0.375	0.16248	0.37963	0.16441	0.38426	0.16054	0.38426	0.16441	0.39815	0.16634	0.40972	0.17602	0.42824	0.18569	0.44907	0.19149	0.47454	0.20309	0.5	0.2205	0.52083	0.23985	0.54167	0.26306	0.56481	0.29014	0.58565	0.31915	0.6088	0.34816	0.63657	0.37911	0.65972	0.41006	0.68056	0.44487	0.69907	0.48356	0.71065	0.52805	0.72454	0.5706	0.73843
0.19536	0.36111	0.19729	0.36111	0.19342	0.36343	0.19536	0.36111	0.19342	0.36343	0.19729	0.36806	0.19536	0.37731	0.19729	0.39352	0.20116	0.40278	0.19729	0.41898	0.20696	0.44444	0.2205	0.46759	0.23985	0.49537	0.25725	0.52546	0.2824	0.55324	0.30174	0.58102	0.32882	0.6088	0.35977	0.63657	0.39458	0.66204	0.42747	0.68056	0.46035	0.69444	0.4913	0.70139	0.52418	0.7037	0.55126	0.69676	0.58027	0.69213
0.20116	0.4213	0.19923	0.41898	0.19536	0.43287	0.20309	0.4375	0.20309	0.44444	0.20116	0.44444	0.20309	0.47454	0.19923	0.47917	0.20116	0.49537	0.2147	0.50926	0.22824	0.53009	0.24565	0.55556	0.26306	0.58333	0.294	0.60648	0.32108	0.63426	0.3501	0.65741	0.38104	0.67593	0.41393	0.69444	0.45455	0.70602	0.4913	0.71759	0.53578	0.71528	0.5706	0.71065	0.59188	0.70833	0.63056	0.68981	0.66151	0.68287
0.15087	0.38194	0.1528	0.38889	0.15667	0.39352	0.16248	0.39815	0.17215	0.40741	0.17988	0.42593	0.19342	0.44676	0.20696	0.47222	0.2147	0.50926	0.24178	0.53935	0.26499	0.57407	0.29207	0.60648	0.32302	0.63657	0.3559	0.66435	0.39072	0.68519	0.41973	0.69676	0.45455	0.70602	0.4913	0.71528	0.52611	0.71759	0.5706	0.72685	0.61896	0.72685	0.66344	0.72685	0.70019	0.72222	0.72921	0.71296	0.75629	0.70139
0.14507	0.40278	0.14507	0.39583	0.14313	0.39583	0.14313	0.39352	0.14507	0.39583	0.14507	0.39815	0.14507	0.41204	0.1412	0.42593	0.13733	0.44907	0.1412	0.47454	0.15087	0.49537	0.17021	0.52083	0.18956	0.55787	0.21277	0.5787	0.23017	0.61343	0.25338	0.63889	0.2766	0.66898	0.30368	0.69213	0.33075	0.71991	0.35783	0.73611	0.38878	0.75	0.43907	0.75463	0.48356	0.75694	0.53191	0.75694	0.5706	0.75463
0.19536	0.32407	0.19342	0.32407	0.19342	0.32407	0.19149	0.3287	0.19536	0.32639	0.19536	0.3287	0.19729	0.32407	0.19923	0.32407	0.20116	0.31944	0.20116	0.32639	0.19923	0.34028	0.20116	0.36111	0.20503	0.38889	0.20696	0.41898	0.2205	0.4537	0.23985	0.49537	0.26306	0.53009	0.29014	0.56481	0.32302	0.59954	0.3559	0.63194	0.38878	0.66435	0.42166	0.68981	0.45841	0.7037	0.49323	0.71528	0.53191	0.72222
0.23404	0.50231	0.23211	0.50694	0.23017	0.50926	0.23211	0.5162	0.23017	0.52315	0.22437	0.52315	0.22244	0.52546	0.22244	0.53009	0.2205	0.53241	0.21857	0.53704	0.21857	0.54167	0.21857	0.54861	0.21857	0.55556	0.2205	0.56481	0.22437	0.57407	0.22631	0.58333	0.22824	0.59491	0.23211	0.60417	0.23598	0.61343	0.23985	0.625	0.24565	0.63426	0.25145	0.64583	0.25725	0.65509	0.26306	0.66435	0.27079	0.6713
0.26112	0.4838	0.26306	0.4838	0.26306	0.4838	0.26306	0.4838	0.26306	0.48148	0.26112	0.48611	0.26306	0.48611	0.26112	0.48843	0.26112	0.49074	0.25919	0.49769	0.25725	0.50694	0.25532	0.5162	0.25338	0.52546	0.25532	0.53241	0.25725	0.55093	0.26112	0.57176	0.27079	0.59028	0.28046	0.61111	0.28433	0.62731	0.29787	0.64815	0.31721	0.66898	0.34043	0.68056	0.37137	0.68519	0.40812	0.68981	0.44101	0.68981
0.31141	0.45833	0.31141	0.45833	0.31141	0.45833	0.31141	0.46065	0.31335	0.45833	0.31335	0.45833	0.31335	0.45833	0.31335	0.45602	0.31335	0.45833	0.31335	0.46065	0.31141	0.46296	0.30754	0.46528	0.30754	0.46528	0.30754	0.46528	0.30948	0.46528	0.31141	0.46528	0.30948	0.46528	0.31141	0.46528	0.31141	0.46528	0.31335	0.46528	0.31335	0.46759	0.31528	0.47454	0.31528	0.48611	0.31721	0.49537	0.31915	0.50926
0.23404	0.50231	0.23211	0.50694	0.23017	0.50926	0.23211	0.5162	0.23017	0.52315	0.22437	0.52315	0.22244	0.52546	0.22244	0.53009	0.2205	0.53241	0.21857	0.53704	0.21857	0.54167	0.21857	0.54861	0.21857	0.55556	0.2205	0.56481	0.22437	0.57407	0.22631	0.58333	0.22824	0.59491	0.23211	0.60417	0.23598	0.61343	0.23985	0.625	0.24565	0.63426	0.25145	0.64583	0.25725	0.65509	0.26306	0.66435	0.27079	0.6713
0.26112	0.4838	0.26306	0.4838	0.26306	0.4838	0.26306	0.4838	0.26306	0.48148	0.26112	0.48611	0.26306	0.48611	0.26112	0.48843	0.26112	0.49074	0.25919	0.49769	0.25725	0.50694	0.25532	0.5162	0.25338	0.52546	0.25532	0.53241	0.25725	0.55093	0.26112	0.57176	0.27079	0.59028	0.28046	0.61111	0.28433	0.62731	0.29787	0.64815	0.31721	0.66898	0.34043	0.68056	0.37137	0.68519	0.40812	0.68981	0.44101	0.68981
0.31141	0.45833	0.31141	0.45833	0.31141	0.45833	0.31141	0.46065	0.31335	0.45833	0.31335	0.45833	0.31335	0.45833	0.31335	0.45602	0.31335	0.45833	0.31335	0.46065	0.31141	0.46296	0.30754	0.46528	0.30754	0.46528	0.30754	0.46528	0.30948	0.46528	0.31141	0.46528	0.30948	0.46528	0.31141	0.46528	0.31141	0.46528	0.31335	0.46528	0.31335	0.46759	0.31528	0.47454	0.31528	0.48611	0.31721	0.49537	0.31915	0.50926
0.79691	0.5463	0.79691	0.5463	0.79691	0.5463	0.79691	0.54861	0.79691	0.54861	0.79691	0.54861	0.79691	0.5463	0.79691	0.5463	0.79691	0.54167	0.79497	0.53472	0.79304	0.52546	0.78917	0.51389	0.78337	0.49769	0.77756	0.47917	0.76983	0.46065	0.76209	0.43981	0.75048	0.4213	0.73888	0.40046	0.72727	0.37731	0.71373	0.35417	0.69826	0.3287	0.68085	0.30093	0.66151	0.27315	0.64023	0.24537	0.61702	0.21991
0.80271	0.5463	0.80077	0.54398	0.80271	0.54398	0.80271	0.5463	0.80271	0.54398	0.80077	0.54167	0.80077	0.53704	0.79497	0.52778	0.78917	0.51389	0.78143	0.49537	0.77369	0.47685	0.76789	0.45833	0.75822	0.43519	0.74855	0.41204	0.73694	0.38426	0.7234	0.3588	0.70986	0.3287	0.69246	0.30093	0.67118	0.27546	0.64603	0.25231	0.61896	0.23148	0.59381	0.21759	0.56867	0.20833	0.54159	0.2037	0.51257	0.2037
0.80271	0.55324	0.80271	0.55324	0.80271	0.55093	0.80271	0.55093	0.80271	0.55324	0.80271	0.5463	0.80077	0.54398	0.79884	0.53472	0.79497	0.51852	0.7911	0.50694	0.7853	0.48843	0.7795	0.46759	0.77563	0.45139	0.76789	0.43519	0.76015	0.41435	0.75048	0.39815	0.74081	0.37963	0.72921	0.3588	0.71567	0.33796	0.70019	0.31713	0.68279	0.29861	0.66344	0.27778	0.6441	0.26157	0.62282	0.24769	0.60348	0.2338
0.30561	0.58102	0.30561	0.58333	0.30561	0.58333	0.30561	0.58102	0.30754	0.58102	0.30561	0.5787	0.30754	0.58102	0.30561	0.58333	0.30754	0.58565	0.30754	0.58102	0.30561	0.57639	0.30561	0.56713	0.30754	0.56019	0.30948	0.5463	0.31141	0.53241	0.31721	0.51852	0.32108	0.50231	0.32495	0.4838	0.33075	0.46759	0.33849	0.45139	0.34429	0.43519	0.35203	0.4213	0.3617	0.40741	0.37137	0.39583	0.38104	0.38426
0.78143	0.48148	0.78143	0.48148	0.78143	0.48148	0.78143	0.48148	0.78143	0.48148	0.78143	0.48148	0.78337	0.48148	0.78143	0.48148	0.78337	0.48148	0.78143	0.48148	0.78143	0.48148	0.78143	0.48148	0.78143	0.48148	0.78143	0.48148	0.78143	0.4838	0.78143	0.48148	0.78143	0.4838	0.78143	0.48611	0.78143	0.48843	0.7795	0.48843	0.78143	0.49306	0.7795	0.49306	0.7795	0.48611	0.77756	0.47685	0.77756	0.46296
0.76209	0.68981	0.76402	0.6875	0.76209	0.68981	0.76209	0.68981	0.76402	0.68519	0.76402	0.68056	0.76402	0.67361	0.76596	0.66898	0.76596	0.66435	0.76789	0.65278	0.76789	0.63426	0.76789	0.61111	0.76596	0.58333	0.76209	0.55093	0.75629	0.5162	0.74468	0.47917	0.72921	0.4375	0.7118	0.39583	0.68859	0.35417	0.66151	0.31481	0.6325	0.28241	0.59961	0.25463	0.56286	0.2338	0.52418	0.21296	0.48356	0.20139
0.1354	0.71065	0.13346	0.71065	0.1354	0.71065	0.1354	0.71065	0.1354	0.71065	0.1354	0.71065	0.13346	0.70833	0.13346	0.69907	0.13153	0.68287	0.12959	0.66204	0.13153	0.64583	0.13346	0.62963	0.1354	0.6088	0.13926	0.59028	0.14313	0.57176	0.147	0.54861	0.15087	0.57639	0.15474	0.55093	0.16248	0.50231	0.17021	0.47685	0.18182	0.45139	0.19729	0.43056	0.2147	0.40278	0.23211	0.38889	0.25338	0.36806
0.147	0.67361	0.1528	0.67593	0.14894	0.67361	0.1528	0.67361	0.14507	0.6713	0.14894	0.66898	0.147	0.66204	0.147	0.64583	0.15087	0.62037	0.15667	0.59028	0.16248	0.55556	0.17408	0.52546	0.18375	0.49769	0.19342	0.46759	0.19923	0.44213	0.2089	0.42824	0.22437	0.40509	0.24178	0.3912	0.26499	0.36806	0.294	0.34259	0.32495	0.3125	0.3617	0.28704	0.39845	0.27083	0.4352	0.26157	0.47002	0.25694
0.18956	0.77546	0.19149	0.77315	0.18956	0.77546	0.18956	0.77546	0.18956	0.77778	0.18956	0.77778	0.18956	0.77546	0.18956	0.77546	0.18956	0.77546	0.18956	0.76852	0.18956	0.75463	0.19149	0.73611	0.18956	0.71296	0.18956	0.6875	0.18956	0.65741	0.19149	0.62037	0.20116	0.5787	0.21277	0.54167	0.22437	0.50463	0.23791	0.47222	0.25145	0.44907	0.26306	0.43056	0.2824	0.40741	0.30754	0.38426	0.33462	0.36111
0.20503	0.72685	0.2089	0.72454	0.21083	0.72454	0.20696	0.72454	0.2089	0.72685	0.2089	0.72454	0.2089	0.72685	0.2089	0.72917	0.20696	0.72917	0.21083	0.72685	0.21277	0.72222	0.2089	0.71065	0.20503	0.69676	0.20503	0.68056	0.20503	0.65278	0.20309	0.62731	0.20503	0.59259	0.21857	0.55787	0.23211	0.52083	0.23985	0.48611	0.25145	0.4537	0.26306	0.42361	0.2766	0.41204	0.2882	0.40046	0.30561	0.37269
0.16634	0.73843	0.16634	0.73611	0.16634	0.73843	0.16634	0.73843	0.16828	0.73843	0.16634	0.73843	0.16634	0.74074	0.16441	0.73148	0.16441	0.70833	0.16828	0.68056	0.17215	0.65278	0.17988	0.62037	0.18375	0.58565	0.18762	0.54398	0.20116	0.5	0.2205	0.45602	0.23211	0.4213	0.25532	0.3912	0.27079	0.39583	0.29594	0.37731	0.32689	0.35185	0.36364	0.33102	0.40039	0.3125	0.43907	0.29861	0.47776	0.2963
0.23017	0.70602	0.23017	0.70833	0.23017	0.70833	0.23017	0.70833	0.23017	0.70602	0.23211	0.70602	0.23211	0.70602	0.23404	0.70602	0.23404	0.7037	0.23791	0.70602	0.23598	0.70602	0.23404	0.70602	0.23017	0.71065	0.23211	0.71065	0.22631	0.70139	0.22437	0.67361	0.22244	0.63194	0.2205	0.59028	0.21857	0.55324	0.21857	0.50694	0.22437	0.46065	0.23791	0.42593	0.25532	0.39815	0.27853	0.38194	0.31141	0.34722
0.10058	0.46528	0.10058	0.46296	0.098646	0.46296	0.096712	0.46528	0.098646	0.46528	0.10058	0.46065	0.10445	0.44676	0.11025	0.43519	0.11992	0.41435	0.12766	0.39815	0.1412	0.37963	0.1528	0.36111	0.16248	0.34954	0.17602	0.33102	0.19342	0.30556	0.21277	0.28472	0.23598	0.25926	0.26112	0.23611	0.29014	0.21759	0.31915	0.2037	0.3501	0.19444	0.38104	0.1875	0.41393	0.18287	0.44874	0.17593	0.48936	0.17361
0.17408	0.50463	0.17602	0.50694	0.17602	0.5	0.17988	0.48843	0.18762	0.47917	0.19342	0.46759	0.19536	0.46065	0.19729	0.4537	0.19729	0.42593	0.19536	0.41435	0.20116	0.40046	0.20116	0.38657	0.21663	0.35417	0.23017	0.33102	0.25145	0.31019	0.27853	0.28704	0.30368	0.26852	0.33075	0.25	0.3617	0.23148	0.39072	0.21296	0.42747	0.19907	0.46035	0.18519	0.49903	0.17361	0.53578	0.16435	0.57447	0.15972
0.20116	0.53241	0.19923	0.53704	0.19923	0.53241	0.20503	0.53704	0.20116	0.53472	0.19729	0.52778	0.20116	0.52546	0.19536	0.50694	0.19729	0.49074	0.19536	0.46991	0.19536	0.45139	0.19536	0.43519	0.20116	0.41204	0.21277	0.40278	0.22631	0.38426	0.24758	0.3588	0.26886	0.33333	0.29981	0.30556	0.33462	0.28241	0.36944	0.25463	0.41006	0.2338	0.44681	0.21528	0.48743	0.20139	0.52998	0.18981	0.57253	0.18287
0.16828	0.52083	0.17215	0.5162	0.17215	0.51157	0.17408	0.50463	0.17602	0.50463	0.17795	0.49769	0.17795	0.49306	0.18375	0.4838	0.18569	0.47917	0.18762	0.47917	0.19149	0.46759	0.18956	0.4537	0.18762	0.44213	0.18569	0.43056	0.19536	0.4213	0.19342	0.41435	0.19149	0.40278	0.20309	0.39583	0.21277	0.38889	0.2205	0.38194	0.23017	0.38426	0.24565	0.38194	0.26112	0.375	0.27853	0.36574	0.294	0.3588
0.12959	0.4213	0.13346	0.42361	0.12379	0.4213	0.1412	0.42824	0.12379	0.4213	0.12766	0.42593	0.12573	0.4213	0.12959	0.42361	0.13153	0.41898	0.13153	0.41898	0.13733	0.41667	0.1528	0.4213	0.13926	0.41204	0.14894	0.41204	0.15087	0.40741	0.16634	0.40741	0.17021	0.39815	0.17602	0.40509	0.18182	0.39583	0.18762	0.39583	0.19536	0.39583	0.20116	0.3912	0.20503	0.38657	0.21083	0.38194	0.22244	0.37037
0.2147	0.52546	0.21663	0.53009	0.21083	0.52778	0.20696	0.53241	0.2089	0.54167	0.20309	0.53935	0.19536	0.53704	0.19923	0.53241	0.21083	0.53009	0.2147	0.51157	0.22631	0.51852	0.23017	0.5	0.23017	0.47454	0.23791	0.45602	0.24178	0.43981	0.25145	0.43287	0.26306	0.42593	0.28046	0.41667	0.30368	0.38889	0.33075	0.36574	0.35977	0.33565	0.38685	0.30787	0.41199	0.28241	0.4352	0.25926	0.45841	0.23843
0.61122	0.75926	0.61122	0.75694	0.61315	0.75694	0.61122	0.75694	0.61122	0.75926	0.61315	0.75926	0.61315	0.75926	0.61122	0.75694	0.61315	0.75926	0.61315	0.75694	0.61315	0.75926	0.61315	0.75926	0.61315	0.75926	0.61315	0.75926	0.61315	0.75926	0.61315	0.75926	0.61315	0.75926	0.61315	0.75926	0.61509	0.75926	0.61315	0.75926	0.61315	0.75926	0.61509	0.75463	0.61315	0.75231	0.61315	0.74537	0.61315	0.74306
0.65957	0.79167	0.65764	0.78704	0.65957	0.78935	0.65957	0.78704	0.65764	0.78241	0.65571	0.78704	0.65957	0.78472	0.65764	0.78935	0.65957	0.78472	0.65957	0.78704	0.65764	0.78704	0.65957	0.78241	0.66151	0.78009	0.66151	0.78009	0.65957	0.78009	0.66151	0.78472	0.65957	0.78241	0.66538	0.78704	0.66538	0.78241	0.66538	0.78009	0.66344	0.78241	0.66151	0.79861	0.66151	0.79167	0.65957	0.78704	0.65377	0.77546
0.64023	0.71991	0.64217	0.71759	0.64217	0.71759	0.64217	0.71759	0.64217	0.71991	0.64217	0.71991	0.64023	0.71991	0.64217	0.71991	0.64217	0.71759	0.64023	0.71991	0.64023	0.71991	0.64023	0.71991	0.64023	0.71759	0.64023	0.71759	0.64217	0.71759	0.64217	0.71528	0.64217	0.71528	0.6441	0.71065	0.6441	0.70833	0.64603	0.70602	0.64603	0.70139	0.64603	0.69213	0.6441	0.6875	0.6441	0.68056	0.64217	0.6713
0.61122	0.75926	0.61122	0.75694	0.61315	0.75694	0.61122	0.75694	0.61122	0.75926	0.61315	0.75926	0.61315	0.75926	0.61122	0.75694	0.61315	0.75926	0.61315	0.75694	0.61315	0.75926	0.61315	0.75926	0.61315	0.75926	0.61315	0.75926	0.61315	0.75926	0.61315	0.75926	0.61315	0.75926	0.61315	0.75926	0.61509	0.75926	0.61315	0.75926	0.61315	0.75926	0.61509	0.75463	0.61315	0.75231	0.61315	0.74537	0.61315	0.74306
0.65957	0.79167	0.65764	0.78704	0.65957	0.78935	0.65957	0.78704	0.65764	0.78241	0.65571	0.78704	0.65957	0.78472	0.65764	0.78935	0.65957	0.78472	0.65957	0.78704	0.65764	0.78704	0.65957	0.78241	0.66151	0.78009	0.66151	0.78009	0.65957	0.78009	0.66151	0.78472	0.65957	0.78241	0.66538	0.78704	0.66538	0.78241	0.66538	0.78009	0.66344	0.78241	0.66151	0.79861	0.66151	0.79167	0.65957	0.78704	0.65377	0.77546
0.64023	0.71991	0.64217	0.71759	0.64217	0.71759	0.64217	0.71759	0.64217	0.71991	0.64217	0.71991	0.64023	0.71991	0.64217	0.71991	0.64217	0.71759	0.64023	0.71991	0.64023	0.71991	0.64023	0.71991	0.64023	0.71759	0.64023	0.71759	0.64217	0.71759	0.64217	0.71528	0.64217	0.71528	0.6441	0.71065	0.6441	0.70833	0.64603	0.70602	0.64603	0.70139	0.64603	0.69213	0.6441	0.6875	0.6441	0.68056	0.64217	0.6713
[truncated: 41 more columns]
