# Supplementary material for: Novel chaotic oppositional fruit fly optimization algorithm for feature selection applied on COVID 19 patients’ health prediction
Source: PLoS One. 2022 Oct 10;17(10):e0275727. doi: 10.1371/journal.pone.0275727 (PMC9550095; doi:10.1371/journal.pone.0275727)
Supplement: S1 Dataset — (ZIP) [file pone.0275727.s001.zip › Dataset/primary tumor.csv]

1	1	1	?	3	2	2	1	2	2	2	2	2	2	2	2	2	2
1	1	1	?	3	2	2	2	2	2	1	2	2	2	1	2	1	2
1	1	2	2	3	1	2	2	2	2	2	2	2	2	2	2	1	2
1	1	2	?	3	1	2	1	1	2	2	2	2	2	2	2	1	2
1	1	2	?	3	1	2	1	1	2	2	2	2	2	2	2	1	2
1	1	2	?	3	1	2	2	2	2	2	1	2	2	1	1	1	2
1	2	1	1	1	1	2	2	2	2	2	2	1	1	1	2	2	2
1	2	1	1	1	1	2	2	2	2	2	2	2	2	2	2	2	2
1	2	1	1	1	2	2	2	2	2	2	2	2	1	2	2	2	2
1	2	1	1	2	1	2	2	2	2	2	2	?	1	1	2	2	2
1	2	1	1	3	1	2	2	1	2	2	2	2	2	1	2	1	2
1	2	1	1	3	1	2	2	2	2	2	2	1	2	2	1	2	2
1	2	1	1	3	1	2	2	2	2	2	2	2	2	2	2	2	2
1	2	1	1	3	1	2	2	2	2	2	2	2	2	2	2	2	2
1	2	1	1	3	2	2	2	2	2	1	2	2	2	2	2	1	2
1	2	1	1	?	2	2	2	1	2	1	2	2	2	2	2	2	2
1	2	1	1	?	2	2	2	2	2	2	2	2	2	1	?	1	2
1	2	1	2	2	2	2	1	2	2	2	2	2	1	1	2	1	2
1	2	1	2	3	1	2	2	2	2	2	2	1	2	2	2	2	2
1	2	1	2	3	2	2	2	2	2	2	2	2	2	1	2	1	2
1	2	1	2	?	1	2	2	2	2	2	2	2	2	2	2	1	2
1	2	1	2	?	2	2	1	2	2	1	2	2	2	1	1	1	2
1	2	1	2	?	2	2	1	2	2	2	2	2	2	1	2	2	2
1	2	1	2	?	2	2	2	1	1	2	2	2	2	2	2	1	1
1	2	1	2	?	2	2	2	1	2	2	2	2	2	2	2	2	2
1	2	1	2	?	2	2	2	2	2	2	2	2	2	2	1	2	2
1	2	1	3	3	1	1	2	2	2	2	2	2	2	2	2	1	2
1	2	1	3	3	2	2	1	2	1	2	2	2	2	2	2	2	1
1	2	1	3	3	2	2	2	1	2	1	2	2	1	2	2	1	1
1	2	1	3	3	2	2	2	2	2	2	1	2	2	2	2	2	2
1	2	1	?	3	1	1	1	1	1	1	2	2	2	2	2	1	1
1	2	1	?	3	1	1	2	2	2	2	1	2	2	2	2	1	2
1	2	1	?	3	1	2	1	1	2	1	2	2	2	2	2	1	1
1	2	1	?	3	1	2	2	1	2	2	2	2	2	2	2	1	2
1	2	1	?	3	1	2	2	2	1	2	1	2	2	2	2	1	1
1	2	1	?	3	1	2	2	2	2	1	2	2	2	2	2	1	2
1	2	1	?	3	2	2	1	2	2	1	2	2	2	2	2	1	1
1	2	1	?	3	2	2	2	1	2	1	1	2	2	2	2	1	1
1	2	1	?	3	2	2	2	1	2	1	2	1	2	2	2	2	2
1	2	1	?	3	2	2	2	1	2	2	2	2	2	1	2	1	1
1	2	1	?	3	2	2	2	2	1	1	2	2	2	2	2	1	2
1	2	1	?	3	2	2	2	2	1	2	1	1	2	2	2	1	1
1	2	1	?	3	2	2	2	2	2	2	1	1	2	1	1	1	2
1	2	1	?	3	2	2	2	2	2	2	2	1	2	2	2	2	2
1	2	1	?	3	2	2	2	2	2	2	2	2	1	1	2	1	1
1	2	1	?	3	2	2	2	2	2	2	2	2	2	1	2	1	2
1	2	1	?	3	2	2	2	2	2	2	2	2	2	1	2	1	2
1	2	1	?	3	2	2	2	2	2	2	2	2	2	2	2	1	2
1	2	1	?	?	1	2	2	2	2	2	2	1	2	2	2	2	2
1	2	2	1	3	2	2	2	2	2	1	1	2	2	2	2	1	2
1	2	2	2	1	1	2	2	2	2	2	2	2	2	2	2	2	2
1	2	2	2	3	2	2	1	2	1	1	2	2	2	2	2	1	2
1	2	2	2	3	2	2	2	2	2	2	2	2	2	1	2	2	2
1	2	2	2	?	1	2	1	1	1	1	2	2	2	2	2	1	1
1	2	2	2	?	1	2	2	2	2	1	2	2	2	2	2	2	2
1	2	2	2	?	1	2	2	2	2	2	1	2	2	2	2	1	2
1	2	2	2	?	1	2	2	2	2	2	2	1	2	2	2	2	2
1	2	2	2	?	2	2	2	2	2	1	2	2	2	1	2	1	2
1	2	2	2	?	2	2	2	2	2	2	1	2	2	2	2	1	2
1	2	2	3	3	2	2	2	1	1	2	2	2	2	1	2	1	2
1	2	2	3	3	2	2	2	1	2	2	1	2	2	2	2	1	2
1	2	2	?	3	2	2	1	1	1	1	2	1	2	2	2	1	1
1	2	2	?	?	2	2	2	1	2	2	2	2	2	2	2	2	2
1	3	1	1	1	1	2	2	2	1	1	2	2	2	2	2	1	2
1	3	1	1	2	1	2	2	2	2	2	2	2	2	2	2	1	2
1	3	1	1	3	1	2	1	1	2	1	2	2	2	2	2	2	1
1	3	1	1	3	2	2	2	2	2	2	2	2	2	1	2	2	2
1	3	1	1	?	2	2	2	2	2	2	2	2	2	2	2	2	1
1	3	1	2	?	2	2	2	1	1	2	2	2	2	2	2	1	1
1	3	1	?	3	1	2	2	2	2	1	2	2	2	2	2	1	1
1	3	1	?	3	2	2	2	2	2	1	2	2	2	1	2	1	2
1	3	1	?	3	2	2	2	2	2	1	2	2	2	2	2	1	1
1	3	1	?	3	2	2	2	2	2	2	1	2	2	2	2	1	1
1	3	2	1	3	1	2	1	2	2	2	2	2	2	1	2	2	2
1	3	2	1	3	2	2	2	2	2	2	2	2	2	2	2	1	2
1	3	2	1	?	2	2	2	1	1	2	2	2	2	2	2	2	2
1	3	2	?	3	1	2	2	1	2	1	2	2	2	2	2	2	2
1	3	2	?	3	1	2	2	1	2	2	2	2	2	2	2	2	2
1	3	2	?	3	2	2	1	2	2	1	1	2	2	1	2	1	2
1	3	2	?	3	2	2	2	1	2	1	2	2	2	1	2	1	2
1	3	2	?	3	2	2	2	2	2	1	2	2	2	2	2	1	1
1	3	2	?	3	2	2	2	2	2	2	2	2	2	2	2	1	1
1	3	2	?	?	2	2	2	2	1	1	2	2	2	1	2	2	2
1	3	2	?	?	2	2	2	2	2	1	2	2	2	2	2	2	2
2	1	1	1	2	2	2	2	2	2	2	2	2	1	2	2	2	2
2	2	1	1	1	2	2	2	2	2	2	2	2	1	2	2	2	2
2	2	1	1	1	2	2	2	2	2	2	2	2	1	2	2	2	2
2	2	1	1	1	2	2	2	2	2	2	2	2	1	2	2	2	2
2	2	1	1	1	2	2	2	2	2	2	2	2	1	2	2	2	2
2	2	1	1	?	2	2	1	2	2	2	2	2	1	2	2	2	2
2	2	1	1	?	2	2	2	1	2	2	2	2	1	2	2	2	2
2	2	1	1	?	2	2	2	2	2	2	2	2	1	2	2	2	2
2	2	1	?	3	2	2	2	2	2	2	2	2	1	2	2	2	2
2	2	2	1	3	1	2	2	2	2	2	2	2	1	2	2	2	2
2	2	2	?	?	2	2	2	2	2	2	2	2	1	1	2	2	2
2	2	2	?	?	2	2	2	2	2	2	2	2	1	2	2	2	2
2	3	1	1	1	2	2	2	2	2	2	2	2	1	1	2	2	2
2	3	1	1	2	2	2	2	2	2	2	2	2	1	2	2	2	2
2	3	1	1	2	2	2	2	2	2	2	2	2	1	2	2	2	2
2	3	1	1	2	2	2	2	2	2	2	2	2	1	2	2	2	2
2	3	1	1	2	2	2	2	2	2	2	2	2	1	2	2	2	2
2	3	1	1	3	2	2	2	2	2	2	2	2	1	2	2	2	2
2	3	1	1	?	2	2	2	2	2	2	2	2	1	2	2	2	2
2	3	1	?	3	2	2	2	2	2	2	2	2	1	2	2	2	2
3	2	1	1	3	2	2	1	2	2	2	2	2	1	1	1	1	2
3	2	1	1	?	2	2	1	2	2	2	2	2	2	1	2	2	2
3	2	1	2	?	1	2	2	2	2	2	2	2	2	2	2	2	1
3	2	1	2	?	2	2	1	2	2	1	2	2	2	2	2	2	1
3	2	1	?	3	1	2	2	2	2	2	2	2	2	2	2	2	2
3	2	1	?	3	2	2	2	2	2	1	2	2	2	1	2	2	2
3	2	2	?	3	1	2	2	2	2	2	2	1	1	2	2	2	2
3	2	2	?	3	2	2	2	2	2	2	2	2	1	1	2	2	2
3	3	1	1	?	2	2	1	2	2	1	2	2	2	2	2	1	1
4	1	2	2	1	1	2	1	2	2	2	2	1	2	2	2	2	2
4	2	1	2	1	1	2	2	2	2	2	2	2	2	2	2	2	2
4	2	1	2	2	2	2	1	2	2	2	2	2	1	1	1	1	2
4	2	1	2	?	1	2	2	2	2	2	2	2	1	2	2	2	2
4	2	1	?	?	1	2	1	2	2	2	2	2	2	2	2	2	2
4	2	2	2	1	1	2	1	2	2	2	2	2	2	2	2	2	2
4	2	2	2	2	1	2	1	2	2	2	2	2	2	2	2	1	2
4	2	2	2	3	1	2	2	1	2	1	2	2	2	1	2	1	2
4	2	?	?	1	2	2	2	2	2	2	2	2	2	2	2	1	2
4	3	2	2	1	1	2	2	2	2	2	2	2	2	2	2	2	2
4	3	2	2	?	1	2	1	2	2	2	2	2	2	2	2	2	2
4	3	2	3	3	2	2	2	1	2	2	2	2	2	2	2	1	2
4	3	2	?	3	1	2	2	2	2	2	2	2	2	2	2	2	1
4	3	2	?	?	1	2	1	2	2	2	2	2	2	2	2	2	2
5	1	1	2	1	2	2	2	2	1	2	2	2	2	1	2	2	2
5	1	1	2	3	1	1	1	2	2	1	1	2	2	2	1	1	1
5	1	1	2	?	2	2	2	1	2	2	2	2	2	2	2	2	2
5	1	2	2	1	1	1	2	2	1	2	2	2	2	2	2	2	2
5	1	2	2	1	1	2	2	2	2	2	2	2	2	1	2	2	1
5	1	2	2	?	1	2	2	2	1	2	2	2	1	1	1	2	1
5	2	1	2	1	2	2	1	1	2	2	2	2	2	2	2	1	1
5	2	1	2	1	2	2	2	2	2	1	2	2	2	2	2	2	2
5	2	1	2	1	2	2	2	2	2	2	2	2	2	2	2	1	2
5	2	1	2	3	1	2	2	2	2	1	2	2	2	2	2	2	2
5	2	1	2	?	1	2	1	2	2	2	1	2	2	2	2	1	2
5	2	1	2	?	1	2	2	2	2	2	2	2	2	2	2	2	2
5	2	1	2	?	2	2	2	2	1	1	2	2	2	2	2	2	1
5	2	1	2	?	2	2	2	2	2	1	2	2	2	2	2	2	1
5	2	1	2	?	2	2	2	2	2	2	1	2	2	2	2	2	1
5	2	1	?	3	2	2	2	2	2	2	2	2	2	1	2	2	2
5	2	1	?	?	2	2	2	2	2	2	2	2	2	2	2	2	1
5	2	2	2	1	2	2	2	1	1	2	2	2	2	1	2	2	2
5	2	2	2	1	2	2	2	1	1	2	2	2	2	2	2	2	2
5	2	2	2	1	2	2	2	1	1	2	2	2	2	2	2	2	2
5	2	2	2	1	2	2	2	2	1	1	2	2	2	2	2	2	1
5	2	2	2	2	2	2	2	2	1	2	2	2	2	2	2	2	2
5	2	2	2	?	2	2	1	1	1	2	2	2	2	2	2	2	1
5	2	2	2	?	2	2	1	2	2	2	2	2	1	1	1	1	1
5	2	2	2	?	2	2	2	2	1	2	2	2	2	2	2	2	2
5	2	2	2	?	2	2	2	2	2	2	2	2	2	1	1	2	1
5	2	2	2	?	2	2	2	2	2	2	2	2	2	1	2	2	2
5	2	2	?	3	2	2	2	2	1	2	2	2	2	2	2	2	1
5	3	1	2	1	2	2	2	2	1	2	2	2	2	2	2	2	1
5	3	1	2	3	2	2	2	2	2	1	2	2	2	2	2	2	2
5	3	1	2	?	2	2	1	2	1	1	2	2	2	2	2	2	1
5	3	1	2	?	2	2	1	2	2	2	2	2	2	1	2	2	2
5	3	1	2	?	2	2	2	2	1	1	2	2	2	2	2	2	2
5	3	1	2	?	2	2	2	2	1	2	2	2	2	2	2	2	2
5	3	2	2	1	2	2	2	2	2	1	2	2	2	2	2	2	2
5	3	2	2	1	2	2	2	2	2	2	2	2	2	1	2	2	2
5	3	2	2	?	2	2	2	2	2	1	2	2	2	2	2	2	1
5	3	2	?	3	2	2	2	2	2	1	2	2	2	2	2	2	1
5	3	2	?	?	2	2	2	2	2	1	2	2	2	2	2	2	1
6	3	2	2	?	2	2	1	2	2	2	2	2	2	2	2	2	2
7	1	1	?	?	2	2	2	2	1	1	2	2	2	2	2	2	2
7	2	1	2	1	2	2	2	2	1	1	2	2	2	2	2	2	1
7	2	1	2	1	2	2	2	2	1	2	2	2	2	2	2	2	2
7	2	1	2	?	2	2	2	1	1	1	2	2	2	1	2	2	1
7	2	1	2	?	2	2	2	2	2	1	2	2	2	2	2	2	2
7	2	2	2	2	2	2	2	2	1	2	2	2	2	2	2	2	1
7	2	2	2	?	2	2	1	2	2	2	2	2	2	2	2	1	1
7	2	2	2	?	2	2	1	2	2	2	2	2	2	2	2	2	2
7	3	1	2	2	2	2	2	1	1	1	2	2	2	2	2	2	1
7	3	2	2	?	2	2	1	1	2	1	2	2	2	2	2	1	1
7	3	2	2	?	2	2	1	2	2	1	2	2	2	2	2	1	1
7	3	2	2	?	2	2	2	2	2	1	2	2	2	2	2	2	1
7	3	2	2	?	2	2	2	2	2	1	2	2	2	2	2	2	2
7	3	2	2	?	2	2	2	2	2	2	2	2	2	2	2	2	1
8	2	1	1	1	2	2	2	2	2	2	2	2	1	2	2	2	2
8	2	2	2	?	2	2	2	2	2	2	1	2	2	2	2	2	2
8	3	1	2	1	2	2	2	2	2	1	2	1	2	2	2	2	2
8	3	1	2	1	2	2	2	2	2	1	2	2	2	2	2	2	2
8	3	1	2	?	2	2	2	1	1	1	2	2	2	2	2	2	1
8	3	2	2	1	2	2	1	2	2	2	2	2	2	2	2	2	2
10	2	1	1	1	1	2	2	2	2	2	2	2	1	1	2	2	2
10	2	1	1	?	1	2	2	1	1	2	2	2	1	1	2	2	2
11	1	1	?	3	1	2	2	1	1	2	2	2	2	2	2	2	2
11	2	1	2	1	2	2	2	2	1	1	2	2	2	2	2	2	2
11	2	1	2	3	2	2	2	1	2	1	2	2	2	2	2	1	1
11	2	1	2	3	2	2	2	2	1	1	2	2	2	2	2	2	2
11	2	1	2	3	2	2	2	2	2	1	2	2	2	2	2	2	2
11	2	1	2	?	2	2	1	1	2	2	2	2	2	2	2	1	1
11	2	1	2	?	2	2	2	1	1	1	2	2	2	2	2	2	1
11	2	1	2	?	2	2	2	2	2	1	2	2	2	2	2	2	2
11	2	1	?	3	2	2	1	2	1	1	2	2	2	2	2	1	1
11	2	2	2	1	2	2	2	2	1	1	2	2	2	2	2	2	1
11	2	2	2	3	2	2	2	1	1	1	2	2	2	2	2	2	1
11	2	2	2	3	2	2	2	1	2	2	2	2	2	2	2	2	1
11	2	2	2	3	2	2	2	2	2	1	2	2	2	2	2	2	1
11	2	2	2	?	2	2	1	1	1	2	2	2	2	2	2	2	2
11	2	2	2	?	2	2	1	2	2	1	2	2	2	2	2	2	1
11	2	2	2	?	2	2	2	2	2	1	2	2	2	2	2	2	1
11	3	1	2	1	2	2	2	2	1	1	2	2	2	2	2	2	1
11	3	1	2	3	2	2	1	2	2	1	2	2	2	2	2	2	1
11	3	1	2	?	2	2	2	2	2	1	2	2	2	2	2	2	1
11	3	2	2	1	2	2	2	2	1	2	2	2	2	2	2	2	2
11	3	2	2	2	2	2	2	2	1	2	2	2	2	2	2	2	2
11	3	2	2	3	2	2	1	2	2	1	2	2	2	2	2	1	1
11	3	2	2	3	2	2	2	2	1	1	2	2	2	2	2	2	2
11	3	2	2	3	2	2	2	2	2	1	2	2	2	2	2	2	1
11	3	2	2	?	1	2	1	1	2	1	2	2	2	2	2	1	1
11	3	2	2	?	2	1	2	2	1	2	2	2	2	2	2	2	1
11	3	2	2	?	2	2	2	2	1	1	2	2	2	2	2	2	1
11	3	2	2	?	2	2	2	2	2	1	2	2	2	2	2	2	2
12	2	2	2	?	1	2	1	1	1	1	1	2	2	2	2	2	1
12	2	2	2	?	2	2	2	1	1	2	2	2	2	2	2	2	2
12	3	2	1	?	2	2	2	2	2	1	2	2	2	2	2	2	1
12	3	2	2	2	2	2	2	2	2	1	2	2	2	2	2	2	1
12	3	2	2	3	2	2	1	1	1	1	2	2	2	2	2	1	1
12	3	2	2	3	2	2	1	2	2	1	2	2	2	2	2	2	1
12	3	2	2	3	2	2	2	2	2	1	2	2	2	2	2	1	1
12	3	2	2	3	2	2	2	2	2	1	2	2	2	2	2	2	1
12	3	2	2	?	2	2	1	2	2	1	2	2	2	2	2	2	1
12	3	2	2	?	2	2	2	2	1	1	2	2	2	2	2	2	2
12	3	2	2	?	2	2	2	2	2	1	2	2	2	2	2	2	1
12	3	2	2	?	2	2	2	2	2	1	2	2	2	2	2	2	1
12	3	2	2	?	2	2	2	2	2	1	2	2	2	2	2	2	2
12	3	2	2	?	2	2	2	2	2	2	2	2	2	2	2	1	1
12	3	2	2	?	2	2	2	2	2	2	2	2	2	2	2	2	1
12	3	2	?	3	2	2	2	2	2	1	2	2	2	2	2	2	2
13	1	1	3	3	2	2	2	2	2	2	2	2	2	1	2	2	2
13	2	1	2	?	2	2	1	1	2	2	2	2	2	2	2	1	1
13	2	2	2	?	1	2	2	2	2	2	2	2	2	2	2	2	2
13	3	1	2	2	2	2	2	1	1	2	2	2	2	2	2	2	2
13	3	2	2	?	2	2	1	2	2	2	2	2	2	2	2	2	2
13	3	2	2	?	2	2	2	1	1	2	1	2	2	2	2	2	1
13	3	2	2	?	2	2	2	2	2	2	2	2	2	2	2	1	1
14	1	1	2	?	1	2	2	2	2	2	2	2	2	2	2	2	2
14	1	1	2	?	2	2	2	2	1	1	2	1	2	2	2	2	1
14	1	1	2	?	2	2	2	2	2	2	2	2	2	1	2	2	2
14	1	2	?	1	2	2	2	2	2	2	2	2	2	2	2	2	2
14	2	1	2	1	1	2	2	2	2	2	2	2	2	2	2	2	2
14	2	1	2	1	2	2	1	2	2	2	2	1	2	2	1	2	2
14	2	1	2	?	1	2	1	1	2	2	2	2	2	2	2	1	2
14	2	1	2	?	1	2	1	2	1	2	2	2	2	2	2	2	1
14	2	1	2	?	1	2	1	2	2	2	1	2	2	2	2	1	2
14	2	1	2	?	1	2	1	2	2	2	2	2	2	2	2	2	2
14	2	1	2	?	1	2	2	2	2	2	2	2	2	2	2	1	2
14	2	1	2	?	1	2	2	2	2	2	2	2	2	2	2	2	2
14	2	1	2	?	1	2	2	2	2	2	2	2	2	2	2	2	2
14	2	1	?	?	1	2	2	2	2	2	2	2	2	2	2	2	2
14	2	2	2	1	2	2	2	2	2	2	2	2	2	1	2	2	2
14	2	2	2	?	2	2	1	2	1	1	2	2	2	2	2	2	1
14	2	2	?	?	1	2	1	2	2	2	2	2	2	2	2	2	2
14	3	1	2	1	2	2	2	2	2	2	1	2	2	2	2	2	2
14	3	1	2	?	1	2	1	2	2	2	2	2	2	2	2	1	1
14	3	1	2	?	1	2	1	2	2	2	2	2	2	2	2	2	2
14	3	1	2	?	2	2	1	1	2	2	2	2	2	2	2	2	2
14	3	2	2	3	2	2	1	2	2	2	2	2	2	2	2	1	1
14	3	2	2	?	2	2	1	2	2	2	2	2	2	2	2	2	2
14	3	2	2	?	2	2	2	1	1	2	2	2	2	2	2	2	1
15	2	1	?	?	2	2	2	2	1	2	2	2	2	2	2	2	2
15	3	1	?	3	2	2	2	1	1	2	2	2	1	2	2	1	1
16	2	1	2	2	2	2	1	1	2	2	2	2	2	2	2	2	2
17	2	1	2	1	1	2	2	2	2	2	2	2	1	1	2	1	2
17	2	1	2	2	1	2	2	2	2	2	2	2	2	2	2	2	2
17	2	1	2	2	1	2	2	2	2	2	2	2	2	2	2	2	2
17	2	1	2	2	2	2	2	2	2	2	2	2	1	1	2	2	2
17	2	1	2	?	1	2	2	2	2	2	2	2	2	2	2	2	2
17	2	1	2	?	1	2	2	2	2	2	2	2	2	2	2	2	2
17	3	1	2	1	1	2	2	2	2	2	2	2	2	2	2	2	2
17	3	1	2	1	2	2	1	2	2	1	2	2	2	2	2	1	1
17	3	1	2	1	2	2	2	2	2	2	2	2	2	2	2	2	1
17	3	1	2	?	2	2	2	2	2	1	2	2	2	2	2	2	1
18	2	2	2	1	2	2	2	1	1	2	2	2	2	2	2	2	2
18	2	2	2	1	2	2	2	1	1	2	2	2	2	2	2	2	2
18	2	2	2	1	2	2	2	2	1	1	2	2	2	2	2	2	2
18	2	2	2	1	2	2	2	2	1	2	2	1	2	2	2	2	2
18	2	2	2	1	2	2	2	2	1	2	2	2	2	2	2	2	2
18	2	2	2	1	2	2	2	2	1	2	2	2	2	2	2	2	2
18	2	2	2	1	2	2	2	2	1	2	2	2	2	2	2	2	2
18	2	2	2	2	2	2	2	1	1	2	2	2	2	2	2	2	2
18	2	2	2	3	2	2	2	2	1	1	2	2	2	2	2	2	2
18	2	2	2	?	2	2	2	1	1	2	2	2	2	2	2	2	2
18	2	2	2	?	2	2	2	1	1	2	2	2	2	2	2	2	2
18	2	2	2	?	2	2	2	1	1	2	2	2	2	2	2	2	2
18	2	2	2	?	2	2	2	1	1	2	2	2	2	2	2	2	2
18	2	2	2	?	2	2	2	1	2	2	2	2	2	2	2	2	1
18	2	2	2	?	2	2	2	1	2	2	2	2	2	2	2	2	2
18	2	2	2	?	2	2	2	1	2	2	2	2	2	2	2	2	2
18	2	2	2	?	2	2	2	2	1	1	2	1	2	2	2	2	1
18	2	2	2	?	2	2	2	2	1	1	2	2	2	1	2	1	1
18	2	2	2	?	2	2	2	2	1	2	2	2	2	2	2	2	1
18	2	2	2	?	2	2	2	2	1	2	2	2	2	2	2	2	1
18	2	2	2	?	2	2	2	2	1	2	2	2	2	2	2	2	2
18	2	2	2	?	2	2	2	2	1	2	2	2	2	2	2	2	2
18	2	2	2	?	2	2	2	2	1	2	2	2	2	2	2	2	2
18	2	2	2	?	2	2	2	2	2	1	2	2	2	2	2	2	2
18	2	2	?	?	2	2	2	2	1	2	2	2	2	2	2	2	1
18	3	2	2	1	2	2	2	2	1	2	2	2	2	2	2	2	2
18	3	2	2	3	2	2	1	2	1	1	2	2	2	2	2	2	1
18	3	2	2	3	2	2	2	1	1	2	2	2	2	2	2	2	2
18	3	2	?	3	2	2	2	2	2	2	2	2	2	2	2	2	1
19	2	2	2	1	1	2	2	2	2	2	2	2	2	2	2	2	2
19	2	2	2	2	2	2	2	2	2	2	2	2	2	2	2	2	1
19	2	2	2	?	2	2	1	2	2	1	2	2	2	2	2	2	1
19	2	2	2	?	2	2	2	2	1	1	2	2	2	2	2	1	1
19	3	2	2	3	1	2	2	2	2	2	2	2	2	2	2	2	1
19	3	2	2	?	2	2	1	1	1	2	2	2	2	2	2	2	1
20	2	2	2	2	1	2	2	2	2	2	2	2	2	2	2	2	1
20	2	2	2	?	2	2	1	2	2	1	2	2	2	2	2	1	1
21	2	2	1	?	1	2	1	2	1	1	2	2	2	2	2	2	1
22	1	1	2	3	2	2	1	2	2	2	2	2	1	1	1	2	2
22	1	2	2	?	1	2	2	2	2	2	2	2	2	2	1	2	2
22	2	2	2	2	1	2	2	1	2	2	2	2	2	1	1	1	1
22	2	2	2	2	2	2	2	2	1	2	2	1	1	1	1	2	2
22	2	2	2	3	2	2	2	2	1	1	2	2	2	2	1	1	1
22	2	2	2	?	1	1	2	2	1	1	2	2	2	2	1	2	2
22	2	2	2	?	1	2	2	1	2	1	2	2	1	1	1	1	1
22	2	2	2	?	1	2	2	1	2	2	2	1	1	1	1	1	2
22	2	2	2	?	1	2	2	1	2	2	2	2	2	2	2	2	2
22	2	2	2	?	1	2	2	2	2	2	2	2	2	1	1	2	2
22	2	2	2	?	1	2	2	2	2	2	2	2	2	2	1	2	2
22	2	2	2	?	1	2	2	2	2	2	2	2	2	2	2	2	2
22	2	2	2	?	2	2	1	1	1	2	2	2	2	1	2	2	2
22	2	2	2	?	2	2	2	1	2	2	2	1	2	2	1	2	2
22	2	2	2	?	2	2	2	2	2	2	2	2	2	2	1	2	2
22	2	2	2	?	2	2	2	2	2	2	2	2	2	2	1	2	2
22	2	2	2	?	2	2	2	2	2	2	2	2	2	2	1	2	2
22	2	2	2	?	2	2	2	2	2	2	2	2	2	2	1	2	2
22	2	2	2	?	2	2	2	2	2	2	2	2	2	2	1	2	2
22	2	2	2	?	2	2	2	2	2	2	2	2	2	2	1	2	2
22	2	2	2	?	2	2	2	2	2	2	2	2	2	2	1	2	2
22	2	2	?	?	1	2	2	2	2	2	2	2	2	1	1	2	2
22	3	2	2	2	2	2	2	2	2	2	2	2	1	1	1	2	2
22	3	2	2	2	2	2	2	2	2	2	2	2	2	1	1	2	2
