# Supplementary material for: Novel chaotic oppositional fruit fly optimization algorithm for feature selection applied on COVID 19 patients’ health prediction
Source: PLoS One. 2022 Oct 10;17(10):e0275727. doi: 10.1371/journal.pone.0275727 (PMC9550095; doi:10.1371/journal.pone.0275727)
Supplement: S1 Dataset — (ZIP) [file pone.0275727.s001.zip › Dataset/soybean.csv]

date	plant-stand	precip	temp	hail	crop-hist	area-damaged	severity	seed-tmt	germination	plant-growth	leaves	leafspots-halo	leafspots-marg	leafspot-size	leaf-shread	leaf-malf	leaf-mild	stem	lodging	stem-cankers	canker-lesion	fruiting-bodies	external-decay	mycelium	int-discolor	sclerotia	fruit-pods	fruit-spots	seed	mold-growth	seed-discolor	seed-size	shriveling	roots	class
october	normal	gt-norm	norm	yes	same-lst-yr	low-areas	pot-severe	none	90-100	abnorm	abnorm	absent	dna	dna	absent	absent	absent	abnorm	no	above-sec-nde	brown	present	firm-and-dry	absent	none	absent	norm	dna	norm	absent	absent	norm	absent	norm	diaporthe-stem-canker
august	normal	gt-norm	norm	yes	same-lst-two-yrs	scattered	severe	fungicide	80-89	abnorm	abnorm	absent	dna	dna	absent	absent	absent	abnorm	yes	above-sec-nde	brown	present	firm-and-dry	absent	none	absent	norm	dna	norm	absent	absent	norm	absent	norm	diaporthe-stem-canker
july	normal	gt-norm	norm	yes	same-lst-yr	scattered	severe	fungicide	lt-80	abnorm	abnorm	absent	dna	dna	absent	absent	absent	abnorm	yes	above-sec-nde	dna	present	firm-and-dry	absent	none	absent	norm	dna	norm	absent	absent	norm	absent	norm	diaporthe-stem-canker
july	normal	gt-norm	norm	yes	same-lst-yr	scattered	severe	none	80-89	abnorm	abnorm	absent	dna	dna	absent	absent	absent	abnorm	yes	above-sec-nde	dna	present	firm-and-dry	absent	none	absent	norm	dna	norm	absent	absent	norm	absent	norm	diaporthe-stem-canker
october	normal	gt-norm	norm	yes	same-lst-two-yrs	scattered	pot-severe	none	lt-80	abnorm	abnorm	absent	dna	dna	absent	absent	absent	abnorm	yes	above-sec-nde	brown	present	firm-and-dry	absent	none	absent	norm	dna	norm	absent	absent	norm	absent	norm	diaporthe-stem-canker
september	normal	gt-norm	norm	yes	same-lst-sev-yrs	scattered	pot-severe	none	80-89	abnorm	abnorm	absent	dna	dna	absent	absent	absent	abnorm	yes	above-sec-nde	dna	present	firm-and-dry	absent	none	absent	norm	dna	norm	absent	absent	norm	absent	norm	diaporthe-stem-canker
september	normal	gt-norm	norm	yes	same-lst-two-yrs	scattered	pot-severe	fungicide	90-100	abnorm	abnorm	absent	dna	dna	absent	absent	absent	abnorm	no	above-sec-nde	brown	present	firm-and-dry	absent	none	absent	norm	dna	norm	absent	absent	norm	absent	norm	diaporthe-stem-canker
august	normal	gt-norm	norm	no	same-lst-yr	scattered	pot-severe	none	lt-80	abnorm	abnorm	absent	dna	dna	absent	absent	absent	abnorm	yes	above-sec-nde	brown	present	firm-and-dry	absent	none	absent	norm	dna	norm	absent	absent	norm	absent	norm	diaporthe-stem-canker
october	normal	gt-norm	norm	yes	same-lst-sev-yrs	scattered	pot-severe	fungicide	80-89	abnorm	abnorm	absent	dna	dna	absent	absent	absent	abnorm	yes	above-sec-nde	brown	present	firm-and-dry	absent	none	absent	norm	dna	norm	absent	absent	norm	absent	norm	diaporthe-stem-canker
august	normal	gt-norm	norm	yes	same-lst-two-yrs	scattered	severe	none	lt-80	abnorm	abnorm	absent	dna	dna	absent	absent	absent	abnorm	yes	above-sec-nde	brown	present	firm-and-dry	absent	none	absent	norm	dna	norm	absent	absent	norm	absent	norm	diaporthe-stem-canker
october	normal	lt-norm	gt-norm	yes	same-lst-yr	whole-field	pot-severe	fungicide	90-100	abnorm	abnorm	absent	dna	dna	absent	absent	absent	abnorm	yes	absent	tan	absent	absent	absent	black	present	norm	dna	norm	absent	absent	norm	absent	norm	charcoal-rot
august	normal	lt-norm	norm	no	same-lst-yr	whole-field	pot-severe	fungicide	80-89	abnorm	abnorm	absent	dna	dna	absent	absent	absent	abnorm	no	absent	tan	absent	absent	absent	black	present	norm	dna	norm	absent	absent	norm	absent	norm	charcoal-rot
july	normal	lt-norm	norm	yes	same-lst-yr	upper-areas	pot-severe	none	90-100	abnorm	abnorm	absent	dna	dna	absent	absent	absent	abnorm	yes	absent	tan	absent	absent	absent	black	present	norm	dna	norm	absent	absent	norm	absent	norm	charcoal-rot
october	normal	lt-norm	norm	no	same-lst-sev-yrs	whole-field	pot-severe	fungicide	90-100	abnorm	abnorm	absent	dna	dna	absent	absent	absent	abnorm	yes	absent	tan	absent	absent	absent	black	present	norm	dna	norm	absent	absent	norm	absent	norm	charcoal-rot
october	normal	lt-norm	gt-norm	yes	same-lst-yr	whole-field	pot-severe	fungicide	80-89	abnorm	abnorm	absent	dna	dna	absent	absent	absent	abnorm	yes	absent	tan	absent	absent	absent	black	present	norm	dna	norm	absent	absent	norm	absent	norm	charcoal-rot
september	normal	lt-norm	gt-norm	no	same-lst-sev-yrs	whole-field	pot-severe	fungicide	lt-80	abnorm	abnorm	absent	dna	dna	absent	absent	absent	abnorm	yes	absent	tan	absent	absent	absent	black	present	norm	dna	norm	absent	absent	norm	absent	norm	charcoal-rot
october	normal	lt-norm	gt-norm	no	diff-lst-year	upper-areas	pot-severe	none	90-100	abnorm	abnorm	absent	dna	dna	absent	absent	absent	abnorm	no	absent	tan	absent	absent	absent	black	present	norm	dna	norm	absent	absent	norm	absent	norm	charcoal-rot
august	normal	lt-norm	norm	yes	same-lst-two-yrs	upper-areas	pot-severe	none	80-89	abnorm	abnorm	absent	dna	dna	absent	absent	absent	abnorm	yes	absent	tan	absent	absent	absent	black	present	norm	dna	norm	absent	absent	norm	absent	norm	charcoal-rot
july	normal	lt-norm	gt-norm	yes	same-lst-two-yrs	upper-areas	pot-severe	none	lt-80	abnorm	abnorm	absent	dna	dna	absent	absent	absent	abnorm	yes	absent	tan	absent	absent	absent	black	present	norm	dna	norm	absent	absent	norm	absent	norm	charcoal-rot
september	normal	lt-norm	gt-norm	no	same-lst-two-yrs	upper-areas	pot-severe	none	lt-80	abnorm	abnorm	absent	dna	dna	absent	absent	absent	abnorm	yes	absent	tan	absent	absent	absent	black	present	norm	dna	norm	absent	absent	norm	absent	norm	charcoal-rot
may	lt-normal	gt-norm	lt-norm	yes	same-lst-two-yrs	low-areas	severe	none	lt-80	abnorm	norm	absent	dna	dna	absent	absent	absent	abnorm	yes	below-soil	brown	absent	firm-and-dry	present	none	absent	dna	dna	norm	absent	absent	norm	absent	norm	rhizoctonia-root-rot
may	lt-normal	gt-norm	lt-norm	yes	same-lst-yr	low-areas	severe	none	80-89	abnorm	norm	absent	dna	dna	absent	absent	absent	abnorm	yes	below-soil	brown	absent	firm-and-dry	absent	none	absent	dna	dna	norm	absent	absent	norm	absent	norm	rhizoctonia-root-rot
july	normal	gt-norm	lt-norm	no	same-lst-sev-yrs	low-areas	severe	none	80-89	abnorm	norm	absent	dna	dna	absent	absent	absent	abnorm	no	below-soil	brown	absent	firm-and-dry	present	none	absent	dna	dna	norm	absent	absent	norm	absent	norm	rhizoctonia-root-rot
april	lt-normal	gt-norm	lt-norm	yes	diff-lst-year	low-areas	pot-severe	fungicide	lt-80	abnorm	norm	absent	dna	dna	absent	absent	absent	abnorm	yes	below-soil	brown	absent	firm-and-dry	absent	none	absent	dna	dna	norm	absent	absent	norm	absent	norm	rhizoctonia-root-rot
april	lt-normal	gt-norm	lt-norm	yes	same-lst-yr	low-areas	severe	fungicide	lt-80	abnorm	norm	absent	dna	dna	absent	absent	absent	abnorm	yes	below-soil	brown	absent	firm-and-dry	absent	none	absent	dna	dna	norm	absent	absent	norm	absent	norm	rhizoctonia-root-rot
may	lt-normal	gt-norm	lt-norm	yes	same-lst-sev-yrs	low-areas	severe	none	lt-80	abnorm	norm	absent	dna	dna	absent	absent	absent	abnorm	yes	below-soil	brown	absent	firm-and-dry	absent	none	absent	dna	dna	norm	absent	absent	norm	absent	norm	rhizoctonia-root-rot
may	lt-normal	gt-norm	lt-norm	yes	diff-lst-year	low-areas	pot-severe	none	80-89	abnorm	norm	absent	dna	dna	absent	absent	absent	abnorm	yes	below-soil	brown	absent	firm-and-dry	absent	none	absent	dna	dna	norm	absent	absent	norm	absent	norm	rhizoctonia-root-rot
june	lt-normal	gt-norm	lt-norm	yes	same-lst-two-yrs	low-areas	pot-severe	none	80-89	abnorm	norm	absent	dna	dna	absent	absent	absent	abnorm	yes	below-soil	brown	absent	firm-and-dry	absent	none	absent	dna	dna	norm	absent	absent	norm	absent	norm	rhizoctonia-root-rot
may	lt-normal	gt-norm	lt-norm	yes	same-lst-yr	low-areas	severe	none	lt-80	abnorm	norm	absent	dna	dna	absent	absent	absent	abnorm	yes	below-soil	brown	absent	firm-and-dry	absent	none	absent	dna	dna	norm	absent	absent	norm	absent	norm	rhizoctonia-root-rot
june	lt-normal	gt-norm	lt-norm	yes	same-lst-yr	low-areas	severe	none	lt-80	abnorm	norm	absent	dna	dna	absent	absent	absent	abnorm	yes	below-soil	brown	absent	firm-and-dry	absent	none	absent	dna	dna	norm	absent	absent	norm	absent	norm	rhizoctonia-root-rot
april	lt-normal	gt-norm	norm	no	same-lst-yr	low-areas	pot-severe	none	90-100	abnorm	abnorm	absent	dna	dna	absent	absent	absent	abnorm	yes	below-soil	dk-brown-blk	absent	firm-and-dry	absent	none	absent	dna	dna	norm	absent	absent	norm	absent	norm	phytophthora-rot
may	lt-normal	gt-norm	norm		same-lst-sev-yrs	low-areas				abnorm	abnorm	absent	dna	dna	absent	absent	absent	abnorm		above-soil	dk-brown-blk		absent	absent	none	absent								rotted	phytophthora-rot
june	lt-normal	gt-norm	gt-norm		same-lst-two-yrs	low-areas				abnorm	abnorm							abnorm		above-sec-nde	dk-brown-blk		absent	absent	none	absent								rotted	phytophthora-rot
may	lt-normal	gt-norm	lt-norm	yes	same-lst-two-yrs	low-areas	severe	fungicide	80-89	abnorm	abnorm	absent	dna	dna	absent	absent	absent	abnorm	yes	above-soil	dk-brown-blk	absent	absent	absent	none	absent	dna	dna	norm	absent	absent	norm	absent	norm	phytophthora-rot
june	lt-normal	gt-norm	gt-norm		same-lst-two-yrs	low-areas				abnorm	abnorm							abnorm		above-soil	dk-brown-blk		absent	absent	none	absent								rotted	phytophthora-rot
july	lt-normal	gt-norm	norm		same-lst-two-yrs	low-areas				abnorm	abnorm							abnorm		above-sec-nde	dk-brown-blk		absent	absent	none	absent								rotted	phytophthora-rot
april	lt-normal	norm	norm	yes	same-lst-yr	low-areas	pot-severe	none	90-100	abnorm	abnorm	absent	dna	dna	absent	absent	absent	abnorm	yes	below-soil	dk-brown-blk	absent	absent	absent	none	absent	dna	dna	norm	absent	absent	norm	absent	norm	phytophthora-rot
july	lt-normal	gt-norm	lt-norm	yes	same-lst-two-yrs	low-areas	severe	fungicide	80-89	abnorm	abnorm	absent	dna	dna	absent	absent	absent	abnorm	yes	above-soil	dk-brown-blk	absent	absent	absent	none	absent	dna	dna	norm	absent	absent	norm	absent	norm	phytophthora-rot
june	lt-normal	norm	norm		diff-lst-year	low-areas				abnorm	abnorm	absent	dna	dna	absent	absent	absent	abnorm		above-soil	dk-brown-blk		absent	absent	none	absent								rotted	phytophthora-rot
june	lt-normal	gt-norm	lt-norm	yes	same-lst-yr	low-areas	severe	none	80-89	abnorm	abnorm	absent	dna	dna	absent	absent	absent	abnorm	yes	below-soil	dk-brown-blk	absent	absent	absent	none	absent	dna	dna	norm	absent	absent	norm	absent	norm	phytophthora-rot
june	lt-normal	gt-norm	norm		same-lst-yr	low-areas				abnorm	abnorm	absent	dna	dna	absent	absent	absent	abnorm		above-soil	dk-brown-blk		absent	absent	none	absent								rotted	phytophthora-rot
may	lt-normal	gt-norm	norm		same-lst-yr	low-areas				abnorm	abnorm							abnorm		below-soil	dk-brown-blk		absent	absent	none	absent								rotted	phytophthora-rot
april	lt-normal	gt-norm	norm	yes	same-lst-sev-yrs	low-areas	pot-severe	none	90-100	abnorm	abnorm	absent	dna	dna	absent	absent	absent	abnorm	yes	below-soil	dk-brown-blk	absent	absent	absent	none	absent	dna	dna	norm	absent	absent	norm	absent	norm	phytophthora-rot
april	lt-normal	norm	norm	no	same-lst-two-yrs	low-areas	severe	fungicide	90-100	abnorm	abnorm	absent	dna	dna	absent	absent	absent	abnorm	no	above-soil	dk-brown-blk	absent	firm-and-dry	absent	none	absent	dna	dna	norm	absent	absent	norm	absent	norm	phytophthora-rot
july	lt-normal	gt-norm	lt-norm	yes	same-lst-yr	low-areas	severe	fungicide	90-100	abnorm	abnorm	absent	dna	dna	absent	absent	absent	abnorm	yes	above-soil	dk-brown-blk	absent	absent	absent	none	absent	dna	dna	norm	absent	absent	norm	absent	norm	phytophthora-rot
june	lt-normal	gt-norm	gt-norm		same-lst-sev-yrs	low-areas				abnorm	abnorm							abnorm		above-sec-nde	dk-brown-blk		absent	absent	none	absent								rotted	phytophthora-rot
april	lt-normal	gt-norm	norm	yes	same-lst-two-yrs	low-areas	pot-severe	none	80-89	abnorm	abnorm	absent	dna	dna	absent	absent	absent	abnorm	yes	below-soil	dk-brown-blk	absent	absent	absent	none	absent	dna	dna	norm	absent	absent	norm	absent	norm	phytophthora-rot
june	lt-normal	norm	gt-norm		same-lst-two-yrs	low-areas				abnorm	abnorm	absent	dna	dna	absent	absent	absent	abnorm		above-soil	dk-brown-blk		absent	absent	none	absent								rotted	phytophthora-rot
june	lt-normal	gt-norm	norm	no	same-lst-yr	low-areas	severe	none	lt-80	abnorm	abnorm	absent	dna	dna	absent	absent	absent	abnorm	yes	below-soil	dk-brown-blk	absent	firm-and-dry	absent	none	absent	dna	dna	norm	absent	absent	norm	absent	norm	phytophthora-rot
april	lt-normal	gt-norm	norm	yes	same-lst-sev-yrs	low-areas	pot-severe	none	lt-80	abnorm	abnorm	absent	dna	dna	absent	absent	absent	abnorm	yes	below-soil	dk-brown-blk	absent	absent	absent	none	absent	dna	dna	norm	absent	absent	norm	absent	norm	phytophthora-rot
may	lt-normal	gt-norm	norm	yes	diff-lst-year	low-areas	severe	fungicide	80-89	abnorm	abnorm	absent	dna	dna	absent	absent	absent	abnorm	yes	above-soil	dk-brown-blk	absent	absent	absent	none	absent	dna	dna	norm	absent	absent	norm	absent	norm	phytophthora-rot
may	lt-normal	gt-norm	norm		diff-lst-year	low-areas				abnorm	abnorm	absent	dna	dna	absent	absent	absent	abnorm		below-soil	dk-brown-blk		absent	absent	none	absent								rotted	phytophthora-rot
july	lt-normal	gt-norm	norm		same-lst-yr	low-areas				abnorm	abnorm							abnorm		above-sec-nde	dk-brown-blk		absent	absent	none	absent								rotted	phytophthora-rot
june	lt-normal	gt-norm	norm		same-lst-yr	low-areas				abnorm	abnorm	absent	dna	dna	absent	absent	absent	abnorm		above-sec-nde	dk-brown-blk		absent	absent	none	absent								rotted	phytophthora-rot
july	lt-normal	gt-norm	gt-norm		same-lst-two-yrs	low-areas				abnorm	abnorm							abnorm		above-soil	dk-brown-blk		absent	absent	none	absent								rotted	phytophthora-rot
may	lt-normal	gt-norm	norm	no	same-lst-sev-yrs	low-areas	severe	none	80-89	abnorm	abnorm	absent	dna	dna	absent	absent	absent	abnorm	no	below-soil	dk-brown-blk	absent	firm-and-dry	absent	none	absent	dna	dna	norm	absent	absent	norm	absent	norm	phytophthora-rot
july	lt-normal	norm	norm		same-lst-sev-yrs	low-areas				abnorm	abnorm	absent	dna	dna	absent	absent	absent	abnorm		above-soil	dk-brown-blk		absent	absent	none	absent								rotted	phytophthora-rot
june	lt-normal	gt-norm	gt-norm		same-lst-yr	low-areas				abnorm	abnorm							abnorm		above-soil	dk-brown-blk		absent	absent	none	absent								rotted	phytophthora-rot
july	lt-normal	norm	gt-norm		same-lst-two-yrs	low-areas				abnorm	abnorm	absent	dna	dna	absent	absent	absent	abnorm		above-soil	dk-brown-blk		absent	absent	none	absent								rotted	phytophthora-rot
may	lt-normal	gt-norm	gt-norm		same-lst-yr	low-areas				abnorm	abnorm							abnorm		below-soil	dk-brown-blk		absent	absent	none	absent								rotted	phytophthora-rot
june	lt-normal	gt-norm	gt-norm		same-lst-sev-yrs	low-areas				abnorm	abnorm	absent	dna	dna	absent	absent	absent	abnorm		above-soil	dk-brown-blk		absent	absent	none	absent								rotted	phytophthora-rot
july	lt-normal	norm	norm		diff-lst-year	low-areas				abnorm	abnorm	absent	dna	dna	absent	absent	absent	abnorm		above-sec-nde	dk-brown-blk		absent	absent	none	absent								rotted	phytophthora-rot
june	lt-normal	gt-norm	lt-norm	yes	same-lst-yr	low-areas	severe	none	90-100	abnorm	abnorm	absent	dna	dna	absent	absent	absent	abnorm	yes	below-soil	dk-brown-blk	absent	absent	absent	none	absent	dna	dna	norm	absent	absent	norm	absent	norm	phytophthora-rot
july	lt-normal	norm	norm		same-lst-yr	low-areas				abnorm	abnorm	absent	dna	dna	absent	absent	absent	abnorm		above-sec-nde	dk-brown-blk		absent	absent	none	absent								rotted	phytophthora-rot
june	lt-normal	gt-norm	gt-norm		same-lst-yr	low-areas				abnorm	abnorm							abnorm		below-soil	dk-brown-blk		absent	absent	none	absent								rotted	phytophthora-rot
may	lt-normal	gt-norm	lt-norm	yes	diff-lst-year	low-areas	severe	fungicide	90-100	abnorm	abnorm	absent	dna	dna	absent	absent	absent	abnorm	yes	above-soil	dk-brown-blk	absent	absent	absent	none	absent	dna	dna	norm	absent	absent	norm	absent	norm	phytophthora-rot
july	lt-normal	gt-norm	norm		same-lst-two-yrs	low-areas				abnorm	abnorm							abnorm		above-soil	dk-brown-blk		absent	absent	none	absent								rotted	phytophthora-rot
july	lt-normal	gt-norm	norm		same-lst-sev-yrs	low-areas				abnorm	abnorm							abnorm		above-sec-nde	dk-brown-blk		absent	absent	none	absent								rotted	phytophthora-rot
july	lt-normal	norm	lt-norm	yes	same-lst-two-yrs	low-areas	severe	fungicide	lt-80	abnorm	abnorm	absent	dna	dna	absent	absent	absent	abnorm	yes	above-soil	dk-brown-blk	absent	absent	absent	none	absent	dna	dna	norm	absent	absent	norm	absent	norm	phytophthora-rot
july	lt-normal	gt-norm	gt-norm		same-lst-two-yrs	low-areas				abnorm	abnorm							abnorm		above-sec-nde	dk-brown-blk		absent	absent	none	absent								rotted	phytophthora-rot
august	normal	lt-norm	norm	yes	same-lst-yr	whole-field	pot-severe	fungicide	lt-80	norm	abnorm	absent	dna	dna	absent	absent	absent	abnorm	yes	absent	dna	absent	absent	absent	brown	absent	norm	absent	norm	absent	absent	norm	absent	norm	brown-stem-rot
august	normal	lt-norm	norm	yes	same-lst-yr	whole-field	pot-severe	fungicide	lt-80	norm	abnorm	absent	dna	dna	absent	absent	absent	abnorm	yes	absent	dna	absent	absent	absent	brown	absent	norm	absent	norm	absent	absent	norm	absent	norm	brown-stem-rot
july	lt-normal	lt-norm	lt-norm	yes	same-lst-sev-yrs	scattered	pot-severe	fungicide	lt-80	abnorm	norm	absent	dna	dna	absent	absent	absent	abnorm	yes	absent	tan	absent	absent	absent	brown	absent	norm	dna	norm	absent	absent	norm	absent	norm	brown-stem-rot
september	normal	lt-norm	gt-norm	yes	same-lst-yr	whole-field	pot-severe	fungicide	lt-80	norm	abnorm	absent	dna	dna	absent	absent	absent	abnorm	yes	absent	dna	absent	absent	absent	brown	absent	norm	absent	norm	absent	absent	norm	absent	norm	brown-stem-rot
september	normal	lt-norm	gt-norm	yes	same-lst-two-yrs	whole-field	pot-severe	fungicide	80-89	norm	abnorm	absent	dna	dna	absent	absent	absent	abnorm	yes	absent	dna	absent	absent	absent	brown	absent	norm	absent	norm	absent	absent	norm	absent	norm	brown-stem-rot
august	normal	lt-norm	norm	yes	same-lst-sev-yrs	upper-areas	pot-severe	none	80-89	norm	abnorm	absent	dna	dna	absent	absent	absent	abnorm	yes	absent	dna	absent	absent	absent	brown	absent	norm	absent	norm	absent	absent	norm	absent	norm	brown-stem-rot
september	normal	lt-norm	norm	no	same-lst-sev-yrs	whole-field	pot-severe	none	lt-80	abnorm	abnorm	no-yellow-halos	w-s-marg	gt-1/8	absent	absent	absent	abnorm	no	absent	tan	absent	absent	absent	brown	absent	norm	dna	norm	absent	absent	norm	absent	norm	brown-stem-rot
october	normal	norm	norm	no	same-lst-two-yrs	scattered	pot-severe	fungicide	90-100	abnorm	norm	absent	dna	gt-1/8	absent	absent	absent	abnorm	no	absent	tan	absent	absent	absent	brown	absent	norm	dna	norm	absent	absent	norm	absent	norm	brown-stem-rot
september	lt-normal	lt-norm	lt-norm	yes	same-lst-sev-yrs	upper-areas	pot-severe	none	90-100	abnorm	abnorm	absent	dna	dna	absent	absent	absent	abnorm	no	absent	tan	absent	absent	absent	brown	absent	norm	dna	norm	absent	absent	norm	absent	norm	brown-stem-rot
september	lt-normal	lt-norm	norm	yes	same-lst-yr	whole-field	pot-severe	fungicide	90-100	abnorm	abnorm	no-yellow-halos	w-s-marg	gt-1/8	absent	absent	absent	abnorm	no	absent	tan	absent	absent	absent	brown	absent	norm	dna	norm	absent	absent	norm	absent	norm	brown-stem-rot
august	normal	norm	lt-norm	no	same-lst-two-yrs	whole-field	pot-severe	fungicide	lt-80	abnorm	norm	absent	dna	dna	absent	absent	absent	abnorm	no	absent	tan	absent	absent	absent	brown	absent	norm	dna	norm	absent	absent	norm	absent	norm	brown-stem-rot
august	lt-normal	lt-norm	lt-norm	yes	same-lst-sev-yrs	upper-areas	pot-severe	fungicide	80-89	abnorm	abnorm	no-yellow-halos	w-s-marg	gt-1/8	absent	absent	absent	abnorm	no	absent	tan	absent	absent	absent	brown	absent	norm	dna	norm	absent	absent	norm	absent	norm	brown-stem-rot
august	normal	lt-norm	norm	yes	same-lst-two-yrs	scattered	pot-severe	fungicide	90-100	norm	abnorm	absent	dna	dna	absent	absent	absent	abnorm	yes	absent	dna	absent	absent	absent	brown	absent	norm	absent	norm	absent	absent	norm	absent	norm	brown-stem-rot
july	lt-normal	lt-norm	lt-norm	yes	same-lst-two-yrs	scattered	severe	none	80-89	abnorm	abnorm	no-yellow-halos	w-s-marg	gt-1/8	absent	absent	absent	abnorm	yes	absent	tan	absent	absent	absent	brown	absent	norm	dna	norm	absent	absent	norm	absent	norm	brown-stem-rot
september	normal	lt-norm	norm	yes	same-lst-sev-yrs	upper-areas	pot-severe	none	80-89	norm	abnorm	absent	dna	dna	absent	absent	absent	abnorm	yes	absent	dna	absent	absent	absent	brown	absent	norm	absent	norm	absent	absent	norm	absent	norm	brown-stem-rot
august	normal	lt-norm	norm	yes	same-lst-sev-yrs	whole-field	pot-severe	fungicide	90-100	norm	abnorm	absent	dna	dna	absent	absent	absent	abnorm	yes	absent	dna	absent	absent	absent	brown	absent	norm	absent	norm	absent	absent	norm	absent	norm	brown-stem-rot
august	normal	lt-norm	norm	yes	same-lst-sev-yrs	upper-areas	pot-severe	none	lt-80	norm	abnorm	absent	dna	dna	absent	absent	absent	abnorm	yes	absent	dna	absent	absent	absent	brown	absent	norm	absent	norm	absent	absent	norm	absent	norm	brown-stem-rot
august	normal	lt-norm	norm	yes	same-lst-yr	upper-areas	pot-severe	fungicide	lt-80	norm	abnorm	absent	dna	dna	absent	absent	absent	abnorm	yes	absent	dna	absent	absent	absent	brown	absent	norm	absent	norm	absent	absent	norm	absent	norm	brown-stem-rot
august	normal	lt-norm	norm	yes	same-lst-yr	upper-areas	pot-severe	none	90-100	norm	abnorm	absent	dna	dna	absent	absent	absent	abnorm	yes	absent	dna	absent	absent	absent	brown	absent	norm	absent	norm	absent	absent	norm	absent	norm	brown-stem-rot
july	normal	lt-norm	norm	yes	same-lst-sev-yrs	upper-areas	pot-severe	none	90-100	norm	abnorm	absent	dna	dna	absent	absent	absent	abnorm	yes	absent	dna	absent	absent	absent	brown	absent	norm	absent	norm	absent	absent	norm	absent	norm	brown-stem-rot
september	normal	lt-norm	norm	no	same-lst-sev-yrs	whole-field	pot-severe	none	80-89	norm	abnorm	absent	dna	dna	absent	absent	upper-surf	norm	yes	absent	dna	absent	absent	absent	none	absent	norm	absent	norm	absent	absent	norm	absent	norm	powdery-mildew
october	normal	norm	lt-norm	no	diff-lst-year	scattered	minor	fungicide	lt-80	norm	abnorm	absent	dna	dna	absent	absent	upper-surf	norm	yes	absent	dna	absent	absent	absent	none	absent	norm	absent	norm	absent	absent	norm	absent	norm	powdery-mildew
may	lt-normal	lt-norm	norm	yes	same-lst-sev-yrs	whole-field	pot-severe	other	90-100	norm	abnorm	absent	dna	dna	absent	absent	upper-surf	norm	yes	absent	dna	absent	absent	absent	none	absent	norm	absent	norm	absent	absent	norm	absent	norm	powdery-mildew
october	lt-normal	norm	lt-norm	yes	same-lst-two-yrs	upper-areas	minor	fungicide	lt-80	norm	abnorm	absent	dna	dna	absent	absent	upper-surf	norm	yes	absent	dna	absent	absent	absent	none	absent	norm	absent	norm	absent	absent	norm	absent	norm	powdery-mildew
august	lt-normal	norm	lt-norm	yes	same-lst-two-yrs	upper-areas	minor	other	90-100	norm	abnorm	absent	dna	dna	absent	absent	upper-surf	norm	yes	absent	dna	absent	absent	absent	none	absent	norm	absent	norm	absent	absent	norm	absent	norm	powdery-mildew
october	normal	lt-norm	norm	no	same-lst-yr	low-areas	pot-severe	none	lt-80	norm	abnorm	absent	dna	dna	absent	absent	upper-surf	norm	yes	absent	dna	absent	absent	absent	none	absent	norm	absent	norm	absent	absent	norm	absent	norm	powdery-mildew
june	lt-normal	norm	lt-norm	yes	same-lst-two-yrs	upper-areas	minor	none	80-89	norm	abnorm	absent	dna	dna	absent	absent	upper-surf	norm	yes	absent	dna	absent	absent	absent	none	absent	norm	absent	norm	absent	absent	norm	absent	norm	powdery-mildew
october	lt-normal	lt-norm	norm	yes	same-lst-yr	low-areas	pot-severe	fungicide	lt-80	norm	abnorm	absent	dna	dna	absent	absent	upper-surf	norm	yes	absent	dna	absent	absent	absent	none	absent	norm	absent	norm	absent	absent	norm	absent	norm	powdery-mildew
september	lt-normal	lt-norm	norm	yes	same-lst-yr	low-areas	pot-severe	none	80-89	norm	abnorm	absent	dna	dna	absent	absent	upper-surf	norm	yes	absent	dna	absent	absent	absent	none	absent	norm	absent	norm	absent	absent	norm	absent	norm	powdery-mildew
may	lt-normal	lt-norm	norm	yes	same-lst-yr	low-areas	pot-severe	other	90-100	norm	abnorm	absent	dna	dna	absent	absent	upper-surf	norm	yes	absent	dna	absent	absent	absent	none	absent	norm	absent	norm	absent	absent	norm	absent	norm	powdery-mildew
october	normal	gt-norm	lt-norm	no	same-lst-two-yrs	low-areas	minor	fungicide	lt-80	norm	abnorm	no-yellow-halos	w-s-marg	gt-1/8	absent	present	lower-surf	norm	yes	absent	dna	absent	absent	absent	none	absent	norm	absent	abnorm	present	absent	norm	absent	norm	downy-mildew
june	normal	gt-norm	norm	no	same-lst-yr	low-areas	pot-severe	fungicide	lt-80	norm	abnorm	no-yellow-halos	w-s-marg	gt-1/8	absent	present	lower-surf	norm	yes	absent	dna	absent	absent	absent	none	absent	norm	absent	abnorm	present	absent	norm	absent	norm	downy-mildew
may	normal	gt-norm	norm	no	same-lst-sev-yrs	upper-areas	pot-severe	none	80-89	norm	abnorm	yellow-halos	w-s-marg	gt-1/8	absent	absent	lower-surf	norm	yes	absent	dna	absent	absent	absent	none	absent	norm	absent	abnorm	present	absent	norm	absent	norm	downy-mildew
august	lt-normal	gt-norm	gt-norm	yes	same-lst-two-yrs	upper-areas	pot-severe	none	80-89	norm	abnorm	yellow-halos	w-s-marg	gt-1/8	absent	present	lower-surf	norm	yes	absent	dna	absent	absent	absent	none	absent	norm	absent	abnorm	present	absent	norm	absent	norm	downy-mildew
may	normal	gt-norm	lt-norm	no	diff-lst-year	scattered	pot-severe	none	80-89	norm	abnorm	yellow-halos	w-s-marg	gt-1/8	absent	absent	lower-surf	norm	yes	absent	dna	absent	absent	absent	none	absent	norm	absent	abnorm	present	absent	norm	absent	norm	downy-mildew
june	lt-normal	gt-norm	lt-norm	yes	same-lst-sev-yrs	scattered	pot-severe	none	80-89	norm	abnorm	yellow-halos	w-s-marg	gt-1/8	absent	absent	lower-surf	norm	yes	absent	dna	absent	absent	absent	none	absent	norm	absent	abnorm	present	absent	norm	absent	norm	downy-mildew
june	lt-normal	gt-norm	norm	yes	same-lst-two-yrs	scattered	pot-severe	none	80-89	norm	abnorm	no-yellow-halos	w-s-marg	gt-1/8	absent	absent	lower-surf	norm	yes	absent	dna	absent	absent	absent	none	absent	norm	absent	abnorm	present	absent	norm	absent	norm	downy-mildew
august	lt-normal	gt-norm	gt-norm	yes	same-lst-two-yrs	low-areas	minor	fungicide	lt-80	norm	abnorm	yellow-halos	w-s-marg	gt-1/8	absent	absent	lower-surf	norm	yes	absent	dna	absent	absent	absent	none	absent	norm	absent	abnorm	present	absent	norm	absent	norm	downy-mildew
august	lt-normal	gt-norm	lt-norm	yes	same-lst-yr	upper-areas	pot-severe	none	80-89	norm	abnorm	no-yellow-halos	w-s-marg	gt-1/8	absent	absent	lower-surf	norm	yes	absent	dna	absent	absent	absent	none	absent	norm	absent	abnorm	present	absent	norm	absent	norm	downy-mildew
september	lt-normal	gt-norm	norm	yes	same-lst-sev-yrs	upper-areas	pot-severe	none	80-89	norm	abnorm	yellow-halos	w-s-marg	gt-1/8	absent	absent	lower-surf	norm	yes	absent	dna	absent	absent	absent	none	absent	norm	absent	abnorm	present	absent	norm	absent	norm	downy-mildew
may	lt-normal	gt-norm	gt-norm	no	same-lst-sev-yrs	whole-field	pot-severe	none	lt-80	abnorm	abnorm	no-yellow-halos	w-s-marg	gt-1/8	absent	absent	absent	norm	yes	absent	dna	absent	absent	absent	none	absent	norm	absent	norm	absent	absent	norm	absent	norm	brown-spot
june	normal	gt-norm	norm	yes	same-lst-two-yrs	whole-field	pot-severe	fungicide	80-89	norm	abnorm	no-yellow-halos	w-s-marg	gt-1/8	absent	absent	absent	norm	yes	absent	dna	absent	absent	absent	none	absent	norm	absent	norm	absent	absent	norm	absent	norm	brown-spot
june	normal	gt-norm	norm	yes	same-lst-two-yrs	whole-field	pot-severe	fungicide	90-100	norm	abnorm	no-yellow-halos	w-s-marg	gt-1/8	present	absent	absent	norm	yes	absent	dna	absent	absent	absent	none	absent	norm	absent	norm	absent	absent	norm	absent	norm	brown-spot
june	normal	gt-norm	norm	yes	same-lst-yr	scattered	pot-severe	other	90-100	norm	abnorm	no-yellow-halos	w-s-marg	gt-1/8	present	absent	absent	norm	yes	absent	dna	absent	absent	absent	none	absent	norm	absent	norm	absent	absent	norm	absent	norm	brown-spot
may	lt-normal	gt-norm	gt-norm	no	same-lst-sev-yrs	whole-field	pot-severe	fungicide	80-89	abnorm	abnorm	no-yellow-halos	w-s-marg	gt-1/8	absent	absent	absent	norm	yes	absent	dna	absent	absent	absent	none	absent	norm	absent	norm	absent	absent	norm	absent	norm	brown-spot
may	lt-normal	gt-norm	norm	yes	same-lst-two-yrs	whole-field	pot-severe	none	lt-80	norm	abnorm	no-yellow-halos	w-s-marg	gt-1/8	present	absent	absent	norm	yes	absent	dna	absent	absent	absent	none	absent	norm	absent	norm	absent	absent	norm	absent	norm	brown-spot
april	lt-normal	gt-norm	gt-norm	no	same-lst-sev-yrs	whole-field	pot-severe	other	80-89	norm	abnorm	no-yellow-halos	w-s-marg	gt-1/8	absent	absent	absent	norm	yes	absent	dna	absent	absent	absent	none	absent	norm	absent	norm	absent	absent	norm	absent	norm	brown-spot
june	normal	gt-norm	norm	yes	same-lst-two-yrs	whole-field	pot-severe	none	90-100	norm	abnorm	no-yellow-halos	w-s-marg	gt-1/8	present	absent	absent	norm	yes	absent	dna	absent	absent	absent	none	absent	norm	absent	norm	absent	absent	norm	absent	norm	brown-spot
may	normal	gt-norm	norm	yes	same-lst-two-yrs	whole-field	pot-severe	fungicide	80-89	norm	abnorm	no-yellow-halos	w-s-marg	gt-1/8	present	absent	absent	norm	yes	absent	dna	absent	absent	absent	none	absent	norm	absent	norm	absent	absent	norm	absent	norm	brown-spot
june	lt-normal	gt-norm	norm	yes	same-lst-sev-yrs	whole-field	pot-severe	none	lt-80	norm	abnorm	no-yellow-halos	w-s-marg	gt-1/8	present	absent	absent	norm	yes	absent	dna	absent	absent	absent	none	absent	norm	absent	norm	absent	absent	norm	absent	norm	brown-spot
september	normal	gt-norm	norm	yes	same-lst-two-yrs	upper-areas	pot-severe	none	80-89	norm	abnorm	no-yellow-halos	w-s-marg	gt-1/8	absent	absent	absent	abnorm	yes	above-sec-nde	brown	present	absent	absent	none	absent	norm	absent	norm	absent	absent	norm	absent	norm	brown-spot
may	lt-normal	gt-norm	norm	yes	same-lst-sev-yrs	whole-field	pot-severe	fungicide	lt-80	norm	abnorm	no-yellow-halos	w-s-marg	gt-1/8	present	absent	absent	norm	yes	absent	dna	absent	absent	absent	none	absent	norm	absent	norm	absent	absent	norm	absent	norm	brown-spot
may	normal	gt-norm	norm	yes	same-lst-sev-yrs	whole-field	pot-severe	other	90-100	norm	abnorm	no-yellow-halos	w-s-marg	gt-1/8	present	absent	absent	norm	yes	absent	dna	absent	absent	absent	none	absent	norm	absent	norm	absent	absent	norm	absent	norm	brown-spot
august	normal	gt-norm	norm	yes	same-lst-yr	whole-field	pot-severe	none	90-100	norm	abnorm	no-yellow-halos	w-s-marg	gt-1/8	present	absent	absent	abnorm	yes	above-sec-nde	brown	present	absent	absent	none	absent	norm	absent	norm	absent	absent	norm	absent	norm	brown-spot
may	normal	gt-norm	norm	yes	same-lst-two-yrs	whole-field	pot-severe	none	80-89	norm	abnorm	no-yellow-halos	w-s-marg	gt-1/8	present	absent	absent	norm	yes	absent	dna	absent	absent	absent	none	absent	norm	absent	norm	absent	absent	norm	absent	norm	brown-spot
august	lt-normal	gt-norm	norm	yes	same-lst-sev-yrs	whole-field	pot-severe	none	lt-80	norm	abnorm	no-yellow-halos	w-s-marg	gt-1/8	absent	absent	absent	abnorm	yes	above-sec-nde	brown	present	absent	absent	none	absent	norm	absent	norm	absent	absent	norm	absent	norm	brown-spot
june	normal	gt-norm	norm	yes	same-lst-sev-yrs	whole-field	pot-severe	none	90-100	norm	abnorm	no-yellow-halos	w-s-marg	gt-1/8	present	absent	absent	norm	yes	absent	dna	absent	absent	absent	none	absent	norm	absent	norm	absent	absent	norm	absent	norm	brown-spot
april	lt-normal	norm	norm	no	same-lst-two-yrs	upper-areas	minor	other	80-89	abnorm	abnorm	no-yellow-halos	w-s-marg	gt-1/8	absent	absent	absent	norm	yes	absent	dna	absent	absent	absent	none	absent	norm	absent	norm	absent	absent	norm	absent	norm	brown-spot
may	lt-normal	norm	norm	no	same-lst-two-yrs	scattered	minor	none	lt-80	norm	abnorm	no-yellow-halos	w-s-marg	gt-1/8	absent	absent	absent	norm	yes	absent	dna	absent	absent	absent	none	absent	norm	absent	norm	absent	absent	norm	absent	norm	brown-spot
may	lt-normal	gt-norm	norm	yes	same-lst-yr	scattered	pot-severe	other	lt-80	norm	abnorm	no-yellow-halos	w-s-marg	gt-1/8	present	absent	absent	norm	yes	absent	dna	absent	absent	absent	none	absent	norm	absent	norm	absent	absent	norm	absent	norm	brown-spot
may	normal	gt-norm	norm	yes	same-lst-yr	whole-field	pot-severe	none	90-100	norm	abnorm	no-yellow-halos	w-s-marg	gt-1/8	absent	absent	absent	abnorm	yes	above-sec-nde	brown	present	absent	absent	none	absent	norm	absent	norm	absent	absent	norm	absent	norm	brown-spot
june	normal	gt-norm	norm	yes	same-lst-sev-yrs	whole-field	pot-severe	fungicide	80-89	norm	abnorm	no-yellow-halos	w-s-marg	gt-1/8	present	absent	absent	norm	yes	absent	dna	absent	absent	absent	none	absent	norm	absent	norm	absent	absent	norm	absent	norm	brown-spot
july	normal	gt-norm	norm	yes	same-lst-two-yrs	whole-field	severe	other	80-89	norm	abnorm	no-yellow-halos	w-s-marg	gt-1/8	absent	absent	absent	abnorm	yes	absent	tan	present	firm-and-dry	absent	none	absent	norm	absent	norm	absent	absent	norm	absent	norm	brown-spot
june	lt-normal	gt-norm	gt-norm	no	same-lst-sev-yrs	low-areas	pot-severe	fungicide	90-100	abnorm	abnorm	no-yellow-halos	w-s-marg	gt-1/8	absent	absent	absent	norm	yes	absent	dna	absent	absent	absent	none	absent	norm	absent	norm	absent	absent	norm	absent	norm	brown-spot
may	normal	gt-norm	norm	yes	same-lst-two-yrs	whole-field	pot-severe	other	90-100	norm	abnorm	no-yellow-halos	w-s-marg	gt-1/8	present	absent	absent	norm	yes	absent	dna	absent	absent	absent	none	absent	norm	absent	norm	absent	absent	norm	absent	norm	brown-spot
may	lt-normal	gt-norm	norm	yes	same-lst-two-yrs	whole-field	pot-severe	none	lt-80	norm	abnorm	no-yellow-halos	w-s-marg	gt-1/8	present	absent	absent	norm	yes	absent	dna	absent	absent	absent	none	absent	norm	absent	norm	absent	absent	norm	absent	norm	brown-spot
september	normal	gt-norm	norm	yes	same-lst-yr	whole-field	pot-severe	none	90-100	norm	abnorm	no-yellow-halos	w-s-marg	gt-1/8	present	absent	absent	abnorm	yes	above-sec-nde	brown	present	absent	absent	none	absent	norm	absent	norm	absent	absent	norm	absent	norm	brown-spot
august	lt-normal	norm	norm	no	same-lst-two-yrs	upper-areas	minor	none	lt-80	norm	abnorm	no-yellow-halos	w-s-marg	gt-1/8	absent	absent	absent	abnorm	yes	above-sec-nde	brown	present	absent	absent	none	absent	norm	colored	norm	absent	absent	norm	absent	norm	brown-spot
july	lt-normal	gt-norm	norm	yes	same-lst-yr	whole-field	pot-severe	none	lt-80	norm	abnorm	no-yellow-halos	w-s-marg	gt-1/8	present	absent	absent	abnorm	yes	above-sec-nde	brown	present	absent	absent	none	absent	norm	absent	norm	absent	absent	norm	absent	norm	brown-spot
may	normal	gt-norm	norm	yes	same-lst-sev-yrs	whole-field	pot-severe	none	90-100	norm	abnorm	no-yellow-halos	w-s-marg	gt-1/8	absent	absent	absent	norm	yes	absent	dna	absent	absent	absent	none	absent	norm	absent	norm	absent	absent	norm	absent	norm	brown-spot
august	normal	gt-norm	norm	yes	same-lst-two-yrs	whole-field	severe	fungicide	80-89	norm	abnorm	no-yellow-halos	w-s-marg	gt-1/8	absent	absent	absent	abnorm	yes	absent	tan	present	firm-and-dry	absent	none	absent	norm	absent	norm	absent	absent	norm	absent	norm	brown-spot
june	lt-normal	gt-norm	norm	yes	same-lst-two-yrs	whole-field	pot-severe	none	lt-80	norm	abnorm	no-yellow-halos	w-s-marg	gt-1/8	absent	absent	absent	norm	yes	absent	dna	absent	absent	absent	none	absent	norm	absent	norm	absent	absent	norm	absent	norm	brown-spot
june	lt-normal	norm	norm	no	diff-lst-year	scattered	pot-severe	fungicide	90-100	norm	abnorm	no-yellow-halos	w-s-marg	gt-1/8	absent	absent	absent	norm	yes	absent	dna	absent	absent	absent	none	absent	norm	absent	norm	absent	absent	norm	absent	norm	brown-spot
july	lt-normal	gt-norm	norm	yes	same-lst-sev-yrs	low-areas	pot-severe	none	lt-80	norm	abnorm	no-yellow-halos	w-s-marg	gt-1/8	absent	absent	absent	abnorm	yes	above-sec-nde	brown	present	absent	absent	none	absent	norm	absent	norm	absent	absent	norm	absent	norm	brown-spot
july	normal	gt-norm	norm	yes	same-lst-sev-yrs	whole-field	severe	other	90-100	norm	abnorm	no-yellow-halos	w-s-marg	gt-1/8	absent	absent	absent	abnorm	yes	absent	tan	present	firm-and-dry	absent	none	absent	norm	absent	norm	absent	absent	norm	absent	norm	brown-spot
june	normal	gt-norm	norm	yes	same-lst-two-yrs	upper-areas	pot-severe	none	80-89	norm	abnorm	no-yellow-halos	w-s-marg	gt-1/8	absent	absent	absent	abnorm	yes	above-sec-nde	brown	present	absent	absent	none	absent	norm	absent	norm	absent	absent	norm	absent	norm	brown-spot
july	normal	gt-norm	norm	yes	same-lst-sev-yrs	low-areas	pot-severe	none	90-100	norm	abnorm	no-yellow-halos	w-s-marg	gt-1/8	present	absent	absent	norm	yes	absent	dna	absent	absent	absent	none	absent	norm	absent	norm	absent	absent	norm	absent	norm	brown-spot
july	lt-normal	gt-norm	norm	yes	same-lst-sev-yrs	low-areas	pot-severe	none	lt-80	norm	abnorm	no-yellow-halos	w-s-marg	gt-1/8	present	absent	absent	abnorm	yes	above-sec-nde	brown	present	absent	absent	none	absent	norm	absent	norm	absent	absent	norm	absent	norm	brown-spot
june	lt-normal	gt-norm	norm	yes	same-lst-sev-yrs	whole-field	severe	other	lt-80	norm	abnorm	no-yellow-halos	w-s-marg	gt-1/8	present	absent	absent	norm	yes	absent	dna	absent	absent	absent	none	absent	norm	absent	norm	absent	absent	norm	absent	norm	brown-spot
september	lt-normal	gt-norm	norm	yes	same-lst-sev-yrs	whole-field	severe	none	lt-80	norm	abnorm	no-yellow-halos	w-s-marg	gt-1/8	absent	absent	absent	abnorm	yes	absent	tan	present	firm-and-dry	absent	none	absent	norm	absent	norm	absent	absent	norm	absent	norm	brown-spot
september	normal	gt-norm	norm	no	same-lst-sev-yrs	whole-field	pot-severe	fungicide	90-100	norm	abnorm	no-yellow-halos	w-s-marg	lt-1/8	present	absent	absent	norm	yes	absent	dna	absent	absent	absent	none	absent	norm	absent	norm	absent	absent	norm	absent	norm	bacterial-blight
august	normal	gt-norm	gt-norm	no	same-lst-two-yrs	whole-field	pot-severe	fungicide	80-89	norm	abnorm	no-yellow-halos	w-s-marg	lt-1/8	present	absent	absent	norm	yes	absent	dna	absent	absent	absent	none	absent	norm	absent	norm	absent	absent	norm	absent	norm	bacterial-blight
june	normal	norm	norm	yes	diff-lst-year	scattered	minor	none	90-100	norm	abnorm	yellow-halos	w-s-marg	lt-1/8	absent	absent	absent	norm	yes	absent	dna	absent	absent	absent	none	absent	norm	absent	norm	absent	absent	norm	absent	norm	bacterial-blight
july	normal	norm	norm	yes	same-lst-yr	upper-areas	minor	none	90-100	norm	abnorm	yellow-halos	w-s-marg	lt-1/8	present	absent	absent	norm	yes	absent	dna	absent	absent	absent	none	absent	norm	absent	norm	absent	absent	norm	absent	norm	bacterial-blight
july	normal	norm	norm	yes	same-lst-sev-yrs	upper-areas	minor	none	90-100	norm	abnorm	yellow-halos	w-s-marg	lt-1/8	present	present	absent	norm	yes	absent	dna	absent	absent	absent	none	absent	norm	absent	norm	absent	absent	norm	absent	norm	bacterial-blight
july	normal	gt-norm	norm	no	same-lst-two-yrs	low-areas	pot-severe	fungicide	90-100	norm	abnorm	no-yellow-halos	w-s-marg	lt-1/8	present	absent	absent	norm	yes	absent	dna	absent	absent	absent	none	absent	norm	absent	norm	absent	absent	norm	absent	norm	bacterial-blight
july	normal	norm	norm	yes	same-lst-yr	scattered	minor	none	80-89	norm	abnorm	yellow-halos	w-s-marg	lt-1/8	present	absent	absent	norm	yes	absent	dna	absent	absent	absent	none	absent	norm	absent	norm	absent	absent	norm	absent	norm	bacterial-blight
august	normal	gt-norm	norm	no	diff-lst-year	whole-field	pot-severe	fungicide	80-89	norm	abnorm	no-yellow-halos	w-s-marg	lt-1/8	present	absent	absent	norm	yes	absent	dna	absent	absent	absent	none	absent	norm	absent	norm	absent	absent	norm	absent	norm	bacterial-blight
june	normal	norm	norm	yes	same-lst-sev-yrs	low-areas	minor	none	90-100	norm	abnorm	yellow-halos	w-s-marg	lt-1/8	present	absent	absent	norm	yes	absent	dna	absent	absent	absent	none	absent	norm	absent	norm	absent	absent	norm	absent	norm	bacterial-blight
august	lt-normal	gt-norm	gt-norm	no	same-lst-two-yrs	low-areas	pot-severe	fungicide	lt-80	norm	abnorm	no-yellow-halos	w-s-marg	lt-1/8	present	absent	absent	norm	yes	absent	dna	absent	absent	absent	none	absent	norm	absent	norm	absent	absent	norm	absent	norm	bacterial-blight
june	lt-normal	norm	gt-norm	yes	same-lst-two-yrs	upper-areas	minor	none	lt-80	norm	abnorm	yellow-halos	no-w-s-marg	lt-1/8	absent	absent	absent	norm	yes	absent	dna	absent	absent	absent	none	absent	norm	absent	norm	absent	absent	norm	absent	galls-cysts	bacterial-pustule
july	normal	gt-norm	lt-norm	no	same-lst-two-yrs	whole-field	pot-severe	fungicide	80-89	abnorm	abnorm	no-yellow-halos	no-w-s-marg	lt-1/8	present	absent	absent	norm	yes	absent	dna	absent	absent	absent	none	absent	norm	absent	abnorm	present	present	norm	absent	norm	bacterial-pustule
june	normal	norm	lt-norm	yes	diff-lst-year	scattered	minor	none	90-100	norm	abnorm	yellow-halos	no-w-s-marg	lt-1/8	absent	absent	absent	norm	yes	absent	dna	absent	absent	absent	none	absent	norm	absent	norm	absent	absent	norm	absent	norm	bacterial-pustule
august	lt-normal	gt-norm	norm	yes	same-lst-sev-yrs	scattered	pot-severe	none	lt-80	norm	abnorm	yellow-halos	w-s-marg	lt-1/8	present	present	absent	norm	yes	absent	dna	absent	absent	absent	none	absent	norm	absent	norm	absent	absent	lt-norm	absent	rotted	bacterial-pustule
july	normal	gt-norm	norm	no	same-lst-yr	low-areas	pot-severe	none	80-89	norm	abnorm	yellow-halos	no-w-s-marg	lt-1/8	present	absent	absent	norm	yes	absent	dna	absent	absent	absent	none	absent	norm	absent	abnorm	present	present	lt-norm	absent	rotted	bacterial-pustule
july	lt-normal	norm	lt-norm	yes	same-lst-two-yrs	scattered	minor	none	lt-80	norm	abnorm	no-yellow-halos	no-w-s-marg	lt-1/8	absent	absent	absent	norm	yes	absent	dna	absent	absent	absent	none	absent	norm	absent	norm	absent	absent	norm	absent	rotted	bacterial-pustule
july	normal	norm	norm	no	same-lst-two-yrs	whole-field	minor	none	80-89	abnorm	abnorm	yellow-halos	no-w-s-marg	lt-1/8	present	absent	absent	norm	yes	absent	dna	absent	absent	absent	none	absent	norm	absent	abnorm	present	present	lt-norm	absent	norm	bacterial-pustule
july	lt-normal	gt-norm	norm	yes	diff-lst-year	upper-areas	pot-severe	none	lt-80	norm	abnorm	yellow-halos	no-w-s-marg	lt-1/8	present	absent	absent	norm	yes	absent	dna	absent	absent	absent	none	absent	norm	absent	norm	absent	absent	lt-norm	absent	rotted	bacterial-pustule
august	normal	norm	norm	no	same-lst-yr	whole-field	minor	none	80-89	norm	abnorm	yellow-halos	no-w-s-marg	lt-1/8	present	absent	absent	norm	yes	absent	dna	absent	absent	absent	none	absent	norm	absent	abnorm	present	present	lt-norm	absent	norm	bacterial-pustule
september	lt-normal	norm	norm	yes	same-lst-two-yrs	scattered	minor	fungicide	lt-80	norm	abnorm	yellow-halos	no-w-s-marg	lt-1/8	present	absent	absent	norm	yes	absent	dna	absent	absent	absent	none	absent	norm	absent	norm	absent	absent	norm	absent	rotted	bacterial-pustule
october	normal	gt-norm	lt-norm	no	same-lst-two-yrs	upper-areas	minor	none	90-100	norm	norm	absent	dna	dna	absent	absent	absent	abnorm	no	absent	tan	absent	absent	absent	none	absent	diseased	colored	abnorm	absent	present	norm	absent	norm	purple-seed-stain
october	normal	gt-norm	lt-norm	yes	same-lst-two-yrs	upper-areas	minor	fungicide	80-89	norm	abnorm	no-yellow-halos	w-s-marg	lt-1/8	absent	absent	absent	abnorm	yes	absent	tan	absent	absent	absent	none	absent	diseased	colored	abnorm	absent	present	norm	absent	norm	purple-seed-stain
august	normal	gt-norm	norm	no	same-lst-yr	low-areas	minor	fungicide	lt-80	norm	norm	absent	dna	dna	absent	absent	absent	norm	yes	absent	tan	absent	absent	absent	none	absent	norm	absent	abnorm	absent	present	norm	absent	norm	purple-seed-stain
august	normal	gt-norm	norm	no	diff-lst-year	scattered	minor	none	80-89	norm	abnorm	no-yellow-halos	w-s-marg	lt-1/8	absent	absent	absent	norm	no	absent	tan	absent	absent	absent	none	absent	norm	absent	abnorm	absent	present	norm	absent	norm	purple-seed-stain
august	normal	gt-norm	lt-norm	yes	diff-lst-year	scattered	minor	none	lt-80	norm	abnorm	no-yellow-halos	w-s-marg	lt-1/8	absent	absent	absent	norm	yes	absent	tan	absent	absent	absent	none	absent	norm	absent	abnorm	absent	present	norm	absent	norm	purple-seed-stain
october	normal	gt-norm	gt-norm	yes	same-lst-two-yrs	upper-areas	minor	none	80-89	norm	abnorm	no-yellow-halos	w-s-marg	lt-1/8	absent	absent	absent	abnorm	yes	absent	tan	absent	absent	absent	none	absent	diseased	colored	abnorm	absent	present	norm	absent	norm	purple-seed-stain
july	normal	gt-norm	lt-norm	no	diff-lst-year	scattered	minor	none	80-89	norm	norm	absent	dna	dna	absent	absent	absent	norm	no	absent	tan	absent	absent	absent	none	absent	norm	absent	abnorm	absent	present	norm	absent	norm	purple-seed-stain
july	normal	gt-norm	norm	no	same-lst-sev-yrs	whole-field	minor	fungicide	80-89	norm	norm	absent	dna	dna	absent	absent	absent	norm	yes	absent	tan	absent	absent	absent	none	absent	norm	absent	abnorm	absent	present	norm	absent	norm	purple-seed-stain
september	normal	gt-norm	norm	yes	same-lst-yr	low-areas	minor	none	90-100	norm	abnorm	no-yellow-halos	w-s-marg	lt-1/8	absent	absent	absent	abnorm	yes	absent	tan	absent	absent	absent	none	absent	diseased	colored	abnorm	absent	present	norm	absent	norm	purple-seed-stain
august	normal	gt-norm	norm	yes	diff-lst-year	scattered	minor	fungicide	80-89	norm	norm	absent	dna	dna	absent	absent	absent	abnorm	yes	absent	tan	absent	absent	absent	none	absent	norm	absent	abnorm	absent	present	norm	absent	norm	purple-seed-stain
september	lt-normal	gt-norm	norm	yes	same-lst-sev-yrs	whole-field	pot-severe	fungicide	90-100	norm	norm	absent	dna	dna	absent	absent	absent	abnorm	yes	above-sec-nde	dk-brown-blk	absent	absent	absent	none	absent	diseased	brown-w/blk-specks	norm	absent	absent	norm	absent	norm	anthracnose
september	lt-normal	gt-norm	gt-norm	no	same-lst-two-yrs	upper-areas	minor	fungicide	lt-80	norm	abnorm	absent	dna	dna	absent	absent	absent	abnorm	yes	above-sec-nde	brown	present	firm-and-dry	absent	none	absent	diseased	brown-w/blk-specks	abnorm	present	present	norm	present	norm	anthracnose
october	normal	gt-norm	norm	yes	same-lst-yr	low-areas	pot-severe	fungicide	80-89	norm	norm	absent	dna	dna	absent	absent	absent	abnorm	yes	above-sec-nde	dk-brown-blk	present	absent	absent	none	absent	diseased	brown-w/blk-specks	abnorm	present	absent	lt-norm	present	norm	anthracnose
june	lt-normal	gt-norm	gt-norm	no	diff-lst-year	scattered	pot-severe	none	90-100	abnorm	abnorm	absent	dna	dna	absent	absent	absent	abnorm	yes	above-soil	brown	absent	firm-and-dry	absent	none	absent	norm	absent	norm	absent	absent	norm	absent	norm	anthracnose
july	normal	gt-norm	norm	yes	same-lst-sev-yrs	whole-field	pot-severe	none	90-100	abnorm	abnorm	absent	dna	dna	absent	absent	absent	abnorm	yes	above-sec-nde	dk-brown-blk	present	firm-and-dry	absent	none	absent	diseased	brown-w/blk-specks	abnorm	present	present	norm	absent	norm	anthracnose
august	lt-normal	gt-norm	gt-norm	no	same-lst-two-yrs	upper-areas	pot-severe	none	80-89	abnorm	abnorm	absent	dna	dna	absent	absent	absent	abnorm	yes	above-sec-nde	brown	present	firm-and-dry	absent	none	absent	diseased	brown-w/blk-specks	norm	absent	absent	norm	absent	norm	anthracnose
october	normal	gt-norm	norm	yes	same-lst-two-yrs	upper-areas	pot-severe	none	80-89	norm	norm	absent	dna	dna	absent	absent	absent	abnorm	yes	above-sec-nde	dk-brown-blk	present	absent	absent	none	absent	diseased	brown-w/blk-specks	abnorm	present	absent	lt-norm	present	norm	anthracnose
may	normal	gt-norm	norm	yes	same-lst-yr	low-areas	pot-severe	fungicide	80-89	abnorm	abnorm	absent	dna	dna	absent	absent	absent	abnorm	yes	above-soil	dk-brown-blk	absent	firm-and-dry	absent	none	absent	norm	absent	abnorm	absent	present	norm	absent	norm	anthracnose
october	lt-normal	gt-norm	norm	yes	same-lst-two-yrs	upper-areas	pot-severe	fungicide	80-89	norm	norm	absent	dna	dna	absent	absent	absent	abnorm	yes	above-sec-nde	dk-brown-blk	present	absent	absent	none	absent	diseased	brown-w/blk-specks	abnorm	present	absent	lt-norm	present	norm	anthracnose
september	normal	gt-norm	norm	yes	same-lst-yr	low-areas	pot-severe	other	lt-80	abnorm	abnorm	absent	dna	dna	absent	absent	absent	abnorm	yes	above-sec-nde	dk-brown-blk	present	firm-and-dry	absent	none	absent	diseased	brown-w/blk-specks	abnorm	present	present	norm	absent	norm	anthracnose
september	lt-normal	gt-norm	gt-norm	no	same-lst-sev-yrs	whole-field	minor	fungicide	lt-80	abnorm	abnorm	absent	dna	dna	absent	absent	absent	abnorm	no	above-sec-nde	dk-brown-blk	present	firm-and-dry	absent	none	absent	diseased	brown-w/blk-specks	norm	absent	absent	norm	absent	norm	anthracnose
april	normal	gt-norm	norm	yes	same-lst-sev-yrs	whole-field	pot-severe	fungicide	lt-80	abnorm	abnorm	absent	dna	dna	absent	absent	absent	abnorm	yes	above-soil	dk-brown-blk	absent	firm-and-dry	absent	none	absent	norm	absent	abnorm	present	absent	lt-norm	absent	norm	anthracnose
october	normal	gt-norm	norm	yes	same-lst-two-yrs	upper-areas	minor	none	90-100	abnorm	abnorm	absent	dna	dna	absent	absent	absent	abnorm	yes	above-sec-nde	brown	present	firm-and-dry	absent	none	absent	diseased	brown-w/blk-specks	abnorm	absent	present	lt-norm	present	norm	anthracnose
september	lt-normal	gt-norm	norm	yes	same-lst-yr	low-areas	pot-severe	none	80-89	norm	norm	absent	dna	dna	absent	absent	absent	abnorm	yes	above-sec-nde	dk-brown-blk	absent	absent	absent	none	absent	diseased	brown-w/blk-specks	abnorm	present	absent	lt-norm	present	norm	anthracnose
september	normal	gt-norm	norm	yes	same-lst-two-yrs	upper-areas	pot-severe	none	lt-80	norm	norm	absent	dna	dna	absent	absent	absent	abnorm	yes	above-sec-nde	dk-brown-blk	present	absent	absent	none	absent	diseased	brown-w/blk-specks	norm	absent	absent	norm	absent	norm	anthracnose
october	lt-normal	gt-norm	gt-norm	no	diff-lst-year	scattered	pot-severe	none	80-89	norm	abnorm	absent	dna	dna	absent	absent	absent	abnorm	yes	above-sec-nde	brown	present	firm-and-dry	absent	none	absent	diseased	brown-w/blk-specks	norm	absent	absent	norm	absent	norm	anthracnose
september	normal	gt-norm	norm	yes	same-lst-yr	low-areas	pot-severe	none	90-100	norm	norm	absent	dna	dna	absent	absent	absent	abnorm	yes	above-sec-nde	dk-brown-blk	present	absent	absent	none	absent	diseased	brown-w/blk-specks	abnorm	present	absent	lt-norm	present	norm	anthracnose
october	lt-normal	gt-norm	gt-norm	no	same-lst-sev-yrs	whole-field	minor	other	80-89	norm	abnorm	absent	dna	dna	absent	absent	absent	abnorm	no	above-sec-nde	dk-brown-blk	present	firm-and-dry	absent	none	absent	diseased	brown-w/blk-specks	norm	absent	absent	norm	absent	norm	anthracnose
september	lt-normal	gt-norm	norm	yes	same-lst-sev-yrs	whole-field	pot-severe	none	80-89	norm	norm	absent	dna	dna	absent	absent	absent	abnorm	yes	above-sec-nde	dk-brown-blk	absent	absent	absent	none	absent	diseased	brown-w/blk-specks	abnorm	present	absent	lt-norm	present	norm	anthracnose
september	lt-normal	gt-norm	norm	yes	same-lst-two-yrs	upper-areas	pot-severe	fungicide	80-89	norm	norm	absent	dna	dna	absent	absent	absent	abnorm	yes	above-sec-nde	dk-brown-blk	absent	absent	absent	none	absent	diseased	brown-w/blk-specks	abnorm	present	absent	lt-norm	present	norm	anthracnose
july	lt-normal	norm	norm	yes	diff-lst-year	upper-areas	minor	none	lt-80	norm	abnorm	no-yellow-halos	w-s-marg	gt-1/8	absent	absent	absent	norm	yes	absent	dna	absent	absent	absent	none	absent	norm	absent	norm	absent	absent	norm	absent	norm	phyllosticta-leaf-spot
july	normal	lt-norm	norm	no	diff-lst-year	upper-areas	minor	none	80-89	norm	abnorm	no-yellow-halos	w-s-marg	gt-1/8	absent	present	absent	norm	yes	absent	dna	absent	absent	absent	none	absent	norm	absent	norm	absent	absent	norm	absent	norm	phyllosticta-leaf-spot
july	lt-normal	norm	norm	yes	diff-lst-year	scattered	minor	none	90-100	norm	abnorm	no-yellow-halos	w-s-marg	gt-1/8	absent	absent	absent	norm	yes	absent	dna	absent	absent	absent	none	absent	norm	absent	norm	absent	absent	norm	absent	norm	phyllosticta-leaf-spot
july	normal	lt-norm	norm	no	same-lst-two-yrs	scattered	minor	none	90-100	norm	abnorm	no-yellow-halos	w-s-marg	gt-1/8	absent	absent	absent	norm	yes	absent	dna	absent	absent	absent	none	absent	norm	absent	norm	absent	absent	norm	absent	norm	phyllosticta-leaf-spot
july	lt-normal	norm	gt-norm	yes	same-lst-sev-yrs	upper-areas	minor	fungicide	80-89	norm	abnorm	no-yellow-halos	w-s-marg	gt-1/8	present	present	absent	norm	yes	absent	dna	absent	absent	absent	none	absent	norm	absent	norm	absent	absent	norm	absent	norm	phyllosticta-leaf-spot
june	normal	lt-norm	norm	no	diff-lst-year	whole-field	minor	other	lt-80	norm	abnorm	no-yellow-halos	w-s-marg	gt-1/8	absent	absent	absent	norm	yes	absent	dna	absent	absent	absent	none	absent	norm	absent	norm	absent	absent	norm	absent	norm	phyllosticta-leaf-spot
may	normal	lt-norm	gt-norm	no	same-lst-sev-yrs	upper-areas	pot-severe	fungicide	80-89	norm	abnorm	no-yellow-halos	w-s-marg	gt-1/8	present	present	absent	norm	yes	absent	dna	absent	absent	absent	none	absent	norm	absent	norm	absent	absent	norm	absent	norm	phyllosticta-leaf-spot
june	lt-normal	norm	norm	yes	same-lst-two-yrs	upper-areas	pot-severe	fungicide	80-89	norm	abnorm	no-yellow-halos	w-s-marg	gt-1/8	absent	present	absent	norm	yes	absent	dna	absent	absent	absent	none	absent	norm	absent	norm	absent	absent	norm	absent	norm	phyllosticta-leaf-spot
june	normal	lt-norm	gt-norm	no	same-lst-sev-yrs	scattered	pot-severe	fungicide	90-100	abnorm	abnorm	no-yellow-halos	w-s-marg	gt-1/8	present	absent	absent	norm	yes	absent	dna	absent	absent	absent	none	absent	norm	absent	norm	absent	absent	norm	absent	norm	phyllosticta-leaf-spot
june	lt-normal	norm	gt-norm	yes	same-lst-sev-yrs	whole-field	minor	other	lt-80	norm	abnorm	no-yellow-halos	w-s-marg	gt-1/8	present	absent	absent	norm	yes	absent	dna	absent	absent	absent	none	absent	norm	absent	norm	absent	absent	norm	absent	norm	phyllosticta-leaf-spot
august	lt-normal	gt-norm	norm	yes	same-lst-yr	low-areas	pot-severe	fungicide	lt-80	norm	abnorm	no-yellow-halos	w-s-marg	gt-1/8	absent	absent	absent	norm	yes	absent	dna	absent	absent	absent	none	absent	norm	absent	norm	absent	absent	norm	absent	norm	alternarialeaf-spot
august	normal	norm	norm	yes	same-lst-sev-yrs	whole-field	pot-severe	none	80-89	norm	abnorm	no-yellow-halos	w-s-marg	gt-1/8	absent	absent	absent	norm	yes	absent	dna	absent	absent	absent	none	absent	norm	absent	norm	absent	absent	norm	absent	norm	alternarialeaf-spot
july	normal	gt-norm	norm	yes	diff-lst-year	scattered	pot-severe	none	80-89	norm	abnorm	no-yellow-halos	w-s-marg	gt-1/8	absent	absent	absent	norm	yes	absent	dna	absent	absent	absent	none	absent	norm	absent	norm	absent	absent	norm	absent	norm	alternarialeaf-spot
october	normal	gt-norm	gt-norm	yes	same-lst-sev-yrs	whole-field	minor	fungicide	80-89	norm	abnorm	no-yellow-halos	w-s-marg	gt-1/8	absent	absent	absent	norm	yes	absent	dna	absent	absent	absent	none	absent	norm	absent	norm	absent	absent	norm	absent	norm	alternarialeaf-spot
october	normal	norm	norm	no	same-lst-two-yrs	upper-areas	minor	other	lt-80	norm	abnorm	no-yellow-halos	w-s-marg	gt-1/8	absent	absent	absent	norm	yes	absent	dna	absent	absent	absent	none	absent	norm	absent	abnorm	absent	present	norm	absent	norm	alternarialeaf-spot
september	normal	gt-norm	gt-norm	yes	same-lst-sev-yrs	whole-field	pot-severe	none	80-89	norm	abnorm	no-yellow-halos	w-s-marg	gt-1/8	absent	absent	absent	norm	yes	absent	dna	absent	absent	absent	none	absent	norm	absent	norm	absent	absent	norm	absent	norm	alternarialeaf-spot
october	normal	norm	norm	yes	same-lst-sev-yrs	whole-field	minor	fungicide	80-89	norm	abnorm	no-yellow-halos	w-s-marg	gt-1/8	absent	absent	absent	norm	yes	absent	dna	absent	absent	absent	none	absent	norm	absent	norm	absent	absent	norm	absent	norm	alternarialeaf-spot
september	lt-normal	gt-norm	gt-norm	yes	same-lst-sev-yrs	low-areas	minor	none	lt-80	norm	abnorm	no-yellow-halos	w-s-marg	gt-1/8	absent	absent	absent	norm	yes	absent	dna	absent	absent	absent	none	absent	norm	absent	norm	absent	absent	norm	absent	norm	alternarialeaf-spot
october	normal	gt-norm	gt-norm	yes	same-lst-sev-yrs	whole-field	minor	fungicide	80-89	norm	abnorm	no-yellow-halos	w-s-marg	gt-1/8	absent	absent	absent	norm	yes	absent	dna	absent	absent	absent	none	absent	norm	absent	norm	absent	absent	norm	absent	norm	alternarialeaf-spot
october	normal	gt-norm	gt-norm	yes	same-lst-sev-yrs	upper-areas	pot-severe	fungicide	90-100	norm	abnorm	no-yellow-halos	w-s-marg	gt-1/8	absent	absent	absent	norm	yes	absent	dna	absent	absent	absent	none	absent	norm	absent	norm	absent	absent	norm	absent	norm	alternarialeaf-spot
september	normal	gt-norm	gt-norm	yes	same-lst-two-yrs	whole-field	minor	none	80-89	norm	abnorm	no-yellow-halos	w-s-marg	gt-1/8	absent	absent	absent	norm	yes	absent	dna	absent	absent	absent	none	absent	norm	absent	norm	absent	absent	norm	absent	norm	alternarialeaf-spot
august	lt-normal	gt-norm	norm	yes	same-lst-sev-yrs	scattered	pot-severe	fungicide	lt-80	norm	abnorm	no-yellow-halos	w-s-marg	gt-1/8	absent	absent	absent	norm	yes	absent	dna	absent	absent	absent	none	absent	norm	absent	norm	absent	absent	norm	absent	norm	alternarialeaf-spot
october	normal	gt-norm	norm	yes	same-lst-yr	low-areas	minor	fungicide	90-100	norm	abnorm	no-yellow-halos	w-s-marg	gt-1/8	present	absent	absent	norm	yes	absent	dna	absent	absent	absent	none	absent	norm	absent	norm	absent	absent	norm	absent	norm	alternarialeaf-spot
september	normal	gt-norm	gt-norm	yes	same-lst-two-yrs	upper-areas	pot-severe	none	90-100	norm	abnorm	no-yellow-halos	w-s-marg	gt-1/8	absent	absent	absent	norm	yes	absent	dna	absent	absent	absent	none	absent	norm	absent	norm	absent	absent	norm	absent	norm	alternarialeaf-spot
september	lt-normal	gt-norm	norm	yes	diff-lst-year	scattered	minor	none	lt-80	norm	abnorm	no-yellow-halos	w-s-marg	gt-1/8	absent	absent	absent	norm	yes	absent	dna	absent	absent	absent	none	absent	norm	absent	norm	absent	absent	norm	absent	norm	alternarialeaf-spot
august	normal	gt-norm	norm	yes	same-lst-two-yrs	upper-areas	minor	none	80-89	norm	abnorm	no-yellow-halos	w-s-marg	gt-1/8	absent	absent	absent	norm	yes	absent	dna	absent	absent	absent	none	absent	norm	absent	norm	absent	absent	norm	absent	norm	alternarialeaf-spot
august	normal	gt-norm	norm	yes	same-lst-yr	low-areas	pot-severe	fungicide	80-89	norm	abnorm	no-yellow-halos	w-s-marg	gt-1/8	present	absent	absent	norm	yes	absent	dna	absent	absent	absent	none	absent	norm	absent	norm	absent	absent	norm	absent	norm	alternarialeaf-spot
september	normal	gt-norm	norm	yes	same-lst-two-yrs	low-areas	minor	none	90-100	norm	abnorm	no-yellow-halos	w-s-marg	gt-1/8	absent	absent	absent	norm	yes	absent	dna	absent	absent	absent	none	absent	norm	absent	norm	absent	absent	norm	absent	norm	alternarialeaf-spot
october	normal	gt-norm	gt-norm	yes	same-lst-sev-yrs	upper-areas	minor	fungicide	90-100	norm	abnorm	no-yellow-halos	w-s-marg	gt-1/8	absent	absent	absent	norm	yes	absent	dna	absent	absent	absent	none	absent	norm	absent	norm	absent	absent	norm	absent	norm	alternarialeaf-spot
october	lt-normal	gt-norm	gt-norm	yes	same-lst-yr	low-areas	minor	fungicide	lt-80	norm	abnorm	no-yellow-halos	w-s-marg	gt-1/8	absent	absent	absent	norm	yes	absent	dna	absent	absent	absent	none	absent	norm	absent	norm	absent	absent	norm	absent	norm	alternarialeaf-spot
september	lt-normal	gt-norm	gt-norm	yes	same-lst-sev-yrs	low-areas	pot-severe	none	lt-80	norm	abnorm	no-yellow-halos	w-s-marg	gt-1/8	absent	absent	absent	norm	yes	absent	dna	absent	absent	absent	none	absent	norm	absent	norm	absent	absent	norm	absent	norm	alternarialeaf-spot
september	lt-normal	gt-norm	gt-norm	yes	same-lst-sev-yrs	whole-field	pot-severe	fungicide	80-89	norm	abnorm	no-yellow-halos	w-s-marg	gt-1/8	absent	absent	absent	norm	yes	absent	dna	absent	absent	absent	none	absent	norm	absent	norm	absent	absent	norm	absent	norm	alternarialeaf-spot
august	lt-normal	gt-norm	norm	yes	same-lst-two-yrs	low-areas	minor	none	lt-80	norm	abnorm	no-yellow-halos	w-s-marg	gt-1/8	present	absent	absent	norm	yes	absent	dna	absent	absent	absent	none	absent	norm	absent	norm	absent	absent	norm	absent	norm	alternarialeaf-spot
october	lt-normal	norm	gt-norm	yes	same-lst-two-yrs	upper-areas	minor	other	90-100	norm	abnorm	no-yellow-halos	w-s-marg	gt-1/8	absent	absent	absent	norm	yes	absent	dna	absent	absent	absent	none	absent	norm	absent	abnorm	absent	present	norm	absent	norm	alternarialeaf-spot
august	lt-normal	gt-norm	norm	yes	same-lst-yr	upper-areas	pot-severe	fungicide	lt-80	norm	abnorm	no-yellow-halos	w-s-marg	gt-1/8	absent	absent	absent	norm	yes	absent	dna	absent	absent	absent	none	absent	norm	absent	norm	absent	absent	norm	absent	norm	alternarialeaf-spot
october	lt-normal	gt-norm	gt-norm	yes	same-lst-two-yrs	low-areas	minor	fungicide	lt-80	norm	abnorm	no-yellow-halos	w-s-marg	gt-1/8	absent	absent	absent	norm	yes	absent	dna	absent	absent	absent	none	absent	norm	absent	norm	absent	absent	norm	absent	norm	alternarialeaf-spot
august	lt-normal	gt-norm	norm	yes	diff-lst-year	whole-field	minor	none	lt-80	norm	abnorm	no-yellow-halos	w-s-marg	gt-1/8	absent	absent	absent	norm	yes	absent	dna	absent	absent	absent	none	absent	norm	absent	norm	absent	absent	norm	absent	norm	alternarialeaf-spot
august	normal	gt-norm	gt-norm	yes	same-lst-sev-yrs	whole-field	pot-severe	none	90-100	norm	abnorm	no-yellow-halos	w-s-marg	gt-1/8	absent	absent	absent	norm	yes	absent	dna	absent	absent	absent	none	absent	norm	absent	norm	absent	absent	norm	absent	norm	alternarialeaf-spot
september	normal	gt-norm	gt-norm	yes	same-lst-two-yrs	whole-field	pot-severe	none	80-89	norm	abnorm	no-yellow-halos	w-s-marg	gt-1/8	absent	absent	absent	norm	yes	absent	dna	absent	absent	absent	none	absent	norm	absent	norm	absent	absent	norm	absent	norm	alternarialeaf-spot
july	normal	gt-norm	norm	yes	diff-lst-year	scattered	pot-severe	none	90-100	norm	abnorm	no-yellow-halos	w-s-marg	gt-1/8	absent	absent	absent	norm	yes	absent	dna	absent	absent	absent	none	absent	norm	absent	norm	absent	absent	norm	absent	norm	alternarialeaf-spot
september	normal	gt-norm	norm	yes	same-lst-yr	upper-areas	minor	fungicide	90-100	norm	abnorm	no-yellow-halos	w-s-marg	gt-1/8	present	absent	absent	norm	yes	absent	dna	absent	absent	absent	none	absent	norm	absent	norm	absent	absent	norm	absent	norm	alternarialeaf-spot
september	normal	gt-norm	gt-norm	yes	same-lst-yr	low-areas	minor	fungicide	80-89	norm	abnorm	no-yellow-halos	w-s-marg	gt-1/8	absent	absent	absent	norm	yes	absent	dna	absent	absent	absent	none	absent	norm	absent	norm	absent	absent	norm	absent	norm	alternarialeaf-spot
august	normal	gt-norm	gt-norm	yes	same-lst-yr	low-areas	pot-severe	none	lt-80	norm	abnorm	no-yellow-halos	w-s-marg	gt-1/8	absent	absent	absent	norm	yes	absent	dna	absent	absent	absent	none	absent	norm	absent	norm	absent	absent	norm	absent	norm	alternarialeaf-spot
september	lt-normal	gt-norm	norm	yes	same-lst-sev-yrs	whole-field	minor	fungicide	lt-80	norm	abnorm	no-yellow-halos	w-s-marg	gt-1/8	present	absent	absent	norm	yes	absent	dna	absent	absent	absent	none	absent	norm	absent	norm	absent	absent	norm	absent	norm	alternarialeaf-spot
october	normal	gt-norm	norm	yes	same-lst-two-yrs	low-areas	minor	none	80-89	norm	abnorm	no-yellow-halos	w-s-marg	gt-1/8	present	absent	absent	norm	yes	absent	dna	absent	absent	absent	none	absent	norm	absent	norm	absent	absent	norm	absent	norm	alternarialeaf-spot
september	normal	gt-norm	norm	yes	diff-lst-year	whole-field	minor	none	90-100	norm	abnorm	no-yellow-halos	w-s-marg	gt-1/8	absent	absent	absent	norm	yes	absent	dna	absent	absent	absent	none	absent	norm	absent	norm	absent	absent	norm	absent	norm	alternarialeaf-spot
october	normal	gt-norm	norm	yes	diff-lst-year	whole-field	minor	none	80-89	norm	abnorm	no-yellow-halos	w-s-marg	gt-1/8	absent	absent	absent	norm	yes	absent	dna	absent	absent	absent	none	absent	norm	absent	norm	absent	absent	norm	absent	norm	alternarialeaf-spot
september	lt-normal	gt-norm	gt-norm	yes	same-lst-two-yrs	low-areas	pot-severe	none	lt-80	norm	abnorm	no-yellow-halos	w-s-marg	gt-1/8	absent	absent	absent	norm	yes	absent	dna	absent	absent	absent	none	absent	norm	absent	norm	absent	absent	norm	absent	norm	alternarialeaf-spot
september	normal	gt-norm	norm	yes	same-lst-sev-yrs	scattered	minor	fungicide	90-100	norm	abnorm	no-yellow-halos	w-s-marg	gt-1/8	present	absent	absent	norm	yes	absent	dna	absent	absent	absent	none	absent	norm	absent	norm	absent	absent	norm	absent	norm	alternarialeaf-spot
october	normal	gt-norm	norm	yes	same-lst-yr	upper-areas	minor	fungicide	80-89	norm	abnorm	no-yellow-halos	w-s-marg	gt-1/8	present	absent	absent	norm	yes	absent	dna	absent	absent	absent	none	absent	norm	absent	norm	absent	absent	norm	absent	norm	alternarialeaf-spot
october	normal	norm	gt-norm	yes	same-lst-sev-yrs	whole-field	minor	none	90-100	norm	abnorm	no-yellow-halos	w-s-marg	gt-1/8	absent	absent	absent	abnorm	yes	above-sec-nde	dk-brown-blk	present	firm-and-dry	absent	none	absent	diseased	brown-w/blk-specks	abnorm	absent	absent	norm	absent	norm	frog-eye-leaf-spot
august	normal	norm	gt-norm	yes	same-lst-yr	low-areas	minor	fungicide	80-89	norm	abnorm	no-yellow-halos	w-s-marg	gt-1/8	absent	absent	absent	norm	yes	absent	dna	absent	absent	absent	none	absent	norm	absent	norm	absent	absent	norm	absent	norm	frog-eye-leaf-spot
september	normal	norm	norm	yes	same-lst-two-yrs	low-areas	minor	none	90-100	norm	abnorm	no-yellow-halos	w-s-marg	gt-1/8	absent	absent	absent	abnorm	yes	above-sec-nde	brown	absent	firm-and-dry	absent	none	absent	norm	absent	norm	absent	absent	norm	absent	norm	frog-eye-leaf-spot
september	lt-normal	gt-norm	norm	yes	same-lst-sev-yrs	upper-areas	minor	none	lt-80	norm	abnorm	no-yellow-halos	w-s-marg	gt-1/8	absent	absent	absent	norm	yes	absent	dna	absent	absent	absent	none	absent	norm	absent	norm	absent	absent	norm	absent	norm	frog-eye-leaf-spot
october	lt-normal	gt-norm	gt-norm	yes	same-lst-sev-yrs	whole-field	minor	fungicide	lt-80	norm	abnorm	no-yellow-halos	w-s-marg	gt-1/8	absent	absent	absent	abnorm	yes	above-sec-nde	dk-brown-blk	absent	firm-and-dry	absent	none	absent	diseased	colored	norm	absent	absent	norm	absent	norm	frog-eye-leaf-spot
august	normal	norm	norm	yes	same-lst-sev-yrs	whole-field	pot-severe	fungicide	90-100	norm	abnorm	no-yellow-halos	w-s-marg	gt-1/8	absent	absent	absent	norm	yes	absent	dna	absent	absent	absent	none	absent	norm	absent	norm	absent	absent	norm	absent	norm	frog-eye-leaf-spot
july	normal	gt-norm	norm	yes	same-lst-two-yrs	whole-field	minor	fungicide	80-89	norm	abnorm	no-yellow-halos	w-s-marg	gt-1/8	absent	absent	absent	abnorm	yes	above-sec-nde	dk-brown-blk	absent	firm-and-dry	absent	none	absent	diseased	colored	norm	absent	absent	norm	absent	norm	frog-eye-leaf-spot
september	normal	gt-norm	gt-norm	yes	same-lst-two-yrs	upper-areas	minor	none	80-89	norm	abnorm	no-yellow-halos	w-s-marg	gt-1/8	absent	absent	absent	abnorm	yes	above-sec-nde	dk-brown-blk	absent	firm-and-dry	absent	none	absent	diseased	colored	norm	absent	absent	norm	absent	norm	frog-eye-leaf-spot
september	normal	gt-norm	norm	yes	same-lst-yr	low-areas	pot-severe	fungicide	90-100	norm	abnorm	no-yellow-halos	w-s-marg	gt-1/8	absent	absent	absent	norm	yes	absent	dna	absent	absent	absent	none	absent	norm	absent	norm	absent	absent	norm	absent	norm	frog-eye-leaf-spot
september	normal	gt-norm	gt-norm	yes	same-lst-two-yrs	whole-field	minor	fungicide	80-89	norm	abnorm	no-yellow-halos	w-s-marg	gt-1/8	absent	absent	absent	abnorm	yes	above-sec-nde	dk-brown-blk	absent	firm-and-dry	absent	none	absent	diseased	colored	norm	absent	absent	norm	absent	norm	frog-eye-leaf-spot
september	normal	gt-norm	norm	yes	diff-lst-year	low-areas	minor	fungicide	80-89	norm	abnorm	no-yellow-halos	w-s-marg	gt-1/8	absent	absent	absent	abnorm	yes	above-sec-nde	dk-brown-blk	absent	firm-and-dry	absent	none	absent	diseased	colored	norm	absent	absent	norm	absent	norm	frog-eye-leaf-spot
august	normal	gt-norm	norm	yes	same-lst-two-yrs	whole-field	minor	fungicide	90-100	norm	abnorm	no-yellow-halos	w-s-marg	gt-1/8	absent	absent	absent	norm	yes	absent	dna	absent	absent	absent	none	absent	norm	absent	norm	absent	absent	norm	absent	norm	frog-eye-leaf-spot
august	normal	gt-norm	gt-norm	yes	same-lst-yr	low-areas	pot-severe	fungicide	90-100	norm	abnorm	no-yellow-halos	w-s-marg	gt-1/8	absent	absent	absent	abnorm	yes	above-sec-nde	dk-brown-blk	absent	firm-and-dry	absent	none	absent	diseased	colored	norm	absent	absent	norm	absent	norm	frog-eye-leaf-spot
august	normal	gt-norm	norm	yes	same-lst-two-yrs	low-areas	pot-severe	fungicide	80-89	norm	abnorm	no-yellow-halos	w-s-marg	gt-1/8	absent	absent	absent	abnorm	yes	above-sec-nde	brown	absent	firm-and-dry	absent	none	absent	diseased	colored	norm	absent	absent	norm	absent	norm	frog-eye-leaf-spot
july	lt-normal	gt-norm	norm	yes	same-lst-sev-yrs	upper-areas	pot-severe	none	lt-80	norm	abnorm	no-yellow-halos	w-s-marg	gt-1/8	absent	absent	absent	abnorm	yes	above-sec-nde	dk-brown-blk	absent	firm-and-dry	absent	none	absent	diseased	colored	norm	absent	absent	norm	absent	norm	frog-eye-leaf-spot
september	normal	gt-norm	norm	yes	same-lst-sev-yrs	scattered	pot-severe	none	80-89	norm	abnorm	no-yellow-halos	w-s-marg	gt-1/8	absent	absent	absent	abnorm	yes	above-sec-nde	brown	absent	firm-and-dry	absent	none	absent	diseased	colored	norm	absent	absent	norm	absent	norm	frog-eye-leaf-spot
september	normal	gt-norm	gt-norm	yes	same-lst-yr	low-areas	minor	fungicide	90-100	norm	abnorm	no-yellow-halos	w-s-marg	gt-1/8	absent	absent	absent	abnorm	yes	above-sec-nde	dk-brown-blk	absent	firm-and-dry	absent	none	absent	diseased	colored	norm	absent	absent	norm	absent	norm	frog-eye-leaf-spot
august	normal	gt-norm	gt-norm	yes	same-lst-yr	upper-areas	pot-severe	none	90-100	norm	abnorm	no-yellow-halos	w-s-marg	gt-1/8	absent	absent	absent	abnorm	yes	above-sec-nde	dk-brown-blk	absent	firm-and-dry	absent	none	absent	diseased	colored	norm	absent	absent	norm	absent	norm	frog-eye-leaf-spot
september	normal	gt-norm	gt-norm	yes	same-lst-two-yrs	low-areas	minor	fungicide	80-89	norm	abnorm	no-yellow-halos	w-s-marg	gt-1/8	absent	absent	absent	abnorm	yes	above-sec-nde	dk-brown-blk	absent	firm-and-dry	absent	none	absent	diseased	colored	norm	absent	absent	norm	absent	norm	frog-eye-leaf-spot
september	normal	gt-norm	norm	yes	same-lst-sev-yrs	scattered	pot-severe	none	90-100	norm	abnorm	no-yellow-halos	w-s-marg	gt-1/8	absent	absent	absent	abnorm	yes	above-sec-nde	brown	absent	firm-and-dry	absent	none	absent	diseased	colored	norm	absent	absent	norm	absent	norm	frog-eye-leaf-spot
july	normal	gt-norm	norm	yes	same-lst-yr	upper-areas	pot-severe	none	80-89	norm	abnorm	no-yellow-halos	w-s-marg	gt-1/8	absent	absent	absent	norm	yes	absent	dna	absent	absent	absent	none	absent	norm	absent	norm	absent	absent	norm	absent	norm	frog-eye-leaf-spot
october	normal	norm	gt-norm	yes	same-lst-sev-yrs	whole-field	minor	fungicide	90-100	norm	abnorm	no-yellow-halos	w-s-marg	gt-1/8	absent	absent	absent	abnorm	yes	above-sec-nde	dk-brown-blk	present	absent	absent	none	absent	diseased	brown-w/blk-specks	abnorm	absent	present	lt-norm	present	norm	frog-eye-leaf-spot
september	normal	norm	norm	yes	same-lst-yr	whole-field	pot-severe	other	90-100	norm	abnorm	no-yellow-halos	w-s-marg	gt-1/8	absent	absent	absent	abnorm	yes	above-sec-nde	dna	present	absent	absent	none	absent	diseased	colored	norm	absent	absent	norm	absent	norm	frog-eye-leaf-spot
september	normal	gt-norm	norm	yes	same-lst-sev-yrs	upper-areas	pot-severe	none	90-100	norm	abnorm	no-yellow-halos	w-s-marg	gt-1/8	absent	absent	absent	abnorm	yes	above-sec-nde	brown	absent	firm-and-dry	absent	none	absent	diseased	colored	norm	absent	absent	norm	absent	norm	frog-eye-leaf-spot
september	lt-normal	gt-norm	norm	yes	same-lst-sev-yrs	whole-field	minor	fungicide	lt-80	norm	abnorm	no-yellow-halos	w-s-marg	gt-1/8	absent	absent	absent	norm	yes	absent	dna	absent	absent	absent	none	absent	norm	absent	norm	absent	absent	norm	absent	norm	frog-eye-leaf-spot
july	lt-normal	gt-norm	norm	yes	same-lst-sev-yrs	scattered	pot-severe	none	lt-80	norm	abnorm	no-yellow-halos	w-s-marg	gt-1/8	absent	absent	absent	norm	yes	absent	dna	absent	absent	absent	none	absent	norm	absent	norm	absent	absent	norm	absent	norm	frog-eye-leaf-spot
october	lt-normal	gt-norm	gt-norm	yes	same-lst-sev-yrs	low-areas	minor	fungicide	lt-80	norm	abnorm	no-yellow-halos	w-s-marg	gt-1/8	absent	absent	absent	abnorm	yes	above-sec-nde	dk-brown-blk	absent	firm-and-dry	absent	none	absent	diseased	colored	norm	absent	absent	norm	absent	norm	frog-eye-leaf-spot
august	normal	gt-norm	norm	yes	same-lst-yr	upper-areas	pot-severe	none	80-89	norm	abnorm	no-yellow-halos	w-s-marg	gt-1/8	absent	absent	absent	norm	yes	absent	dna	absent	absent	absent	none	absent	norm	absent	norm	absent	absent	norm	absent	norm	frog-eye-leaf-spot
august	normal	gt-norm	gt-norm	yes	same-lst-yr	scattered	pot-severe	none	90-100	norm	abnorm	no-yellow-halos	w-s-marg	gt-1/8	absent	absent	absent	abnorm	yes	above-sec-nde	dk-brown-blk	absent	firm-and-dry	absent	none	absent	diseased	colored	norm	absent	absent	norm	absent	norm	frog-eye-leaf-spot
october	lt-normal	gt-norm	gt-norm	yes	same-lst-sev-yrs	scattered	minor	none	lt-80	norm	abnorm	no-yellow-halos	w-s-marg	gt-1/8	absent	absent	absent	abnorm	yes	above-sec-nde	dk-brown-blk	absent	firm-and-dry	absent	none	absent	diseased	colored	norm	absent	absent	norm	absent	norm	frog-eye-leaf-spot
september	lt-normal	gt-norm	gt-norm	yes	same-lst-sev-yrs	whole-field	minor	fungicide	lt-80	norm	abnorm	no-yellow-halos	w-s-marg	gt-1/8	absent	absent	absent	abnorm	yes	above-sec-nde	dk-brown-blk	absent	firm-and-dry	absent	none	absent	diseased	colored	norm	absent	absent	norm	absent	norm	frog-eye-leaf-spot
august	normal	gt-norm	norm	yes	diff-lst-year	low-areas	pot-severe	fungicide	90-100	norm	abnorm	no-yellow-halos	w-s-marg	gt-1/8	absent	absent	absent	norm	yes	absent	dna	absent	absent	absent	none	absent	norm	absent	norm	absent	absent	norm	absent	norm	frog-eye-leaf-spot
august	normal	gt-norm	norm	yes	same-lst-two-yrs	whole-field	pot-severe	fungicide	80-89	norm	abnorm	no-yellow-halos	w-s-marg	gt-1/8	absent	absent	absent	abnorm	yes	above-sec-nde	brown	absent	firm-and-dry	absent	none	absent	diseased	colored	norm	absent	absent	norm	absent	norm	frog-eye-leaf-spot
august	lt-normal	norm	gt-norm	yes	same-lst-yr	low-areas	minor	other	lt-80	abnorm	abnorm	no-yellow-halos	w-s-marg	gt-1/8	absent	absent	absent	norm	yes	absent	dna	absent	absent	absent	none	absent	norm	absent	norm	absent	absent	norm	absent	norm	frog-eye-leaf-spot
august	normal	gt-norm	norm	yes	same-lst-two-yrs	scattered	minor	none	80-89	norm	abnorm	no-yellow-halos	w-s-marg	gt-1/8	absent	absent	absent	norm	yes	absent	dna	absent	absent	absent	none	absent	norm	absent	norm	absent	absent	norm	absent	norm	frog-eye-leaf-spot
september	lt-normal	gt-norm	norm	yes	same-lst-yr	upper-areas	pot-severe	none	lt-80	norm	abnorm	no-yellow-halos	w-s-marg	gt-1/8	absent	absent	absent	norm	yes	absent	dna	absent	absent	absent	none	absent	norm	absent	norm	absent	absent	norm	absent	norm	frog-eye-leaf-spot
august	normal	gt-norm	gt-norm	yes	same-lst-yr	whole-field	pot-severe	fungicide	90-100	norm	abnorm	no-yellow-halos	w-s-marg	gt-1/8	absent	absent	absent	abnorm	yes	above-sec-nde	dk-brown-blk	absent	firm-and-dry	absent	none	absent	diseased	colored	norm	absent	absent	norm	absent	norm	frog-eye-leaf-spot
september	normal	gt-norm	norm	yes	same-lst-yr	upper-areas	minor	none	90-100	norm	abnorm	no-yellow-halos	w-s-marg	gt-1/8	absent	absent	absent	abnorm	yes	above-sec-nde	dk-brown-blk	absent	firm-and-dry	absent	none	absent	diseased	colored	norm	absent	absent	norm	absent	norm	frog-eye-leaf-spot
september	normal	gt-norm	gt-norm	yes	same-lst-two-yrs	scattered	minor	none	80-89	norm	abnorm	no-yellow-halos	w-s-marg	gt-1/8	absent	absent	absent	abnorm	yes	above-sec-nde	dk-brown-blk	absent	firm-and-dry	absent	none	absent	diseased	colored	norm	absent	absent	norm	absent	norm	frog-eye-leaf-spot
september	lt-normal	gt-norm	norm	yes	same-lst-two-yrs	whole-field	minor	fungicide	lt-80	norm	abnorm	no-yellow-halos	w-s-marg	gt-1/8	absent	absent	absent	abnorm	yes	above-sec-nde	dk-brown-blk	absent	firm-and-dry	absent	none	absent	diseased	colored	norm	absent	absent	norm	absent	norm	frog-eye-leaf-spot
september	normal	gt-norm	gt-norm		same-lst-sev-yrs	whole-field			90-100	norm	norm							abnorm		absent	dna	present	absent	absent	none	absent	diseased	brown-w/blk-specks	norm	present	present	lt-norm	present		diaporthe-pod-&-stem-blight
october	normal	gt-norm	gt-norm		same-lst-two-yrs	whole-field			80-89	norm	norm							abnorm		absent	dna	present	absent	absent	none	absent	diseased	brown-w/blk-specks	abnorm	present	present	lt-norm	present		diaporthe-pod-&-stem-blight
september	normal	gt-norm	gt-norm		same-lst-sev-yrs	whole-field			90-100	norm	norm							abnorm		absent	dna	present	absent	absent	none	absent	diseased	brown-w/blk-specks	abnorm	present	present	lt-norm	present		diaporthe-pod-&-stem-blight
may	lt-normal	norm	gt-norm		same-lst-sev-yrs	scattered			lt-80	norm	norm							abnorm		absent	dna	present	absent	absent	none	absent	diseased	brown-w/blk-specks	norm	present	present	lt-norm	present		diaporthe-pod-&-stem-blight
september		gt-norm	gt-norm		same-lst-two-yrs	whole-field				norm	norm							abnorm		absent	dna	present	absent	absent	none	absent	diseased	brown-w/blk-specks	abnorm	present	present	lt-norm	present		diaporthe-pod-&-stem-blight
september	normal	gt-norm	gt-norm		same-lst-two-yrs	whole-field			90-100	norm	norm							abnorm		absent	dna	present	absent	absent	none	absent	diseased	brown-w/blk-specks	abnorm	present	present	lt-norm	present		diaporthe-pod-&-stem-blight
june					same-lst-two-yrs	low-areas				abnorm	abnorm							norm									few-present		abnorm	absent		lt-norm		galls-cysts	cyst-nematode
july					same-lst-sev-yrs	upper-areas				abnorm	abnorm							norm									few-present		abnorm	absent		lt-norm		galls-cysts	cyst-nematode
august					same-lst-sev-yrs	upper-areas				abnorm	abnorm							norm									few-present		abnorm	absent		lt-norm		galls-cysts	cyst-nematode
july					same-lst-two-yrs	low-areas				abnorm	abnorm							norm									few-present		abnorm	absent		lt-norm		galls-cysts	cyst-nematode
july					same-lst-two-yrs	low-areas				abnorm	abnorm							norm									few-present		abnorm	absent		lt-norm		galls-cysts	cyst-nematode
august					same-lst-two-yrs	low-areas				abnorm	abnorm							norm									few-present		abnorm	absent		lt-norm		galls-cysts	cyst-nematode
											abnorm	absent	dna	dna		present																			2-4-d-injury
may	lt-normal		lt-norm		same-lst-yr	scattered				abnorm	abnorm	no-yellow-halos	no-w-s-marg	gt-1/8	absent	present		abnorm									dna							rotted	herbicide-injury
april	lt-normal		lt-norm		diff-lst-year	whole-field				abnorm	abnorm	absent	dna	dna	absent	present		abnorm									dna							rotted	herbicide-injury
may	lt-normal		lt-norm		diff-lst-year	scattered				abnorm	abnorm	absent	dna	dna	absent	present		abnorm									dna							rotted	herbicide-injury
may	lt-normal		lt-norm		same-lst-yr	whole-field				abnorm	abnorm	no-yellow-halos	no-w-s-marg	gt-1/8	absent	present		abnorm									dna							rotted	herbicide-injury
october	normal	gt-norm	norm	yes	same-lst-yr	scattered	pot-severe	none	lt-80	abnorm	abnorm	absent	dna	dna	absent	absent	absent	abnorm	yes	above-sec-nde	brown	present	firm-and-dry	absent	none	absent	norm	dna	norm	absent	absent	norm	absent	norm	diaporthe-stem-canker
july	normal	gt-norm	norm	yes	same-lst-two-yrs	scattered	severe	fungicide	80-89	abnorm	abnorm	absent	dna	dna	absent	absent	absent	abnorm	yes	above-sec-nde	dna	present	firm-and-dry	absent	none	absent	norm	dna	norm	absent	absent	norm	absent	norm	diaporthe-stem-canker
august	normal	gt-norm	norm	yes	same-lst-sev-yrs	scattered	severe	none	lt-80	abnorm	abnorm	absent	dna	dna	absent	absent	absent	abnorm	yes	above-sec-nde	brown	present	firm-and-dry	absent	none	absent	norm	dna	norm	absent	absent	norm	absent	norm	diaporthe-stem-canker
september	normal	gt-norm	norm	yes	same-lst-yr	scattered	pot-severe	none	80-89	abnorm	abnorm	absent	dna	dna	absent	absent	absent	abnorm	yes	above-sec-nde	dna	present	firm-and-dry	absent	none	absent	norm	dna	norm	absent	absent	norm	absent	norm	diaporthe-stem-canker
july	normal	gt-norm	norm	yes	same-lst-sev-yrs	scattered	pot-severe	none	80-89	abnorm	abnorm	absent	dna	dna	absent	absent	absent	abnorm	yes	above-sec-nde	dna	present	firm-and-dry	absent	none	absent	norm	dna	norm	absent	absent	norm	absent	norm	diaporthe-stem-canker
september	normal	gt-norm	norm	yes	same-lst-two-yrs	scattered	pot-severe	fungicide	90-100	abnorm	abnorm	absent	dna	dna	absent	absent	absent	abnorm	yes	above-sec-nde	dna	present	firm-and-dry	absent	none	absent	norm	dna	norm	absent	absent	norm	absent	norm	diaporthe-stem-canker
september	normal	gt-norm	norm	yes	same-lst-sev-yrs	low-areas	pot-severe	fungicide	lt-80	abnorm	abnorm	absent	dna	dna	absent	absent	absent	abnorm	no	above-sec-nde	dna	present	firm-and-dry	absent	none	absent	norm	dna	norm	absent	absent	norm	absent	norm	diaporthe-stem-canker
july	normal	gt-norm	norm	yes	same-lst-two-yrs	low-areas	pot-severe	none	80-89	abnorm	abnorm	absent	dna	dna	absent	absent	absent	abnorm	no	above-sec-nde	dna	present	firm-and-dry	absent	none	absent	norm	dna	norm	absent	absent	norm	absent	norm	diaporthe-stem-canker
august	normal	gt-norm	norm	yes	same-lst-sev-yrs	scattered	pot-severe	fungicide	lt-80	abnorm	abnorm	absent	dna	dna	absent	absent	absent	abnorm	no	above-sec-nde	dna	present	firm-and-dry	absent	none	absent	norm	dna	norm	absent	absent	norm	absent	norm	diaporthe-stem-canker
october	normal	gt-norm	norm	yes	same-lst-sev-yrs	scattered	pot-severe	fungicide	80-89	abnorm	abnorm	absent	dna	dna	absent	absent	absent	abnorm	no	above-sec-nde	brown	present	firm-and-dry	absent	none	absent	norm	dna	norm	absent	absent	norm	absent	norm	diaporthe-stem-canker
august	normal	lt-norm	norm	yes	same-lst-two-yrs	whole-field	pot-severe	fungicide	80-89	abnorm	abnorm	absent	dna	dna	absent	absent	absent	abnorm	yes	absent	tan	absent	absent	absent	black	present	norm	dna	norm	absent	absent	norm	absent	norm	charcoal-rot
september	normal	lt-norm	gt-norm	yes	same-lst-sev-yrs	upper-areas	pot-severe	none	lt-80	abnorm	abnorm	absent	dna	dna	absent	absent	absent	abnorm	yes	absent	tan	absent	absent	absent	black	present	norm	dna	norm	absent	absent	norm	absent	norm	charcoal-rot
august	normal	lt-norm	gt-norm	yes	same-lst-sev-yrs	whole-field	pot-severe	fungicide	80-89	abnorm	abnorm	absent	dna	dna	absent	absent	absent	abnorm	yes	absent	tan	absent	absent	absent	black	present	norm	dna	norm	absent	absent	norm	absent	norm	charcoal-rot
september	normal	lt-norm	gt-norm	yes	diff-lst-year	upper-areas	pot-severe	none	lt-80	abnorm	abnorm	absent	dna	dna	absent	absent	absent	abnorm	yes	absent	tan	absent	absent	absent	black	present	norm	dna	norm	absent	absent	norm	absent	norm	charcoal-rot
september	normal	lt-norm	gt-norm	no	same-lst-two-yrs	upper-areas	pot-severe	none	lt-80	abnorm	abnorm	absent	dna	dna	absent	absent	absent	abnorm	no	absent	tan	absent	absent	absent	black	present	norm	dna	norm	absent	absent	norm	absent	norm	charcoal-rot
july	normal	lt-norm	gt-norm	no	diff-lst-year	upper-areas	pot-severe	none	80-89	abnorm	abnorm	absent	dna	dna	absent	absent	absent	abnorm	yes	absent	tan	absent	absent	absent	black	present	norm	dna	norm	absent	absent	norm	absent	norm	charcoal-rot
august	normal	lt-norm	gt-norm	no	same-lst-yr	whole-field	pot-severe	fungicide	lt-80	abnorm	abnorm	absent	dna	dna	absent	absent	absent	abnorm	yes	absent	tan	absent	absent	absent	black	present	norm	dna	norm	absent	absent	norm	absent	norm	charcoal-rot
september	normal	lt-norm	gt-norm	no	same-lst-two-yrs	upper-areas	pot-severe	none	90-100	abnorm	abnorm	absent	dna	dna	absent	absent	absent	abnorm	yes	absent	tan	absent	absent	absent	black	present	norm	dna	norm	absent	absent	norm	absent	norm	charcoal-rot
october	normal	lt-norm	gt-norm	no	same-lst-sev-yrs	whole-field	pot-severe	fungicide	80-89	abnorm	abnorm	absent	dna	dna	absent	absent	absent	abnorm	yes	absent	tan	absent	absent	absent	black	present	norm	dna	norm	absent	absent	norm	absent	norm	charcoal-rot
october	normal	lt-norm	gt-norm	no	same-lst-sev-yrs	whole-field	pot-severe	fungicide	90-100	abnorm	abnorm	absent	dna	dna	absent	absent	absent	abnorm	yes	absent	tan	absent	absent	absent	black	present	norm	dna	norm	absent	absent	norm	absent	norm	charcoal-rot
april	lt-normal	gt-norm	lt-norm	yes	diff-lst-year	low-areas	pot-severe	none	80-89	abnorm	norm	absent	dna	dna	absent	absent	absent	abnorm	yes	below-soil	brown	absent	firm-and-dry	absent	none	absent	dna	dna	norm	absent	absent	norm	absent	rotted	rhizoctonia-root-rot
april	lt-normal	gt-norm	lt-norm	yes	same-lst-sev-yrs	low-areas	severe	none	lt-80	abnorm	norm	absent	dna	dna	absent	absent	absent	abnorm	yes	below-soil	brown	absent	firm-and-dry	absent	none	absent	dna	dna	norm	absent	absent	norm	absent	norm	rhizoctonia-root-rot
april	lt-normal	gt-norm	lt-norm	yes	same-lst-two-yrs	low-areas	pot-severe	fungicide	80-89	abnorm	norm	absent	dna	dna	absent	absent	absent	abnorm	yes	below-soil	brown	absent	firm-and-dry	absent	none	absent	dna	dna	norm	absent	absent	norm	absent	norm	rhizoctonia-root-rot
june	lt-normal	gt-norm	lt-norm	yes	diff-lst-year	low-areas	pot-severe	none	80-89	abnorm	norm	absent	dna	dna	absent	absent	absent	abnorm	yes	below-soil	brown	absent	firm-and-dry	absent	none	absent	dna	dna	norm	absent	absent	norm	absent	norm	rhizoctonia-root-rot
may	lt-normal	gt-norm	lt-norm	yes	same-lst-two-yrs	low-areas	pot-severe	none	80-89	abnorm	norm	absent	dna	dna	absent	absent	absent	abnorm	yes	below-soil	brown	absent	firm-and-dry	absent	none	absent	dna	dna	norm	absent	absent	norm	absent	norm	rhizoctonia-root-rot
june	lt-normal	gt-norm	lt-norm	yes	same-lst-sev-yrs	low-areas	severe	none	80-89	abnorm	norm	absent	dna	dna	absent	absent	absent	abnorm	yes	below-soil	brown	absent	firm-and-dry	absent	none	absent	dna	dna	norm	absent	absent	norm	absent	norm	rhizoctonia-root-rot
june	lt-normal	gt-norm	lt-norm	yes	same-lst-two-yrs	low-areas	pot-severe	none	lt-80	abnorm	norm	absent	dna	dna	absent	absent	absent	abnorm	yes	below-soil	brown	absent	firm-and-dry	present	none	absent	dna	dna	norm	absent	absent	norm	absent	norm	rhizoctonia-root-rot
august	normal	gt-norm	lt-norm	no	diff-lst-year	low-areas	severe	none	lt-80	abnorm	abnorm	absent	dna	dna	absent	absent	absent	abnorm	no	below-soil	brown	absent	firm-and-dry	present	none	absent	dna	dna	norm	absent	absent	norm	absent	norm	rhizoctonia-root-rot
april	lt-normal	gt-norm	lt-norm	yes	same-lst-yr	low-areas	pot-severe	fungicide	80-89	abnorm	norm	absent	dna	dna	absent	absent	absent	abnorm	yes	below-soil	brown	absent	firm-and-dry	present	none	absent	dna	dna	norm	absent	absent	norm	absent	norm	rhizoctonia-root-rot
june	lt-normal	gt-norm	lt-norm	yes	same-lst-sev-yrs	low-areas	severe	none	lt-80	abnorm	norm	absent	dna	dna	absent	absent	absent	abnorm	yes	below-soil	brown	absent	firm-and-dry	present	none	absent	dna	dna	norm	absent	absent	norm	absent	norm	rhizoctonia-root-rot
june	lt-normal	norm	lt-norm	yes	same-lst-sev-yrs	low-areas	severe	none	lt-80	abnorm	abnorm	absent	dna	dna	absent	absent	absent	abnorm	yes	below-soil	dk-brown-blk	absent	absent	absent	none	absent	dna	dna	norm	absent	absent	norm	absent	norm	phytophthora-rot
may	lt-normal	gt-norm	lt-norm	yes	same-lst-sev-yrs	low-areas	pot-severe	fungicide	lt-80	abnorm	abnorm	absent	dna	dna	absent	absent	absent	abnorm	yes	above-soil	dk-brown-blk	absent	absent	absent	none	absent	dna	dna	norm	absent	absent	norm	absent	norm	phytophthora-rot
june	lt-normal	gt-norm	norm	no	same-lst-sev-yrs	low-areas	severe	fungicide	lt-80	abnorm	abnorm	absent	dna	dna	absent	absent	absent	abnorm	yes	above-soil	dk-brown-blk	absent	firm-and-dry	absent	none	absent	dna	dna	norm	absent	absent	norm	absent	norm	phytophthora-rot
may	lt-normal	gt-norm	norm	no	same-lst-two-yrs	whole-field	pot-severe	fungicide	80-89	abnorm	abnorm	absent	dna	dna	absent	absent	absent	abnorm	yes	above-soil	dk-brown-blk	absent	firm-and-dry	absent	none	absent	dna	dna	norm	absent	absent	norm	absent	norm	phytophthora-rot
july	lt-normal	norm	norm		same-lst-two-yrs	low-areas				abnorm	abnorm	absent	dna	dna	absent	absent	absent	abnorm		above-sec-nde	dk-brown-blk		absent	absent	none	absent								rotted	phytophthora-rot
july	lt-normal	norm	norm		same-lst-sev-yrs	low-areas				abnorm	abnorm	absent	dna	dna	absent	absent	absent	abnorm		above-soil	dk-brown-blk		absent	absent	none	absent								rotted	phytophthora-rot
april	lt-normal	gt-norm	gt-norm		same-lst-sev-yrs	low-areas				abnorm	abnorm							abnorm		above-sec-nde	dk-brown-blk		absent	absent	none	absent								rotted	phytophthora-rot
may	lt-normal	gt-norm	norm		same-lst-two-yrs	low-areas				abnorm	abnorm							abnorm		below-soil	dk-brown-blk		absent	absent	none	absent								rotted	phytophthora-rot
may	lt-normal	gt-norm	norm		diff-lst-year	low-areas				abnorm	abnorm							abnorm		absent	dk-brown-blk		watery	absent	none	absent								rotted	phytophthora-rot
august	lt-normal	norm	gt-norm		same-lst-sev-yrs	low-areas				abnorm	abnorm							abnorm		above-sec-nde	dk-brown-blk		absent	absent	none	absent								rotted	phytophthora-rot
may	lt-normal	gt-norm	gt-norm		same-lst-two-yrs	low-areas				abnorm	abnorm							abnorm		below-soil	dk-brown-blk		watery	absent	none	absent								rotted	phytophthora-rot
june	lt-normal	gt-norm	norm		same-lst-sev-yrs	low-areas				abnorm	abnorm							abnorm		below-soil	dk-brown-blk		absent	absent	none	absent								rotted	phytophthora-rot
july	lt-normal	gt-norm	gt-norm		same-lst-two-yrs	low-areas				abnorm	abnorm							abnorm		above-sec-nde	dk-brown-blk		absent	absent	none	absent								rotted	phytophthora-rot
august	lt-normal	norm	norm		same-lst-sev-yrs	low-areas				abnorm	abnorm							abnorm		above-sec-nde	dk-brown-blk		absent	absent	none	absent								rotted	phytophthora-rot
may	lt-normal	gt-norm	norm		same-lst-two-yrs	low-areas				abnorm	abnorm							abnorm		below-soil	dk-brown-blk		watery	absent	none	absent								rotted	phytophthora-rot
may	lt-normal	gt-norm	norm		same-lst-sev-yrs	low-areas				abnorm	abnorm							abnorm		above-sec-nde	dk-brown-blk		watery	absent	none	absent								rotted	phytophthora-rot
may	lt-normal	gt-norm	gt-norm		same-lst-yr	low-areas				abnorm	abnorm							abnorm		above-sec-nde	dk-brown-blk		watery	absent	none	absent								rotted	phytophthora-rot
june	lt-normal	norm	gt-norm		same-lst-two-yrs	low-areas				abnorm	abnorm							abnorm		below-soil	dk-brown-blk		watery	absent	none	absent								rotted	phytophthora-rot
july	lt-normal	norm	norm		same-lst-sev-yrs	low-areas				abnorm	abnorm							abnorm		above-soil	dk-brown-blk		absent	absent	none	absent								rotted	phytophthora-rot
july	lt-normal	norm	norm		same-lst-yr	low-areas				abnorm	abnorm							abnorm		above-sec-nde	dk-brown-blk		absent	absent	none	absent								rotted	phytophthora-rot
may	lt-normal	gt-norm	gt-norm		same-lst-yr	low-areas				abnorm	abnorm							abnorm		absent	dk-brown-blk		watery	absent	none	absent								rotted	phytophthora-rot
june	lt-normal	gt-norm	gt-norm		same-lst-two-yrs	low-areas				abnorm	abnorm							abnorm		above-soil	dk-brown-blk		absent	absent	none	absent								rotted	phytophthora-rot
july	lt-normal	norm	norm		same-lst-sev-yrs	low-areas				abnorm	abnorm							abnorm		above-sec-nde	dk-brown-blk		absent	absent	none	absent								rotted	phytophthora-rot
august	lt-normal	norm	norm		same-lst-two-yrs	low-areas				abnorm	abnorm							abnorm		above-sec-nde	dk-brown-blk		absent	absent	none	absent								rotted	phytophthora-rot
may	lt-normal	gt-norm	gt-norm		same-lst-sev-yrs	low-areas				abnorm	abnorm							abnorm		absent	dk-brown-blk		watery	absent	none	absent								rotted	phytophthora-rot
june	lt-normal	gt-norm	gt-norm		same-lst-two-yrs	low-areas				abnorm	abnorm							abnorm		above-soil	dk-brown-blk		absent	absent	none	absent								rotted	phytophthora-rot
july	lt-normal	norm	norm		same-lst-sev-yrs	low-areas				abnorm	abnorm							abnorm		above-sec-nde	dk-brown-blk		absent	absent	none	absent								rotted	phytophthora-rot
august	lt-normal	norm	norm		same-lst-two-yrs	low-areas				abnorm	abnorm							abnorm		above-sec-nde	dk-brown-blk		absent	absent	none	absent								rotted	phytophthora-rot
may	lt-normal	gt-norm	gt-norm		same-lst-sev-yrs	low-areas				abnorm	abnorm							abnorm		absent	dk-brown-blk		watery	absent	none	absent								rotted	phytophthora-rot
june	lt-normal	gt-norm	gt-norm		same-lst-two-yrs	low-areas				abnorm	abnorm							abnorm		above-soil	dk-brown-blk		absent	absent	none	absent								rotted	phytophthora-rot
july	lt-normal	norm	norm		same-lst-sev-yrs	low-areas				abnorm	abnorm							abnorm		above-sec-nde	dk-brown-blk		absent	absent	none	absent								rotted	phytophthora-rot
may	lt-normal	gt-norm	gt-norm		same-lst-two-yrs	low-areas				abnorm	abnorm							abnorm		absent	dk-brown-blk		watery	absent	none	absent								rotted	phytophthora-rot
june	lt-normal	gt-norm	norm		same-lst-sev-yrs	low-areas				abnorm	abnorm							abnorm		above-soil	dk-brown-blk		absent	absent	none	absent								rotted	phytophthora-rot
july	lt-normal	gt-norm	norm		same-lst-yr	low-areas				abnorm	abnorm							abnorm		above-sec-nde	dk-brown-blk		absent	absent	none	absent								rotted	phytophthora-rot
may	lt-normal	gt-norm	gt-norm		same-lst-two-yrs	low-areas				abnorm	abnorm							abnorm		absent	dk-brown-blk		watery	absent	none	absent								rotted	phytophthora-rot
june	lt-normal	gt-norm	gt-norm		same-lst-sev-yrs	low-areas				abnorm	abnorm							abnorm		above-soil	dk-brown-blk		absent	absent	none	absent								rotted	phytophthora-rot
july	lt-normal	norm	norm		same-lst-two-yrs	low-areas				abnorm	abnorm							abnorm		above-sec-nde	dk-brown-blk		absent	absent	none	absent								rotted	phytophthora-rot
august	lt-normal	norm	norm		same-lst-sev-yrs	low-areas				abnorm	abnorm							abnorm		above-sec-nde	dk-brown-blk		absent	absent	none	absent								rotted	phytophthora-rot
may	lt-normal	gt-norm	norm		same-lst-two-yrs	low-areas				abnorm	abnorm							abnorm		above-soil	dk-brown-blk		watery	absent	none	absent								rotted	phytophthora-rot
june	lt-normal	gt-norm	norm		same-lst-sev-yrs	low-areas				abnorm	abnorm							abnorm		above-sec-nde	dk-brown-blk		absent	absent	none	absent								rotted	phytophthora-rot
july	lt-normal	norm	norm		same-lst-yr	low-areas				abnorm	abnorm							abnorm		above-sec-nde	dk-brown-blk		absent	absent	none	absent								rotted	phytophthora-rot
august	lt-normal	norm	norm		same-lst-yr	low-areas				abnorm	abnorm							abnorm		above-sec-nde	dk-brown-blk		absent	absent	none	absent								rotted	phytophthora-rot
may	lt-normal	gt-norm	gt-norm		same-lst-two-yrs	low-areas				abnorm	abnorm							abnorm		above-soil	dk-brown-blk		watery	absent	none	absent								rotted	phytophthora-rot
june	lt-normal	gt-norm	gt-norm		same-lst-sev-yrs	low-areas				abnorm	abnorm							abnorm		above-sec-nde	dk-brown-blk		absent	absent	none	absent								rotted	phytophthora-rot
july	lt-normal	norm	norm		same-lst-two-yrs	low-areas				abnorm	abnorm							abnorm		above-sec-nde	dk-brown-blk		absent	absent	none	absent								rotted	phytophthora-rot
june	lt-normal	norm	norm		same-lst-sev-yrs	low-areas				abnorm	abnorm							abnorm		above-sec-nde	dk-brown-blk		absent	absent	none	absent								rotted	phytophthora-rot
july	lt-normal	norm	norm		same-lst-two-yrs	low-areas				abnorm	abnorm							abnorm		above-sec-nde	dk-brown-blk		absent	absent	none	absent								rotted	phytophthora-rot
july	lt-normal	norm	norm		same-lst-sev-yrs	low-areas				abnorm	abnorm							abnorm		above-sec-nde	dk-brown-blk		absent	absent	none	absent								rotted	phytophthora-rot
july	normal	lt-norm	lt-norm	no	same-lst-yr	scattered	severe	none	90-100	abnorm	abnorm	no-yellow-halos	w-s-marg	gt-1/8	absent	absent	absent	abnorm	no	absent	tan	absent	absent	absent	brown	absent	norm	dna	norm	absent	absent	norm	absent	norm	brown-stem-rot
august	normal	norm	lt-norm	no	same-lst-two-yrs	upper-areas	pot-severe	fungicide	80-89	abnorm	norm	absent	dna	dna	absent	absent	absent	abnorm	no	absent	tan	absent	absent	absent	brown	absent	norm	dna	norm	absent	absent	norm	absent	norm	brown-stem-rot
july	normal	lt-norm	lt-norm	no	same-lst-sev-yrs	upper-areas	severe	none	80-89	abnorm	abnorm	no-yellow-halos	w-s-marg	gt-1/8	absent	absent	absent	abnorm	no	absent	tan	absent	absent	absent	brown	absent	norm	dna	norm	absent	absent	norm	absent	norm	brown-stem-rot
september	normal	lt-norm	norm	no	same-lst-sev-yrs	scattered	pot-severe	none	90-100	abnorm	abnorm	no-yellow-halos	w-s-marg	dna	absent	absent	absent	abnorm	no	absent	tan	absent	absent	absent	brown	absent	norm	dna	norm	absent	absent	norm	absent	norm	brown-stem-rot
october	normal	lt-norm	norm	no	same-lst-two-yrs	low-areas	pot-severe	fungicide	80-89	abnorm	abnorm	no-yellow-halos	w-s-marg	gt-1/8	absent	absent	absent	abnorm	no	absent	tan	absent	absent	absent	brown	absent	norm	dna	norm	absent	absent	norm	absent	norm	brown-stem-rot
august	normal	norm	lt-norm	no	same-lst-sev-yrs	upper-areas	severe	none	lt-80	abnorm	norm	absent	dna	dna	absent	absent	absent	abnorm	no	absent	tan	absent	absent	absent	brown	absent	norm	dna	norm	absent	absent	norm	absent	norm	brown-stem-rot
september	normal	lt-norm	gt-norm	yes	same-lst-two-yrs	whole-field	pot-severe	none	lt-80	norm	abnorm	absent	dna	dna	absent	absent	absent	abnorm	yes	absent	dna	absent	absent	absent	brown	absent	norm	absent	norm	absent	absent	norm	absent	norm	brown-stem-rot
september	normal	lt-norm	norm	yes	same-lst-yr	scattered	pot-severe	fungicide	90-100	norm	abnorm	absent	dna	dna	absent	absent	absent	abnorm	yes	absent	dna	absent	absent	absent	brown	absent	norm	absent	norm	absent	absent	norm	absent	norm	brown-stem-rot
august	normal	lt-norm	norm	yes	same-lst-sev-yrs	upper-areas	pot-severe	none	80-89	norm	abnorm	absent	dna	dna	absent	absent	absent	abnorm	yes	absent	dna	absent	absent	absent	brown	absent	norm	absent	norm	absent	absent	norm	absent	norm	brown-stem-rot
september	normal	lt-norm	norm	yes	same-lst-two-yrs	whole-field	pot-severe	none	lt-80	norm	abnorm	absent	dna	dna	absent	absent	absent	abnorm	yes	absent	dna	absent	absent	absent	brown	absent	norm	absent	norm	absent	absent	norm	absent	norm	brown-stem-rot
september	normal	lt-norm	norm	yes	same-lst-two-yrs	upper-areas	pot-severe	fungicide	80-89	norm	abnorm	absent	dna	dna	absent	absent	absent	abnorm	yes	absent	dna	absent	absent	absent	brown	absent	norm	absent	norm	absent	absent	norm	absent	norm	brown-stem-rot
july	lt-normal	norm	lt-norm	yes	same-lst-two-yrs	scattered	severe	none	lt-80	abnorm	norm	absent	dna	dna	absent	absent	absent	abnorm	no	absent	tan	absent	absent	absent	brown	absent	norm	dna	norm	absent	absent	norm	absent	norm	brown-stem-rot
september	lt-normal	norm	norm	yes	same-lst-two-yrs	whole-field	severe	none	90-100	abnorm	norm	absent	dna	dna	absent	absent	absent	abnorm	no	absent	tan	absent	absent	absent	brown	absent	norm	dna	norm	absent	absent	norm	absent	norm	brown-stem-rot
august	lt-normal	lt-norm	lt-norm	yes	same-lst-two-yrs	upper-areas	severe	none	80-89	abnorm	abnorm	no-yellow-halos	w-s-marg	gt-1/8	absent	absent	absent	abnorm	yes	absent	tan	absent	absent	absent	brown	absent	norm	dna	norm	absent	absent	norm	absent	norm	brown-stem-rot
september	lt-normal	norm	lt-norm	yes	same-lst-sev-yrs	whole-field	pot-severe	fungicide	lt-80	abnorm	norm	absent	dna	dna	absent	absent	absent	abnorm	no	absent	tan	absent	absent	absent	brown	absent	norm	dna	norm	absent	absent	norm	absent	norm	brown-stem-rot
august	lt-normal	norm	lt-norm	yes	same-lst-sev-yrs	low-areas	pot-severe	fungicide	90-100	abnorm	norm	absent	dna	dna	absent	absent	absent	abnorm	yes	absent	tan	absent	absent	absent	brown	absent	norm	dna	norm	absent	absent	norm	absent	norm	brown-stem-rot
october	lt-normal	norm	norm	yes	same-lst-sev-yrs	whole-field	pot-severe	fungicide	80-89	abnorm	norm	absent	dna	dna	absent	absent	absent	abnorm	no	absent	tan	absent	absent	absent	brown	absent	norm	dna	norm	absent	absent	norm	absent	norm	brown-stem-rot
july	normal	lt-norm	norm	yes	same-lst-two-yrs	upper-areas	pot-severe	none	80-89	norm	abnorm	absent	dna	dna	absent	absent	absent	abnorm	yes	absent	dna	absent	absent	absent	brown	absent	norm	absent	norm	absent	absent	norm	absent	norm	brown-stem-rot
september	normal	lt-norm	gt-norm	yes	same-lst-sev-yrs	scattered	pot-severe	none	lt-80	norm	abnorm	absent	dna	dna	absent	absent	absent	abnorm	yes	absent	dna	absent	absent	absent	brown	absent	norm	absent	norm	absent	absent	norm	absent	norm	brown-stem-rot
july	normal	lt-norm	norm	yes	same-lst-two-yrs	upper-areas	pot-severe	fungicide	80-89	norm	abnorm	absent	dna	dna	absent	absent	absent	abnorm	yes	absent	dna	absent	absent	absent	brown	absent	norm	absent	norm	absent	absent	norm	absent	norm	brown-stem-rot
august	normal	lt-norm	norm	yes	same-lst-yr	whole-field	pot-severe	none	90-100	norm	abnorm	absent	dna	dna	absent	absent	absent	abnorm	yes	absent	dna	absent	absent	absent	brown	absent	norm	absent	norm	absent	absent	norm	absent	norm	brown-stem-rot
september	normal	lt-norm	gt-norm	yes	same-lst-two-yrs	scattered	pot-severe	fungicide	90-100	norm	abnorm	absent	dna	dna	absent	absent	absent	abnorm	yes	absent	dna	absent	absent	absent	brown	absent	norm	absent	norm	absent	absent	norm	absent	norm	brown-stem-rot
august	normal	lt-norm	norm	yes	same-lst-yr	scattered	pot-severe	none	90-100	norm	abnorm	absent	dna	dna	absent	absent	absent	abnorm	yes	absent	dna	absent	absent	absent	brown	absent	norm	absent	norm	absent	absent	norm	absent	norm	brown-stem-rot
september	normal	lt-norm	gt-norm	yes	same-lst-sev-yrs	upper-areas	pot-severe	fungicide	80-89	norm	abnorm	absent	dna	dna	absent	absent	absent	abnorm	yes	absent	dna	absent	absent	absent	brown	absent	norm	absent	norm	absent	absent	norm	absent	norm	brown-stem-rot
may	normal	lt-norm	lt-norm	no	diff-lst-year	scattered	minor	none	90-100	norm	abnorm	absent	dna	dna	absent	absent	upper-surf	norm	yes	absent	dna	absent	absent	absent	none	absent	norm	absent	norm	absent	absent	norm	absent	norm	powdery-mildew
june	normal	norm	norm	no	same-lst-yr	low-areas	pot-severe	fungicide	80-89	norm	abnorm	absent	dna	dna	absent	absent	upper-surf	norm	yes	absent	dna	absent	absent	absent	none	absent	norm	absent	norm	absent	absent	norm	absent	norm	powdery-mildew
july	normal	gt-norm	lt-norm	no	same-lst-two-yrs	upper-areas	minor	none	lt-80	norm	abnorm	absent	dna	dna	absent	absent	upper-surf	norm	yes	absent	dna	absent	absent	absent	none	absent	norm	absent	norm	absent	absent	norm	absent	norm	powdery-mildew
august	normal	lt-norm	norm	no	same-lst-sev-yrs	whole-field	pot-severe	none	90-100	norm	abnorm	absent	dna	dna	absent	absent	upper-surf	norm	yes	absent	dna	absent	absent	absent	none	absent	norm	absent	norm	absent	absent	norm	absent	norm	powdery-mildew
september	normal	norm	lt-norm	no	diff-lst-year	scattered	minor	none	80-89	norm	abnorm	absent	dna	dna	absent	absent	upper-surf	norm	yes	absent	dna	absent	absent	absent	none	absent	norm	absent	norm	absent	absent	norm	absent	norm	powdery-mildew
august	normal	norm	lt-norm	no	same-lst-two-yrs	upper-areas	minor	fungicide	90-100	norm	abnorm	absent	dna	dna	absent	absent	upper-surf	norm	yes	absent	dna	absent	absent	absent	none	absent	norm	absent	norm	absent	absent	norm	absent	norm	powdery-mildew
july	lt-normal	lt-norm	norm	yes	same-lst-sev-yrs	whole-field	pot-severe	fungicide	lt-80	norm	abnorm	absent	dna	dna	absent	absent	upper-surf	norm	yes	absent	dna	absent	absent	absent	none	absent	norm	absent	norm	absent	absent	norm	absent	norm	powdery-mildew
august	lt-normal	norm	lt-norm	yes	diff-lst-year	scattered	minor	other	90-100	norm	abnorm	absent	dna	dna	absent	absent	upper-surf	norm	yes	absent	dna	absent	absent	absent	none	absent	norm	absent	norm	absent	absent	norm	absent	norm	powdery-mildew
june	lt-normal	norm	lt-norm	yes	diff-lst-year	scattered	minor	none	80-89	norm	abnorm	absent	dna	dna	absent	absent	upper-surf	norm	yes	absent	dna	absent	absent	absent	none	absent	norm	absent	norm	absent	absent	norm	absent	norm	powdery-mildew
september	lt-normal	lt-norm	norm	yes	same-lst-sev-yrs	whole-field	pot-severe	none	80-89	norm	abnorm	absent	dna	dna	absent	absent	upper-surf	norm	yes	absent	dna	absent	absent	absent	none	absent	norm	absent	norm	absent	absent	norm	absent	norm	powdery-mildew
july	normal	gt-norm	lt-norm	no	same-lst-two-yrs	upper-areas	pot-severe	none	80-89	norm	abnorm	yellow-halos	w-s-marg	gt-1/8	absent	absent	lower-surf	norm	yes	absent	dna	absent	absent	absent	none	absent	norm	absent	abnorm	present	absent	norm	absent	norm	downy-mildew
august	normal	gt-norm	norm	no	same-lst-sev-yrs	whole-field	pot-severe	fungicide	lt-80	norm	abnorm	no-yellow-halos	w-s-marg	gt-1/8	absent	present	lower-surf	norm	yes	absent	dna	absent	absent	absent	none	absent	norm	absent	abnorm	present	absent	norm	absent	norm	downy-mildew
september	normal	gt-norm	norm	no	same-lst-yr	scattered	pot-severe	none	80-89	norm	abnorm	yellow-halos	w-s-marg	gt-1/8	absent	absent	lower-surf	norm	yes	absent	dna	absent	absent	absent	none	absent	norm	absent	abnorm	present	absent	norm	absent	norm	downy-mildew
june	normal	gt-norm	lt-norm	no	diff-lst-year	whole-field	pot-severe	fungicide	lt-80	norm	abnorm	no-yellow-halos	w-s-marg	gt-1/8	absent	absent	lower-surf	norm	yes	absent	dna	absent	absent	absent	none	absent	norm	absent	abnorm	present	absent	norm	absent	norm	downy-mildew
july	normal	gt-norm	norm	no	same-lst-yr	scattered	pot-severe	none	80-89	norm	abnorm	no-yellow-halos	w-s-marg	gt-1/8	absent	present	lower-surf	norm	yes	absent	dna	absent	absent	absent	none	absent	norm	absent	abnorm	present	absent	norm	absent	norm	downy-mildew
october	lt-normal	gt-norm	lt-norm	yes	same-lst-yr	whole-field	minor	fungicide	lt-80	norm	abnorm	no-yellow-halos	w-s-marg	gt-1/8	absent	present	lower-surf	norm	yes	absent	dna	absent	absent	absent	none	absent	norm	absent	abnorm	present	absent	norm	absent	norm	downy-mildew
july	lt-normal	gt-norm	gt-norm	yes	same-lst-sev-yrs	low-areas	pot-severe	fungicide	lt-80	norm	abnorm	yellow-halos	w-s-marg	gt-1/8	absent	absent	lower-surf	norm	yes	absent	dna	absent	absent	absent	none	absent	norm	absent	abnorm	present	absent	norm	absent	norm	downy-mildew
september	lt-normal	gt-norm	norm	yes	same-lst-two-yrs	whole-field	minor	fungicide	lt-80	norm	abnorm	yellow-halos	w-s-marg	gt-1/8	absent	absent	lower-surf	norm	yes	absent	dna	absent	absent	absent	none	absent	norm	absent	abnorm	present	absent	norm	absent	norm	downy-mildew
july	lt-normal	gt-norm	norm	yes	same-lst-yr	low-areas	minor	fungicide	lt-80	norm	abnorm	no-yellow-halos	w-s-marg	gt-1/8	absent	absent	lower-surf	norm	yes	absent	dna	absent	absent	absent	none	absent	norm	absent	abnorm	present	absent	norm	absent	norm	downy-mildew
september	lt-normal	gt-norm	lt-norm	yes	same-lst-sev-yrs	whole-field	minor	fungicide	lt-80	norm	abnorm	no-yellow-halos	w-s-marg	gt-1/8	absent	absent	lower-surf	norm	yes	absent	dna	absent	absent	absent	none	absent	norm	absent	abnorm	present	absent	norm	absent	norm	downy-mildew
may	lt-normal	gt-norm	norm	yes	same-lst-sev-yrs	upper-areas	pot-severe	none	lt-80	norm	abnorm	no-yellow-halos	w-s-marg	gt-1/8	absent	absent	absent	abnorm	yes	above-sec-nde	brown	present	absent	absent	none	absent	norm	absent	norm	absent	absent	norm	absent	norm	brown-spot
june	normal	gt-norm	norm	yes	same-lst-yr	low-areas	pot-severe	none	90-100	norm	abnorm	no-yellow-halos	w-s-marg	gt-1/8	present	absent	absent	norm	yes	absent	dna	absent	absent	absent	none	absent	norm	absent	norm	absent	absent	norm	absent	norm	brown-spot
july	normal	gt-norm	norm	yes	same-lst-two-yrs	whole-field	pot-severe	none	80-89	norm	abnorm	no-yellow-halos	w-s-marg	gt-1/8	absent	absent	absent	norm	yes	absent	dna	absent	absent	absent	none	absent	norm	absent	norm	absent	absent	norm	absent	norm	brown-spot
june	lt-normal	gt-norm	norm	yes	same-lst-sev-yrs	whole-field	pot-severe	none	lt-80	norm	abnorm	no-yellow-halos	w-s-marg	gt-1/8	present	absent	absent	norm	yes	absent	dna	absent	absent	absent	none	absent	norm	absent	norm	absent	absent	norm	absent	norm	brown-spot
june	normal	gt-norm	norm	yes	same-lst-two-yrs	upper-areas	pot-severe	none	80-89	norm	abnorm	no-yellow-halos	w-s-marg	gt-1/8	present	absent	absent	abnorm	yes	above-sec-nde	brown	present	absent	absent	none	absent	norm	absent	norm	absent	absent	norm	absent	norm	brown-spot
september	normal	gt-norm	norm	yes	same-lst-two-yrs	whole-field	severe	fungicide	80-89	norm	abnorm	no-yellow-halos	w-s-marg	gt-1/8	absent	absent	absent	abnorm	yes	absent	tan	present	firm-and-dry	absent	none	absent	norm	absent	norm	absent	absent	norm	absent	norm	brown-spot
june	normal	gt-norm	norm	yes	same-lst-sev-yrs	whole-field	pot-severe	fungicide	80-89	norm	abnorm	no-yellow-halos	w-s-marg	gt-1/8	present	absent	absent	norm	yes	absent	dna	absent	absent	absent	none	absent	norm	absent	norm	absent	absent	norm	absent	norm	brown-spot
may	normal	gt-norm	norm	yes	same-lst-two-yrs	whole-field	pot-severe	other	80-89	norm	abnorm	no-yellow-halos	w-s-marg	gt-1/8	present	absent	absent	norm	yes	absent	dna	absent	absent	absent	none	absent	norm	absent	norm	absent	absent	norm	absent	norm	brown-spot
june	lt-normal	norm	norm	no	same-lst-two-yrs	upper-areas	pot-severe	fungicide	lt-80	abnorm	abnorm	no-yellow-halos	w-s-marg	gt-1/8	absent	absent	absent	norm	yes	absent	dna	absent	absent	absent	none	absent	norm	absent	norm	absent	absent	norm	absent	norm	brown-spot
july	lt-normal	gt-norm	gt-norm	no	same-lst-yr	low-areas	minor	other	80-89	norm	abnorm	no-yellow-halos	w-s-marg	gt-1/8	absent	absent	absent	abnorm	yes	above-sec-nde	brown	absent	absent	absent	none	absent	diseased	brown-w/blk-specks	norm	absent	absent	norm	absent	norm	brown-spot
april	normal	norm	norm	yes	diff-lst-year	scattered	minor	none	90-100	norm	abnorm	no-yellow-halos	w-s-marg	gt-1/8	absent	absent	absent	norm	yes	absent	dna	absent	absent	absent	none	absent	norm	absent	norm	absent	absent	norm	absent	norm	brown-spot
may	normal	gt-norm	gt-norm	yes	same-lst-yr	low-areas	minor	fungicide	80-89	abnorm	abnorm	no-yellow-halos	w-s-marg	gt-1/8	absent	absent	absent	norm	yes	absent	dna	absent	absent	absent	none	absent	norm	absent	norm	absent	absent	norm	absent	norm	brown-spot
june	normal	norm	norm	yes	same-lst-two-yrs	upper-areas	pot-severe	other	lt-80	norm	abnorm	no-yellow-halos	w-s-marg	gt-1/8	absent	absent	absent	norm	yes	absent	dna	absent	absent	absent	none	absent	norm	absent	norm	absent	absent	norm	absent	norm	brown-spot
july	normal	gt-norm	gt-norm	yes	same-lst-sev-yrs	whole-field	minor	none	80-89	abnorm	abnorm	no-yellow-halos	w-s-marg	gt-1/8	absent	absent	absent	abnorm	yes	above-sec-nde	brown	absent	absent	absent	none	absent	norm	colored	norm	absent	absent	norm	absent	norm	brown-spot
august	normal	norm	norm	yes	same-lst-yr	scattered	pot-severe	fungicide	lt-80	norm	abnorm	no-yellow-halos	w-s-marg	gt-1/8	absent	absent	absent	abnorm	yes	above-sec-nde	brown	present	absent	absent	none	absent	diseased	brown-w/blk-specks	norm	absent	absent	norm	absent	norm	brown-spot
april	normal	gt-norm	gt-norm	yes	same-lst-two-yrs	low-areas	pot-severe	other	80-89	abnorm	abnorm	no-yellow-halos	w-s-marg	gt-1/8	absent	absent	absent	norm	yes	absent	dna	absent	absent	absent	none	absent	norm	absent	norm	absent	absent	norm	absent	norm	brown-spot
may	normal	norm	norm	yes	same-lst-sev-yrs	upper-areas	minor	none	lt-80	norm	abnorm	no-yellow-halos	w-s-marg	gt-1/8	absent	absent	absent	norm	yes	absent	dna	absent	absent	absent	none	absent	norm	absent	norm	absent	absent	norm	absent	norm	brown-spot
june	normal	gt-norm	gt-norm	yes	same-lst-yr	whole-field	minor	fungicide	80-89	norm	abnorm	no-yellow-halos	w-s-marg	gt-1/8	absent	absent	absent	norm	yes	absent	dna	absent	absent	absent	none	absent	norm	absent	norm	absent	absent	norm	absent	norm	brown-spot
april	normal	norm	norm	yes	same-lst-two-yrs	scattered	minor	other	lt-80	abnorm	abnorm	no-yellow-halos	w-s-marg	gt-1/8	absent	absent	absent	norm	yes	absent	dna	absent	absent	absent	none	absent	norm	absent	norm	absent	absent	norm	absent	norm	brown-spot
may	lt-normal	gt-norm	gt-norm	no	same-lst-sev-yrs	low-areas	minor	none	80-89	norm	abnorm	no-yellow-halos	w-s-marg	gt-1/8	absent	absent	absent	norm	yes	absent	dna	absent	absent	absent	none	absent	norm	absent	norm	absent	absent	norm	absent	norm	brown-spot
may	normal	gt-norm	norm	yes	same-lst-yr	low-areas	pot-severe	none	90-100	norm	abnorm	no-yellow-halos	w-s-marg	gt-1/8	absent	absent	absent	norm	yes	absent	dna	absent	absent	absent	none	absent	norm	absent	norm	absent	absent	norm	absent	norm	brown-spot
june	normal	gt-norm	norm	yes	same-lst-two-yrs	upper-areas	pot-severe	none	80-89	norm	abnorm	no-yellow-halos	w-s-marg	gt-1/8	present	absent	absent	norm	yes	absent	dna	absent	absent	absent	none	absent	norm	absent	norm	absent	absent	norm	absent	norm	brown-spot
july	lt-normal	gt-norm	norm	yes	same-lst-sev-yrs	whole-field	pot-severe	none	lt-80	norm	abnorm	no-yellow-halos	w-s-marg	gt-1/8	absent	absent	absent	abnorm	yes	above-sec-nde	brown	present	absent	absent	none	absent	norm	absent	norm	absent	absent	norm	absent	norm	brown-spot
august	normal	gt-norm	norm	yes	same-lst-two-yrs	low-areas	pot-severe	none	90-100	norm	abnorm	no-yellow-halos	w-s-marg	gt-1/8	present	absent	absent	abnorm	yes	above-sec-nde	brown	present	absent	absent	none	absent	norm	absent	norm	absent	absent	norm	absent	norm	brown-spot
september	normal	gt-norm	norm	yes	same-lst-sev-yrs	upper-areas	pot-severe	none	80-89	norm	abnorm	no-yellow-halos	w-s-marg	gt-1/8	absent	absent	absent	abnorm	yes	above-sec-nde	brown	present	absent	absent	none	absent	norm	absent	norm	absent	absent	norm	absent	norm	brown-spot
may	lt-normal	gt-norm	norm	yes	same-lst-two-yrs	whole-field	pot-severe	none	lt-80	norm	abnorm	no-yellow-halos	w-s-marg	gt-1/8	present	absent	absent	norm	yes	absent	dna	absent	absent	absent	none	absent	norm	absent	norm	absent	absent	norm	absent	norm	brown-spot
june	normal	gt-norm	norm	yes	same-lst-sev-yrs	whole-field	pot-severe	none	90-100	norm	abnorm	no-yellow-halos	w-s-marg	gt-1/8	present	absent	absent	norm	yes	absent	dna	absent	absent	absent	none	absent	norm	absent	norm	absent	absent	norm	absent	norm	brown-spot
july	normal	gt-norm	norm	yes	same-lst-two-yrs	whole-field	pot-severe	none	80-89	norm	abnorm	no-yellow-halos	w-s-marg	gt-1/8	absent	absent	absent	abnorm	yes	above-sec-nde	brown	present	absent	absent	none	absent	norm	absent	norm	absent	absent	norm	absent	norm	brown-spot
may	lt-normal	gt-norm	norm	yes	same-lst-sev-yrs	whole-field	pot-severe	none	lt-80	norm	abnorm	no-yellow-halos	w-s-marg	gt-1/8	present	absent	absent	norm	yes	absent	dna	absent	absent	absent	none	absent	norm	absent	norm	absent	absent	norm	absent	norm	brown-spot
june	normal	gt-norm	norm	yes	same-lst-yr	low-areas	pot-severe	none	90-100	norm	abnorm	no-yellow-halos	w-s-marg	gt-1/8	present	absent	absent	norm	yes	absent	dna	absent	absent	absent	none	absent	norm	absent	norm	absent	absent	norm	absent	norm	brown-spot
july	normal	gt-norm	norm	yes	same-lst-two-yrs	upper-areas	pot-severe	none	80-89	norm	abnorm	no-yellow-halos	w-s-marg	gt-1/8	absent	absent	absent	abnorm	yes	above-sec-nde	brown	present	absent	absent	none	absent	norm	absent	norm	absent	absent	norm	absent	norm	brown-spot
may	lt-normal	gt-norm	norm	yes	same-lst-sev-yrs	whole-field	pot-severe	none	lt-80	norm	abnorm	no-yellow-halos	w-s-marg	gt-1/8	present	absent	absent	norm	yes	absent	dna	absent	absent	absent	none	absent	norm	absent	norm	absent	absent	norm	absent	norm	brown-spot
june	normal	gt-norm	norm	yes	same-lst-two-yrs	whole-field	pot-severe	none	90-100	norm	abnorm	no-yellow-halos	w-s-marg	gt-1/8	present	absent	absent	norm	yes	absent	dna	absent	absent	absent	none	absent	norm	absent	norm	absent	absent	norm	absent	norm	brown-spot
july	normal	gt-norm	norm	yes	same-lst-sev-yrs	whole-field	pot-severe	none	80-89	norm	abnorm	no-yellow-halos	w-s-marg	gt-1/8	present	absent	absent	abnorm	yes	above-sec-nde	brown	present	absent	absent	none	absent	norm	absent	norm	absent	absent	norm	absent	norm	brown-spot
may	lt-normal	gt-norm	norm	yes	same-lst-two-yrs	low-areas	pot-severe	none	lt-80	norm	abnorm	no-yellow-halos	w-s-marg	gt-1/8	present	absent	absent	norm	yes	absent	dna	absent	absent	absent	none	absent	norm	absent	norm	absent	absent	norm	absent	norm	brown-spot
june	normal	gt-norm	norm	yes	same-lst-sev-yrs	upper-areas	pot-severe	none	90-100	norm	abnorm	no-yellow-halos	w-s-marg	gt-1/8	present	absent	absent	norm	yes	absent	dna	absent	absent	absent	none	absent	norm	absent	norm	absent	absent	norm	absent	norm	brown-spot
july	normal	gt-norm	norm	yes	same-lst-two-yrs	whole-field	pot-severe	none	80-89	norm	abnorm	no-yellow-halos	w-s-marg	gt-1/8	absent	absent	absent	abnorm	yes	above-sec-nde	brown	present	absent	absent	none	absent	norm	absent	norm	absent	absent	norm	absent	norm	brown-spot
august	lt-normal	gt-norm	norm	yes	same-lst-sev-yrs	low-areas	pot-severe	none	lt-80	norm	abnorm	no-yellow-halos	w-s-marg	gt-1/8	absent	absent	absent	abnorm	yes	above-sec-nde	brown	present	absent	absent	none	absent	norm	absent	norm	absent	absent	norm	absent	norm	brown-spot
september	normal	gt-norm	norm	yes	same-lst-yr	upper-areas	pot-severe	none	90-100	norm	abnorm	no-yellow-halos	w-s-marg	gt-1/8	absent	absent	absent	abnorm	yes	above-sec-nde	brown	present	absent	absent	none	absent	norm	absent	norm	absent	absent	norm	absent	norm	brown-spot
may	normal	gt-norm	norm	yes	same-lst-two-yrs	whole-field	pot-severe	none	80-89	norm	abnorm	no-yellow-halos	w-s-marg	gt-1/8	present	absent	absent	norm	yes	absent	dna	absent	absent	absent	none	absent	norm	absent	norm	absent	absent	norm	absent	norm	brown-spot
june	lt-normal	gt-norm	norm	yes	same-lst-sev-yrs	whole-field	pot-severe	none	lt-80	norm	abnorm	no-yellow-halos	w-s-marg	gt-1/8	present	absent	absent	norm	yes	absent	dna	absent	absent	absent	none	absent	norm	absent	norm	absent	absent	norm	absent	norm	brown-spot
july	normal	gt-norm	norm	yes	same-lst-two-yrs	low-areas	pot-severe	none	90-100	norm	abnorm	no-yellow-halos	w-s-marg	gt-1/8	absent	absent	absent	abnorm	yes	above-sec-nde	brown	present	absent	absent	none	absent	norm	absent	norm	absent	absent	norm	absent	norm	brown-spot
august	normal	gt-norm	norm	yes	same-lst-sev-yrs	whole-field	pot-severe	none	80-89	norm	abnorm	no-yellow-halos	w-s-marg	gt-1/8	absent	absent	absent	abnorm	yes	above-sec-nde	brown	present	absent	absent	none	absent	norm	absent	norm	absent	absent	norm	absent	norm	brown-spot
september	lt-normal	gt-norm	norm	yes	same-lst-sev-yrs	whole-field	pot-severe	none	lt-80	norm	abnorm	no-yellow-halos	w-s-marg	gt-1/8	absent	absent	absent	abnorm	yes	above-sec-nde	brown	present	absent	absent	none	absent	norm	absent	norm	absent	absent	norm	absent	norm	brown-spot
may	normal	gt-norm	norm	yes	same-lst-yr	low-areas	pot-severe	none	90-100	norm	abnorm	no-yellow-halos	w-s-marg	gt-1/8	absent	absent	absent	norm	yes	absent	dna	absent	absent	absent	none	absent	norm	absent	norm	absent	absent	norm	absent	norm	brown-spot
june	normal	gt-norm	norm	yes	same-lst-two-yrs	upper-areas	pot-severe	none	80-89	norm	abnorm	no-yellow-halos	w-s-marg	gt-1/8	absent	absent	absent	norm	yes	absent	dna	absent	absent	absent	none	absent	norm	absent	norm	absent	absent	norm	absent	norm	brown-spot
july	lt-normal	gt-norm	norm	yes	same-lst-sev-yrs	whole-field	pot-severe	none	lt-80	norm	abnorm	no-yellow-halos	w-s-marg	gt-1/8	present	absent	absent	abnorm	yes	above-sec-nde	brown	present	absent	absent	none	absent	norm	absent	norm	absent	absent	norm	absent	norm	brown-spot
may	normal	gt-norm	norm	yes	same-lst-yr	low-areas	pot-severe	none	90-100	norm	abnorm	no-yellow-halos	w-s-marg	gt-1/8	present	absent	absent	abnorm	yes	above-sec-nde	brown	present	absent	absent	none	absent	norm	absent	norm	absent	absent	norm	absent	norm	brown-spot
june	normal	gt-norm	norm	yes	same-lst-two-yrs	upper-areas	pot-severe	none	80-89	norm	abnorm	no-yellow-halos	w-s-marg	gt-1/8	present	absent	absent	abnorm	yes	above-sec-nde	brown	present	absent	absent	none	absent	norm	absent	norm	absent	absent	norm	absent	norm	brown-spot
july	lt-normal	gt-norm	norm	yes	same-lst-sev-yrs	whole-field	pot-severe	none	lt-80	norm	abnorm	no-yellow-halos	w-s-marg	gt-1/8	present	absent	absent	abnorm	yes	above-sec-nde	brown	present	absent	absent	none	absent	norm	absent	norm	absent	absent	norm	absent	norm	brown-spot
may	normal	gt-norm	norm	yes	same-lst-yr	whole-field	pot-severe	none	90-100	norm	abnorm	no-yellow-halos	w-s-marg	gt-1/8	present	absent	absent	abnorm	yes	above-sec-nde	brown	present	absent	absent	none	absent	norm	absent	norm	absent	absent	norm	absent	norm	brown-spot
june	normal	gt-norm	norm	yes	same-lst-two-yrs	upper-areas	pot-severe	none	80-89	norm	abnorm	no-yellow-halos	w-s-marg	gt-1/8	present	absent	absent	abnorm	yes	above-sec-nde	brown	present	absent	absent	none	absent	norm	absent	norm	absent	absent	norm	absent	norm	brown-spot
july	normal	gt-norm	norm	no	same-lst-yr	low-areas	pot-severe	fungicide	80-89	norm	abnorm	no-yellow-halos	w-s-marg	lt-1/8	present	absent	absent	norm	yes	absent	dna	absent	absent	absent	none	absent	norm	absent	norm	absent	absent	norm	absent	norm	bacterial-blight
august	lt-normal	norm	norm	yes	same-lst-two-yrs	upper-areas	minor	none	lt-80	norm	abnorm	yellow-halos	w-s-marg	lt-1/8	present	absent	absent	norm	yes	absent	dna	absent	absent	absent	none	absent	norm	absent	norm	absent	absent	norm	absent	norm	bacterial-blight
june	lt-normal	norm	norm	yes	same-lst-yr	scattered	minor	none	lt-80	norm	abnorm	yellow-halos	w-s-marg	lt-1/8	absent	absent	absent	norm	yes	absent	dna	absent	absent	absent	none	absent	norm	absent	norm	absent	absent	norm	absent	norm	bacterial-blight
august	normal	norm	gt-norm	yes	same-lst-sev-yrs	upper-areas	minor	none	80-89	norm	abnorm	yellow-halos	w-s-marg	lt-1/8	present	absent	absent	norm	yes	absent	dna	absent	absent	absent	none	absent	norm	absent	norm	absent	absent	norm	absent	norm	bacterial-blight
september	lt-normal	gt-norm	norm	no	same-lst-yr	whole-field	pot-severe	fungicide	lt-80	abnorm	abnorm	no-yellow-halos	w-s-marg	lt-1/8	present	absent	absent	norm	yes	absent	dna	absent	absent	absent	none	absent	norm	absent	norm	absent	absent	norm	absent	norm	bacterial-blight
july	normal	norm	norm	yes	same-lst-two-yrs	scattered	minor	none	90-100	abnorm	abnorm	yellow-halos	w-s-marg	lt-1/8	present	absent	absent	norm	yes	absent	dna	absent	absent	absent	none	absent	norm	absent	norm	absent	absent	norm	absent	norm	bacterial-blight
august	normal	gt-norm	norm	no	same-lst-sev-yrs	low-areas	pot-severe	fungicide	80-89	norm	abnorm	no-yellow-halos	w-s-marg	lt-1/8	absent	present	absent	norm	yes	absent	dna	absent	absent	absent	none	absent	norm	absent	norm	absent	absent	norm	absent	norm	bacterial-blight
july	normal	gt-norm	norm	no	same-lst-yr	upper-areas	pot-severe	fungicide	80-89	abnorm	abnorm	no-yellow-halos	w-s-marg	lt-1/8	present	absent	absent	norm	yes	absent	dna	absent	absent	absent	none	absent	norm	absent	norm	absent	absent	norm	absent	norm	bacterial-blight
august	lt-normal	norm	norm	yes	same-lst-two-yrs	whole-field	minor	none	lt-80	norm	abnorm	yellow-halos	w-s-marg	lt-1/8	present	absent	absent	norm	yes	absent	dna	absent	absent	absent	none	absent	norm	absent	norm	absent	absent	norm	absent	norm	bacterial-blight
september	normal	gt-norm	norm	no	same-lst-sev-yrs	scattered	pot-severe	fungicide	80-89	abnorm	abnorm	no-yellow-halos	w-s-marg	lt-1/8	present	absent	absent	norm	yes	absent	dna	absent	absent	absent	none	absent	norm	absent	norm	absent	absent	norm	absent	norm	bacterial-blight
july	normal	norm	lt-norm	no	same-lst-sev-yrs	whole-field	minor	none	80-89	norm	abnorm	yellow-halos	no-w-s-marg	lt-1/8	absent	absent	absent	norm	yes	absent	dna	absent	absent	absent	none	absent	norm	absent	abnorm	present	present	norm	absent	norm	bacterial-pustule
may	lt-normal	norm	norm	yes	same-lst-yr	scattered	minor	fungicide	lt-80	norm	abnorm	yellow-halos	no-w-s-marg	lt-1/8	present	absent	absent	norm	yes	absent	dna	absent	absent	absent	none	absent	norm	absent	norm	absent	absent	lt-norm	absent	rotted	bacterial-pustule
june	normal	norm	gt-norm	no	same-lst-two-yrs	low-areas	minor	none	80-89	norm	abnorm	no-yellow-halos	no-w-s-marg	lt-1/8	present	absent	absent	norm	yes	absent	dna	absent	absent	absent	none	absent	norm	absent	abnorm	present	present	norm	absent	norm	bacterial-pustule
july	lt-normal	norm	norm	yes	same-lst-sev-yrs	upper-areas	minor	none	lt-80	norm	abnorm	no-yellow-halos	w-s-marg	lt-1/8	absent	absent	absent	norm	yes	absent	dna	absent	absent	absent	none	absent	norm	absent	norm	absent	absent	norm	absent	rotted	bacterial-pustule
june	normal	gt-norm	norm	no	same-lst-sev-yrs	low-areas	pot-severe	fungicide	80-89	norm	abnorm	yellow-halos	no-w-s-marg	lt-1/8	present	absent	absent	norm	yes	absent	dna	absent	absent	absent	none	absent	norm	absent	abnorm	present	present	norm	absent	norm	bacterial-pustule
june	normal	gt-norm	norm	no	same-lst-yr	whole-field	pot-severe	none	80-89	norm	abnorm	yellow-halos	no-w-s-marg	lt-1/8	present	absent	absent	norm	yes	absent	dna	absent	absent	absent	none	absent	norm	absent	abnorm	present	present	norm	absent	norm	bacterial-pustule
may	normal	norm	norm	no	same-lst-sev-yrs	low-areas	minor	fungicide	80-89	norm	abnorm	yellow-halos	w-s-marg	lt-1/8	present	absent	absent	norm	yes	absent	dna	absent	absent	absent	none	absent	norm	absent	abnorm	present	present	lt-norm	absent	norm	bacterial-pustule
june	lt-normal	gt-norm	gt-norm	yes	same-lst-yr	upper-areas	pot-severe	fungicide	lt-80	norm	abnorm	yellow-halos	no-w-s-marg	lt-1/8	present	absent	absent	norm	yes	absent	dna	absent	absent	absent	none	absent	norm	absent	norm	absent	absent	norm	absent	rotted	bacterial-pustule
september	normal	norm	gt-norm	no	diff-lst-year	low-areas	minor	none	80-89	abnorm	abnorm	yellow-halos	no-w-s-marg	lt-1/8	absent	present	absent	norm	yes	absent	dna	absent	absent	absent	none	absent	norm	absent	abnorm	present	present	norm	absent	norm	bacterial-pustule
june	lt-normal	gt-norm	lt-norm	yes	same-lst-yr	upper-areas	pot-severe	none	lt-80	norm	abnorm	yellow-halos	no-w-s-marg	lt-1/8	present	present	absent	norm	yes	absent	dna	absent	absent	absent	none	absent	norm	absent	norm	absent	absent	norm	absent	rotted	bacterial-pustule
september	normal	gt-norm	gt-norm	no	same-lst-two-yrs	upper-areas	minor	none	80-89	norm	abnorm	no-yellow-halos	w-s-marg	lt-1/8	absent	absent	absent	norm	no	absent	tan	absent	absent	absent	none	absent	diseased	colored	abnorm	absent	present	norm	absent	norm	purple-seed-stain
october	normal	gt-norm	lt-norm	no	same-lst-sev-yrs	whole-field	minor	fungicide	lt-80	norm	abnorm	no-yellow-halos	w-s-marg	lt-1/8	absent	absent	absent	abnorm	yes	absent	tan	absent	absent	absent	none	absent	diseased	colored	abnorm	absent	present	norm	absent	norm	purple-seed-stain
september	normal	gt-norm	gt-norm	no	same-lst-yr	low-areas	minor	fungicide	lt-80	norm	abnorm	no-yellow-halos	w-s-marg	lt-1/8	absent	absent	absent	norm	yes	absent	tan	absent	absent	absent	none	absent	diseased	colored	abnorm	absent	present	norm	absent	norm	purple-seed-stain
august	normal	gt-norm	gt-norm	no	diff-lst-year	scattered	minor	none	lt-80	norm	abnorm	no-yellow-halos	w-s-marg	lt-1/8	absent	absent	absent	norm	no	absent	tan	absent	absent	absent	none	absent	diseased	colored	abnorm	absent	present	norm	absent	norm	purple-seed-stain
september	normal	gt-norm	lt-norm	yes	same-lst-yr	low-areas	minor	none	80-89	norm	abnorm	no-yellow-halos	w-s-marg	lt-1/8	absent	absent	absent	abnorm	yes	absent	tan	absent	absent	absent	none	absent	diseased	colored	abnorm	absent	present	norm	absent	norm	purple-seed-stain
october	normal	gt-norm	norm	yes	same-lst-two-yrs	upper-areas	minor	none	lt-80	norm	norm	absent	dna	dna	absent	absent	absent	abnorm	yes	absent	tan	absent	absent	absent	none	absent	diseased	colored	abnorm	absent	present	norm	absent	norm	purple-seed-stain
july	normal	gt-norm	gt-norm	yes	same-lst-sev-yrs	whole-field	minor	none	80-89	norm	norm	absent	dna	dna	absent	absent	absent	norm	yes	absent	tan	absent	absent	absent	none	absent	norm	absent	abnorm	absent	present	norm	absent	norm	purple-seed-stain
july	normal	gt-norm	lt-norm	yes	same-lst-sev-yrs	whole-field	minor	none	lt-80	norm	norm	absent	dna	dna	absent	absent	absent	norm	yes	absent	tan	absent	absent	absent	none	absent	norm	absent	abnorm	absent	present	norm	absent	norm	purple-seed-stain
september	normal	gt-norm	gt-norm	yes	same-lst-yr	low-areas	minor	fungicide	lt-80	norm	norm	absent	dna	dna	absent	absent	absent	norm	yes	absent	tan	absent	absent	absent	none	absent	norm	absent	abnorm	absent	present	norm	absent	norm	purple-seed-stain
october	normal	gt-norm	norm	yes	same-lst-sev-yrs	whole-field	minor	fungicide	lt-80	norm	abnorm	no-yellow-halos	w-s-marg	lt-1/8	absent	absent	absent	abnorm	yes	absent	tan	absent	absent	absent	none	absent	diseased	colored	abnorm	absent	present	norm	absent	norm	purple-seed-stain
april	normal	gt-norm	norm	yes	diff-lst-year	scattered	minor	none	90-100	norm	abnorm	absent	dna	dna	absent	absent	absent	abnorm	yes	above-soil	brown	absent	firm-and-dry	absent	none	absent	norm	absent	abnorm	absent	present	lt-norm	present	norm	anthracnose
june	normal	gt-norm	norm	yes	same-lst-two-yrs	upper-areas	minor	other	lt-80	abnorm	abnorm	absent	dna	dna	absent	absent	absent	abnorm	yes	above-sec-nde	brown	absent	firm-and-dry	absent	none	absent	norm	absent	abnorm	absent	present	lt-norm	present	norm	anthracnose
august	normal	gt-norm	norm	yes	diff-lst-year	scattered	minor	fungicide	80-89	norm	abnorm	absent	dna	dna	absent	absent	absent	abnorm	yes	above-sec-nde	brown	present	firm-and-dry	absent	none	absent	diseased	brown-w/blk-specks	abnorm	present	absent	lt-norm	present	norm	anthracnose
may	normal	gt-norm	norm	yes	diff-lst-year	scattered	minor	other	80-89	abnorm	abnorm	absent	dna	dna	absent	absent	absent	abnorm	yes	above-soil	brown	absent	firm-and-dry	absent	none	absent	norm	absent	abnorm	absent	present	norm	present	norm	anthracnose
august	lt-normal	gt-norm	gt-norm	no	same-lst-yr	low-areas	pot-severe	none	90-100	norm	abnorm	absent	dna	dna	absent	absent	absent	abnorm	no	above-sec-nde	dk-brown-blk	present	firm-and-dry	absent	none	absent	diseased	brown-w/blk-specks	abnorm	present	absent	lt-norm	absent	norm	anthracnose
october	normal	gt-norm	norm	yes	same-lst-sev-yrs	whole-field	pot-severe	none	80-89	norm	norm	absent	dna	dna	absent	absent	absent	abnorm	yes	above-sec-nde	dk-brown-blk	present	absent	absent	none	absent	diseased	brown-w/blk-specks	abnorm	present	absent	lt-norm	present	norm	anthracnose
october	lt-normal	gt-norm	norm	yes	same-lst-yr	low-areas	pot-severe	fungicide	90-100	norm	norm	absent	dna	dna	absent	absent	absent	abnorm	yes	above-sec-nde	dk-brown-blk	present	absent	absent	none	absent	diseased	brown-w/blk-specks	abnorm	present	absent	lt-norm	present	norm	anthracnose
october	lt-normal	gt-norm	norm	yes	same-lst-sev-yrs	whole-field	pot-severe	none	90-100	norm	norm	absent	dna	dna	absent	absent	absent	abnorm	yes	above-sec-nde	dk-brown-blk	present	absent	absent	none	absent	diseased	brown-w/blk-specks	abnorm	present	absent	lt-norm	present	norm	anthracnose
september	lt-normal	gt-norm	norm	yes	same-lst-two-yrs	upper-areas	pot-severe	none	lt-80	norm	norm	absent	dna	dna	absent	absent	absent	abnorm	yes	above-sec-nde	dk-brown-blk	present	absent	absent	none	absent	diseased	brown-w/blk-specks	abnorm	present	absent	lt-norm	present	norm	anthracnose
september	normal	gt-norm	norm	yes	same-lst-sev-yrs	whole-field	pot-severe	fungicide	90-100	norm	norm	absent	dna	dna	absent	absent	absent	abnorm	yes	above-sec-nde	dk-brown-blk	present	absent	absent	none	absent	diseased	brown-w/blk-specks	abnorm	present	absent	lt-norm	present	norm	anthracnose
august	normal	gt-norm	norm	yes	same-lst-two-yrs	upper-areas	pot-severe	fungicide	lt-80	norm	norm	absent	dna	dna	absent	absent	absent	abnorm	yes	above-sec-nde	dk-brown-blk	absent	absent	absent	none	absent	diseased	brown-w/blk-specks	norm	absent	absent	norm	absent	norm	anthracnose
july	lt-normal	gt-norm	gt-norm	no	same-lst-yr	low-areas	minor	fungicide	lt-80	abnorm	abnorm	absent	dna	dna	absent	absent	absent	abnorm	no	above-sec-nde	dk-brown-blk	present	firm-and-dry	absent	none	absent	diseased	brown-w/blk-specks	norm	absent	absent	norm	absent	norm	anthracnose
august	lt-normal	gt-norm	gt-norm	no	same-lst-yr	low-areas	minor	fungicide	90-100	abnorm	abnorm	absent	dna	dna	absent	absent	absent	abnorm	no	above-sec-nde	dk-brown-blk	present	firm-and-dry	absent	none	absent	diseased	brown-w/blk-specks	norm	absent	absent	norm	absent	norm	anthracnose
september	lt-normal	gt-norm	gt-norm	no	same-lst-two-yrs	upper-areas	pot-severe	none	80-89	norm	abnorm	absent	dna	dna	absent	absent	absent	abnorm	yes	above-sec-nde	brown	present	firm-and-dry	absent	none	absent	diseased	brown-w/blk-specks	norm	absent	absent	norm	absent	norm	anthracnose
october	lt-normal	gt-norm	gt-norm	no	same-lst-sev-yrs	whole-field	minor	fungicide	lt-80	norm	abnorm	absent	dna	dna	absent	absent	absent	abnorm	yes	above-sec-nde	dk-brown-blk	present	firm-and-dry	absent	none	absent	diseased	brown-w/blk-specks	norm	absent	absent	norm	absent	norm	anthracnose
august	normal	gt-norm	norm	yes	same-lst-yr	low-areas	severe	none	90-100	norm	norm	absent	dna	dna	absent	absent	absent	abnorm	yes	above-sec-nde	dk-brown-blk	absent	absent	absent	none	absent	diseased	brown-w/blk-specks	norm	absent	absent	norm	absent	norm	anthracnose
september	lt-normal	gt-norm	norm	yes	same-lst-two-yrs	upper-areas	pot-severe	fungicide	80-89	norm	norm	absent	dna	dna	absent	absent	absent	abnorm	yes	above-sec-nde	dk-brown-blk	present	absent	absent	none	absent	diseased	brown-w/blk-specks	abnorm	present	absent	lt-norm	present	norm	anthracnose
october	normal	gt-norm	norm	yes	same-lst-sev-yrs	whole-field	pot-severe	none	90-100	norm	norm	absent	dna	dna	absent	absent	absent	abnorm	yes	above-sec-nde	dk-brown-blk	present	absent	absent	none	absent	diseased	brown-w/blk-specks	abnorm	present	absent	lt-norm	present	norm	anthracnose
august	lt-normal	gt-norm	norm	yes	same-lst-yr	low-areas	severe	fungicide	80-89	norm	norm	absent	dna	dna	absent	absent	absent	abnorm	yes	above-sec-nde	dk-brown-blk	absent	absent	absent	none	absent	diseased	brown-w/blk-specks	norm	absent	absent	norm	absent	norm	anthracnose
september	normal	gt-norm	norm	yes	same-lst-two-yrs	upper-areas	pot-severe	none	90-100	norm	norm	absent	dna	dna	absent	absent	absent	abnorm	yes	above-sec-nde	dk-brown-blk	present	absent	absent	none	absent	diseased	brown-w/blk-specks	abnorm	present	absent	lt-norm	present	norm	anthracnose
october	lt-normal	gt-norm	norm	yes	same-lst-sev-yrs	whole-field	pot-severe	fungicide	80-89	norm	norm	absent	dna	dna	absent	absent	absent	abnorm	yes	above-sec-nde	dk-brown-blk	present	absent	absent	none	absent	diseased	brown-w/blk-specks	abnorm	present	absent	lt-norm	present	norm	anthracnose
september	normal	gt-norm	norm	yes	same-lst-sev-yrs	whole-field	pot-severe	none	90-100	norm	norm	absent	dna	dna	absent	absent	absent	abnorm	yes	above-sec-nde	dk-brown-blk	present	absent	absent	none	absent	diseased	brown-w/blk-specks	norm	absent	absent	norm	absent	norm	anthracnose
september	lt-normal	gt-norm	norm	yes	same-lst-yr	low-areas	pot-severe	fungicide	80-89	norm	norm	absent	dna	dna	absent	absent	absent	abnorm	yes	above-sec-nde	dk-brown-blk	absent	absent	absent	none	absent	diseased	brown-w/blk-specks	norm	absent	absent	norm	absent	norm	anthracnose
september	normal	gt-norm	norm	yes	same-lst-yr	low-areas	pot-severe	none	80-89	norm	norm	absent	dna	dna	absent	absent	absent	abnorm	yes	above-sec-nde	dk-brown-blk	present	absent	absent	none	absent	diseased	brown-w/blk-specks	norm	absent	absent	norm	absent	norm	anthracnose
may	normal	lt-norm	norm	no	diff-lst-year	scattered	pot-severe	none	90-100	norm	abnorm	no-yellow-halos	w-s-marg	gt-1/8	absent	present	absent	norm	yes	absent	dna	absent	absent	absent	none	absent	norm	absent	norm	absent	absent	norm	absent	norm	phyllosticta-leaf-spot
july	normal	lt-norm	norm	no	same-lst-two-yrs	whole-field	minor	none	lt-80	abnorm	abnorm	no-yellow-halos	w-s-marg	gt-1/8	absent	present	absent	norm	yes	absent	dna	absent	absent	absent	none	absent	norm	absent	norm	absent	absent	norm	absent	norm	phyllosticta-leaf-spot
may	lt-normal	norm	norm	yes	same-lst-two-yrs	whole-field	pot-severe	none	lt-80	norm	abnorm	no-yellow-halos	w-s-marg	gt-1/8	absent	absent	absent	norm	yes	absent	dna	absent	absent	absent	none	absent	norm	absent	norm	absent	absent	norm	absent	norm	phyllosticta-leaf-spot
june	lt-normal	norm	norm	yes	same-lst-two-yrs	scattered	pot-severe	none	lt-80	norm	abnorm	no-yellow-halos	w-s-marg	gt-1/8	absent	absent	absent	norm	yes	absent	dna	absent	absent	absent	none	absent	norm	absent	norm	absent	absent	norm	absent	norm	phyllosticta-leaf-spot
june	normal	lt-norm	gt-norm	no	same-lst-yr	upper-areas	minor	fungicide	80-89	norm	abnorm	no-yellow-halos	w-s-marg	gt-1/8	present	absent	absent	norm	yes	absent	dna	absent	absent	absent	none	absent	norm	absent	norm	absent	absent	norm	absent	norm	phyllosticta-leaf-spot
june	normal	lt-norm	gt-norm	no	same-lst-yr	whole-field	minor	none	lt-80	norm	abnorm	no-yellow-halos	w-s-marg	gt-1/8	present	absent	absent	norm	yes	absent	dna	absent	absent	absent	none	absent	norm	absent	norm	absent	absent	norm	absent	norm	phyllosticta-leaf-spot
july	lt-normal	norm	gt-norm	yes	same-lst-yr	scattered	minor	none	90-100	abnorm	abnorm	no-yellow-halos	w-s-marg	gt-1/8	present	present	absent	norm	yes	absent	dna	absent	absent	absent	none	absent	norm	absent	norm	absent	absent	norm	absent	norm	phyllosticta-leaf-spot
august	lt-normal	norm	gt-norm	yes	same-lst-yr	upper-areas	minor	fungicide	80-89	abnorm	abnorm	no-yellow-halos	w-s-marg	gt-1/8	present	present	absent	norm	yes	absent	dna	absent	absent	absent	none	absent	norm	absent	norm	absent	absent	norm	absent	norm	phyllosticta-leaf-spot
june	lt-normal	norm	gt-norm	yes	same-lst-sev-yrs	scattered	minor	fungicide	80-89	norm	abnorm	no-yellow-halos	w-s-marg	gt-1/8	present	present	absent	norm	yes	absent	dna	absent	absent	absent	none	absent	norm	absent	norm	absent	absent	norm	absent	norm	phyllosticta-leaf-spot
august	lt-normal	norm	gt-norm	yes	same-lst-yr	whole-field	minor	fungicide	80-89	norm	abnorm	no-yellow-halos	w-s-marg	gt-1/8	present	present	absent	norm	yes	absent	dna	absent	absent	absent	none	absent	norm	absent	norm	absent	absent	norm	absent	norm	phyllosticta-leaf-spot
october	normal	gt-norm	gt-norm	yes	same-lst-two-yrs	upper-areas	minor	fungicide	90-100	norm	abnorm	no-yellow-halos	w-s-marg	gt-1/8	absent	absent	absent	norm	yes	absent	dna	absent	absent	absent	none	absent	norm	absent	norm	absent	absent	norm	absent	norm	alternarialeaf-spot
september	normal	gt-norm	gt-norm	yes	same-lst-two-yrs	upper-areas	pot-severe	none	90-100	norm	abnorm	no-yellow-halos	w-s-marg	gt-1/8	absent	absent	absent	norm	yes	absent	dna	absent	absent	absent	none	absent	norm	absent	norm	absent	absent	norm	absent	norm	alternarialeaf-spot
october	lt-normal	gt-norm	gt-norm	yes	same-lst-two-yrs	whole-field	pot-severe	fungicide	lt-80	norm	abnorm	no-yellow-halos	w-s-marg	gt-1/8	absent	absent	absent	norm	yes	absent	dna	absent	absent	absent	none	absent	norm	absent	norm	absent	absent	norm	absent	norm	alternarialeaf-spot
september	lt-normal	gt-norm	norm	yes	same-lst-two-yrs	upper-areas	minor	none	lt-80	norm	abnorm	no-yellow-halos	w-s-marg	gt-1/8	absent	absent	absent	norm	yes	absent	dna	absent	absent	absent	none	absent	norm	absent	norm	absent	absent	norm	absent	norm	alternarialeaf-spot
october	normal	gt-norm	norm	yes	same-lst-sev-yrs	whole-field	minor	fungicide	90-100	norm	abnorm	no-yellow-halos	w-s-marg	gt-1/8	absent	absent	absent	norm	yes	absent	dna	absent	absent	absent	none	absent	norm	absent	norm	absent	absent	norm	absent	norm	alternarialeaf-spot
september	normal	gt-norm	norm	yes	same-lst-two-yrs	upper-areas	minor	none	90-100	norm	abnorm	no-yellow-halos	w-s-marg	gt-1/8	present	absent	absent	norm	yes	absent	dna	absent	absent	absent	none	absent	norm	absent	norm	absent	absent	norm	absent	norm	alternarialeaf-spot
october	normal	gt-norm	norm	yes	same-lst-sev-yrs	whole-field	minor	fungicide	80-89	norm	abnorm	no-yellow-halos	w-s-marg	gt-1/8	present	absent	absent	norm	yes	absent	dna	absent	absent	absent	none	absent	norm	absent	norm	absent	absent	norm	absent	norm	alternarialeaf-spot
september	normal	gt-norm	norm	yes	same-lst-sev-yrs	scattered	minor	fungicide	80-89	norm	abnorm	no-yellow-halos	w-s-marg	gt-1/8	present	absent	absent	norm	yes	absent	dna	absent	absent	absent	none	absent	norm	absent	norm	absent	absent	norm	absent	norm	alternarialeaf-spot
september	lt-normal	gt-norm	norm	no	diff-lst-year	scattered	pot-severe	fungicide	80-89	norm	abnorm	no-yellow-halos	w-s-marg	gt-1/8	absent	absent	absent	norm	yes	absent	dna	absent	absent	absent	none	absent	norm	absent	abnorm	absent	present	norm	absent	norm	alternarialeaf-spot
september	lt-normal	gt-norm	norm	no	same-lst-yr	low-areas	pot-severe	fungicide	80-89	norm	abnorm	no-yellow-halos	w-s-marg	gt-1/8	absent	absent	absent	norm	yes	absent	dna	absent	absent	absent	none	absent	norm	absent	norm	absent	absent	norm	absent	norm	alternarialeaf-spot
august	normal	gt-norm	norm	no	diff-lst-year	scattered	pot-severe	none	90-100	norm	abnorm	no-yellow-halos	w-s-marg	gt-1/8	absent	absent	absent	norm	yes	absent	dna	absent	absent	absent	none	absent	norm	absent	abnorm	absent	present	norm	absent	norm	alternarialeaf-spot
october	lt-normal	norm	gt-norm	no	same-lst-yr	low-areas	minor	other	lt-80	norm	abnorm	no-yellow-halos	w-s-marg	gt-1/8	absent	absent	absent	norm	yes	absent	dna	absent	absent	absent	none	absent	norm	absent	norm	absent	absent	norm	absent	norm	alternarialeaf-spot
august	lt-normal	gt-norm	norm	yes	same-lst-two-yrs	upper-areas	minor	none	90-100	norm	abnorm	no-yellow-halos	w-s-marg	gt-1/8	absent	absent	absent	norm	yes	absent	dna	absent	absent	absent	none	absent	norm	absent	abnorm	absent	absent	norm	absent	norm	alternarialeaf-spot
october	normal	norm	norm	no	diff-lst-year	scattered	minor	other	lt-80	norm	abnorm	no-yellow-halos	w-s-marg	gt-1/8	absent	absent	absent	norm	yes	absent	dna	absent	absent	absent	none	absent	norm	absent	abnorm	absent	present	norm	absent	norm	alternarialeaf-spot
september	normal	gt-norm	norm	no	same-lst-two-yrs	upper-areas	pot-severe	fungicide	80-89	norm	abnorm	no-yellow-halos	w-s-marg	gt-1/8	absent	absent	absent	norm	yes	absent	dna	absent	absent	absent	none	absent	norm	absent	abnorm	absent	present	norm	absent	norm	alternarialeaf-spot
october	normal	norm	gt-norm	no	same-lst-sev-yrs	whole-field	minor	other	90-100	norm	abnorm	no-yellow-halos	w-s-marg	gt-1/8	absent	absent	absent	norm	yes	absent	dna	absent	absent	absent	none	absent	norm	absent	norm	absent	present	norm	absent	norm	alternarialeaf-spot
august	lt-normal	gt-norm	gt-norm	yes	diff-lst-year	scattered	minor	none	lt-80	norm	abnorm	no-yellow-halos	w-s-marg	gt-1/8	absent	absent	absent	norm	yes	absent	dna	absent	absent	absent	none	absent	norm	absent	abnorm	absent	present	norm	absent	norm	alternarialeaf-spot
september	lt-normal	norm	gt-norm	no	diff-lst-year	scattered	pot-severe	fungicide	lt-80	norm	abnorm	no-yellow-halos	w-s-marg	gt-1/8	absent	absent	absent	norm	yes	absent	dna	absent	absent	absent	none	absent	norm	absent	abnorm	absent	present	norm	absent	norm	alternarialeaf-spot
october	normal	gt-norm	norm	yes	same-lst-yr	low-areas	minor	other	90-100	norm	abnorm	no-yellow-halos	w-s-marg	gt-1/8	absent	absent	absent	norm	yes	absent	dna	absent	absent	absent	none	absent	norm	absent	norm	absent	absent	norm	absent	norm	alternarialeaf-spot
september	lt-normal	norm	gt-norm	no	same-lst-two-yrs	upper-areas	minor	none	90-100	norm	abnorm	no-yellow-halos	w-s-marg	gt-1/8	absent	absent	absent	norm	yes	absent	dna	absent	absent	absent	none	absent	norm	absent	abnorm	absent	present	norm	absent	norm	alternarialeaf-spot
august	normal	gt-norm	norm	yes	same-lst-yr	scattered	pot-severe	none	90-100	norm	abnorm	no-yellow-halos	w-s-marg	gt-1/8	absent	absent	absent	norm	yes	absent	dna	absent	absent	absent	none	absent	norm	absent	norm	absent	absent	norm	absent	norm	alternarialeaf-spot
september	normal	gt-norm	gt-norm	yes	same-lst-two-yrs	low-areas	pot-severe	fungicide	80-89	norm	abnorm	no-yellow-halos	w-s-marg	gt-1/8	absent	absent	absent	norm	yes	absent	dna	absent	absent	absent	none	absent	norm	absent	norm	absent	absent	norm	absent	norm	alternarialeaf-spot
october	lt-normal	gt-norm	gt-norm	yes	same-lst-sev-yrs	upper-areas	minor	none	lt-80	norm	abnorm	no-yellow-halos	w-s-marg	gt-1/8	absent	absent	absent	norm	yes	absent	dna	absent	absent	absent	none	absent	norm	absent	norm	absent	absent	norm	absent	norm	alternarialeaf-spot
september	normal	gt-norm	gt-norm	yes	same-lst-yr	whole-field	minor	fungicide	90-100	norm	abnorm	no-yellow-halos	w-s-marg	gt-1/8	absent	absent	absent	norm	yes	absent	dna	absent	absent	absent	none	absent	norm	absent	norm	absent	absent	norm	absent	norm	alternarialeaf-spot
september	normal	gt-norm	gt-norm	yes	same-lst-two-yrs	scattered	pot-severe	none	80-89	norm	abnorm	no-yellow-halos	w-s-marg	gt-1/8	absent	absent	absent	norm	yes	absent	dna	absent	absent	absent	none	absent	norm	absent	norm	absent	absent	norm	absent	norm	alternarialeaf-spot
september	lt-normal	gt-norm	gt-norm	yes	same-lst-sev-yrs	low-areas	minor	fungicide	lt-80	norm	abnorm	no-yellow-halos	w-s-marg	gt-1/8	absent	absent	absent	norm	yes	absent	dna	absent	absent	absent	none	absent	norm	absent	norm	absent	absent	norm	absent	norm	alternarialeaf-spot
september	normal	gt-norm	gt-norm	yes	same-lst-two-yrs	whole-field	minor	fungicide	80-89	norm	abnorm	no-yellow-halos	w-s-marg	gt-1/8	absent	absent	absent	norm	yes	absent	dna	absent	absent	absent	none	absent	norm	absent	norm	absent	absent	norm	absent	norm	alternarialeaf-spot
september	lt-normal	gt-norm	gt-norm	yes	same-lst-sev-yrs	scattered	pot-severe	none	lt-80	norm	abnorm	no-yellow-halos	w-s-marg	gt-1/8	absent	absent	absent	norm	yes	absent	dna	absent	absent	absent	none	absent	norm	absent	norm	absent	absent	norm	absent	norm	alternarialeaf-spot
september	normal	gt-norm	gt-norm	yes	same-lst-yr	low-areas	minor	fungicide	90-100	norm	abnorm	no-yellow-halos	w-s-marg	gt-1/8	absent	absent	absent	norm	yes	absent	dna	absent	absent	absent	none	absent	norm	absent	norm	absent	absent	norm	absent	norm	alternarialeaf-spot
august	normal	gt-norm	norm	yes	same-lst-two-yrs	upper-areas	pot-severe	none	80-89	norm	abnorm	no-yellow-halos	w-s-marg	gt-1/8	absent	absent	absent	norm	yes	absent	dna	absent	absent	absent	none	absent	norm	absent	norm	absent	absent	norm	absent	norm	alternarialeaf-spot
september	lt-normal	gt-norm	gt-norm	yes	same-lst-sev-yrs	whole-field	minor	fungicide	lt-80	norm	abnorm	no-yellow-halos	w-s-marg	gt-1/8	absent	absent	absent	norm	yes	absent	dna	absent	absent	absent	none	absent	norm	absent	norm	absent	absent	norm	absent	norm	alternarialeaf-spot
october	normal	gt-norm	gt-norm	yes	same-lst-yr	scattered	minor	none	90-100	norm	abnorm	no-yellow-halos	w-s-marg	gt-1/8	absent	absent	absent	norm	yes	absent	dna	absent	absent	absent	none	absent	norm	absent	norm	absent	absent	norm	absent	norm	alternarialeaf-spot
july	normal	gt-norm	norm	yes	same-lst-two-yrs	low-areas	pot-severe	fungicide	80-89	norm	abnorm	no-yellow-halos	w-s-marg	gt-1/8	absent	absent	absent	norm	yes	absent	dna	absent	absent	absent	none	absent	norm	absent	norm	absent	absent	norm	absent	norm	alternarialeaf-spot
august	lt-normal	gt-norm	norm	yes	same-lst-sev-yrs	upper-areas	pot-severe	none	lt-80	norm	abnorm	no-yellow-halos	w-s-marg	gt-1/8	absent	absent	absent	norm	yes	absent	dna	absent	absent	absent	none	absent	norm	absent	norm	absent	absent	norm	absent	norm	alternarialeaf-spot
september	normal	gt-norm	gt-norm	yes	same-lst-yr	whole-field	pot-severe	fungicide	90-100	norm	abnorm	no-yellow-halos	w-s-marg	gt-1/8	absent	absent	absent	norm	yes	absent	dna	absent	absent	absent	none	absent	norm	absent	norm	absent	absent	norm	absent	norm	alternarialeaf-spot
october	normal	gt-norm	gt-norm	yes	same-lst-two-yrs	scattered	minor	none	80-89	norm	abnorm	no-yellow-halos	w-s-marg	gt-1/8	absent	absent	absent	norm	yes	absent	dna	absent	absent	absent	none	absent	norm	absent	norm	absent	absent	norm	absent	norm	alternarialeaf-spot
august	lt-normal	gt-norm	norm	yes	same-lst-sev-yrs	low-areas	pot-severe	fungicide	lt-80	norm	abnorm	no-yellow-halos	w-s-marg	gt-1/8	absent	absent	absent	norm	yes	absent	dna	absent	absent	absent	none	absent	norm	absent	norm	absent	absent	norm	absent	norm	alternarialeaf-spot
august	normal	gt-norm	norm	yes	same-lst-yr	upper-areas	pot-severe	none	90-100	norm	abnorm	no-yellow-halos	w-s-marg	gt-1/8	absent	absent	absent	norm	yes	absent	dna	absent	absent	absent	none	absent	norm	absent	norm	absent	absent	norm	absent	norm	alternarialeaf-spot
september	normal	gt-norm	gt-norm	yes	same-lst-two-yrs	whole-field	minor	fungicide	80-89	norm	abnorm	no-yellow-halos	w-s-marg	gt-1/8	absent	absent	absent	norm	yes	absent	dna	absent	absent	absent	none	absent	norm	absent	norm	absent	absent	norm	absent	norm	alternarialeaf-spot
september	lt-normal	gt-norm	gt-norm	yes	same-lst-sev-yrs	scattered	minor	none	lt-80	norm	abnorm	no-yellow-halos	w-s-marg	gt-1/8	absent	absent	absent	norm	yes	absent	dna	absent	absent	absent	none	absent	norm	absent	norm	absent	absent	norm	absent	norm	alternarialeaf-spot
september	normal	gt-norm	gt-norm	yes	same-lst-yr	low-areas	pot-severe	fungicide	90-100	norm	abnorm	no-yellow-halos	w-s-marg	gt-1/8	absent	absent	absent	norm	yes	absent	dna	absent	absent	absent	none	absent	norm	absent	norm	absent	absent	norm	absent	norm	alternarialeaf-spot
october	normal	gt-norm	gt-norm	yes	same-lst-two-yrs	upper-areas	minor	none	80-89	norm	abnorm	no-yellow-halos	w-s-marg	gt-1/8	absent	absent	absent	norm	yes	absent	dna	absent	absent	absent	none	absent	norm	absent	norm	absent	absent	norm	absent	norm	alternarialeaf-spot
october	lt-normal	gt-norm	gt-norm	yes	same-lst-sev-yrs	whole-field	minor	fungicide	lt-80	norm	abnorm	no-yellow-halos	w-s-marg	gt-1/8	absent	absent	absent	norm	yes	absent	dna	absent	absent	absent	none	absent	norm	absent	norm	absent	absent	norm	absent	norm	alternarialeaf-spot
september	normal	gt-norm	gt-norm	yes	same-lst-yr	scattered	minor	none	90-100	norm	abnorm	no-yellow-halos	w-s-marg	gt-1/8	absent	absent	absent	norm	yes	absent	dna	absent	absent	absent	none	absent	norm	absent	norm	absent	absent	norm	absent	norm	alternarialeaf-spot
october	normal	gt-norm	gt-norm	yes	same-lst-two-yrs	low-areas	pot-severe	fungicide	80-89	norm	abnorm	no-yellow-halos	w-s-marg	gt-1/8	absent	absent	absent	norm	yes	absent	dna	absent	absent	absent	none	absent	norm	absent	norm	absent	absent	norm	absent	norm	alternarialeaf-spot
september	lt-normal	gt-norm	gt-norm	yes	same-lst-sev-yrs	upper-areas	minor	none	lt-80	norm	abnorm	no-yellow-halos	w-s-marg	gt-1/8	absent	absent	absent	norm	yes	absent	dna	absent	absent	absent	none	absent	norm	absent	norm	absent	absent	norm	absent	norm	alternarialeaf-spot
october	normal	gt-norm	gt-norm	yes	same-lst-sev-yrs	whole-field	pot-severe	fungicide	90-100	norm	abnorm	no-yellow-halos	w-s-marg	gt-1/8	absent	absent	absent	norm	yes	absent	dna	absent	absent	absent	none	absent	norm	absent	norm	absent	absent	norm	absent	norm	alternarialeaf-spot
september	normal	gt-norm	gt-norm	yes	same-lst-sev-yrs	low-areas	minor	none	80-89	norm	abnorm	no-yellow-halos	w-s-marg	gt-1/8	absent	absent	absent	norm	yes	absent	dna	absent	absent	absent	none	absent	norm	absent	norm	absent	absent	norm	absent	norm	alternarialeaf-spot
october	lt-normal	gt-norm	gt-norm	yes	same-lst-sev-yrs	upper-areas	pot-severe	fungicide	lt-80	norm	abnorm	no-yellow-halos	w-s-marg	gt-1/8	absent	absent	absent	norm	yes	absent	dna	absent	absent	absent	none	absent	norm	absent	norm	absent	absent	norm	absent	norm	alternarialeaf-spot
september	normal	gt-norm	gt-norm	yes	same-lst-two-yrs	low-areas	pot-severe	none	90-100	norm	abnorm	no-yellow-halos	w-s-marg	gt-1/8	absent	absent	absent	norm	yes	absent	dna	absent	absent	absent	none	absent	norm	absent	norm	absent	absent	norm	absent	norm	alternarialeaf-spot
october	normal	gt-norm	gt-norm	yes	same-lst-two-yrs	upper-areas	minor	fungicide	80-89	norm	abnorm	no-yellow-halos	w-s-marg	gt-1/8	absent	absent	absent	norm	yes	absent	dna	absent	absent	absent	none	absent	norm	absent	norm	absent	absent	norm	absent	norm	alternarialeaf-spot
august	lt-normal	gt-norm	norm	yes	same-lst-sev-yrs	scattered	pot-severe	none	lt-80	norm	abnorm	no-yellow-halos	w-s-marg	gt-1/8	absent	absent	absent	abnorm	yes	above-sec-nde	dk-brown-blk	absent	firm-and-dry	absent	none	absent	diseased	colored	norm	absent	absent	norm	absent	norm	frog-eye-leaf-spot
august	normal	gt-norm	norm	yes	same-lst-two-yrs	upper-areas	pot-severe	none	80-89	norm	abnorm	no-yellow-halos	w-s-marg	gt-1/8	absent	absent	absent	abnorm	yes	above-sec-nde	dk-brown-blk	absent	firm-and-dry	absent	none	absent	diseased	colored	norm	absent	absent	norm	absent	norm	frog-eye-leaf-spot
july	normal	gt-norm	norm	yes	same-lst-yr	scattered	minor	none	90-100	norm	abnorm	no-yellow-halos	w-s-marg	gt-1/8	absent	absent	absent	norm	yes	absent	dna	absent	absent	absent	none	absent	norm	absent	norm	absent	absent	norm	absent	norm	frog-eye-leaf-spot
august	normal	gt-norm	norm	yes	same-lst-yr	whole-field	pot-severe	fungicide	90-100	norm	abnorm	no-yellow-halos	w-s-marg	gt-1/8	absent	absent	absent	norm	yes	absent	dna	absent	absent	absent	none	absent	norm	absent	norm	absent	absent	norm	absent	norm	frog-eye-leaf-spot
august	lt-normal	gt-norm	norm	yes	same-lst-sev-yrs	low-areas	pot-severe	fungicide	lt-80	norm	abnorm	no-yellow-halos	w-s-marg	gt-1/8	absent	absent	absent	norm	yes	absent	dna	absent	absent	absent	none	absent	norm	absent	norm	absent	absent	norm	absent	norm	frog-eye-leaf-spot
august	lt-normal	gt-norm	norm	yes	same-lst-two-yrs	low-areas	minor	fungicide	lt-80	norm	abnorm	no-yellow-halos	w-s-marg	gt-1/8	absent	absent	absent	abnorm	yes	above-sec-nde	dk-brown-blk	absent	firm-and-dry	absent	none	absent	diseased	colored	norm	absent	absent	norm	absent	norm	frog-eye-leaf-spot
august	lt-normal	gt-norm	norm	yes	same-lst-sev-yrs	scattered	pot-severe	none	lt-80	norm	abnorm	no-yellow-halos	w-s-marg	gt-1/8	absent	absent	absent	norm	yes	absent	dna	absent	absent	absent	none	absent	norm	absent	norm	absent	absent	norm	absent	norm	frog-eye-leaf-spot
august	normal	norm	norm	no	same-lst-sev-yrs	low-areas	minor	none	80-89	norm	abnorm	no-yellow-halos	w-s-marg	gt-1/8	absent	absent	absent	norm	yes	absent	dna	absent	absent	absent	none	absent	norm	absent	norm	absent	absent	norm	absent	norm	frog-eye-leaf-spot
october	normal	norm	norm	yes	same-lst-two-yrs	whole-field	minor	fungicide	90-100	norm	abnorm	no-yellow-halos	w-s-marg	gt-1/8	absent	absent	absent	norm	yes	absent	dna	absent	absent	absent	none	absent	norm	absent	norm	absent	absent	norm	absent	norm	frog-eye-leaf-spot
september	normal	norm	norm	no	diff-lst-year	low-areas	minor	none	90-100	norm	abnorm	no-yellow-halos	w-s-marg	gt-1/8	absent	absent	absent	abnorm	yes	above-sec-nde	dna	absent	firm-and-dry	absent	none	absent	diseased	colored	norm	absent	absent	norm	absent	norm	frog-eye-leaf-spot
july	normal	gt-norm	norm	no	diff-lst-year	scattered	pot-severe	none	80-89	norm	abnorm	no-yellow-halos	w-s-marg	gt-1/8	absent	absent	absent	norm	yes	absent	dna	absent	absent	absent	none	absent	norm	absent	norm	absent	absent	norm	absent	norm	frog-eye-leaf-spot
september	normal	gt-norm	norm	no	same-lst-two-yrs	upper-areas	minor	other	90-100	norm	abnorm	no-yellow-halos	w-s-marg	gt-1/8	absent	absent	absent	abnorm	no	above-sec-nde	brown	absent	absent	absent	none	absent	norm	absent	norm	absent	absent	norm	absent	norm	frog-eye-leaf-spot
july	lt-normal	gt-norm	norm	no	diff-lst-year	scattered	pot-severe	fungicide	lt-80	abnorm	abnorm	no-yellow-halos	w-s-marg	gt-1/8	absent	absent	absent	norm	no	above-soil	brown	absent	firm-and-dry	absent	none	absent	diseased	colored	norm	absent	absent	norm	absent	norm	frog-eye-leaf-spot
september	normal	gt-norm	norm	no	same-lst-two-yrs	upper-areas	minor	none	90-100	norm	abnorm	no-yellow-halos	w-s-marg	gt-1/8	absent	absent	absent	abnorm	yes	above-sec-nde	brown	absent	firm-and-dry	absent	none	absent	diseased	colored	norm	absent	absent	norm	absent	norm	frog-eye-leaf-spot
august	normal	gt-norm	gt-norm	no	same-lst-yr	scattered	pot-severe	other	90-100	norm	abnorm	no-yellow-halos	w-s-marg	gt-1/8	absent	absent	absent	norm	yes	absent	dna	absent	absent	absent	none	absent	norm	absent	norm	absent	absent	norm	absent	norm	frog-eye-leaf-spot
august	normal	gt-norm	gt-norm	no	same-lst-sev-yrs	upper-areas	minor	fungicide	90-100	norm	abnorm	no-yellow-halos	w-s-marg	gt-1/8	absent	absent	absent	norm	yes	absent	dna	absent	absent	absent	none	absent	norm	absent	norm	absent	absent	norm	absent	norm	frog-eye-leaf-spot
july	lt-normal	gt-norm	gt-norm	no	same-lst-two-yrs	scattered	pot-severe	none	lt-80	abnorm	abnorm	no-yellow-halos	w-s-marg	gt-1/8	absent	absent	absent	norm	yes	absent	dna	absent	absent	absent	none	absent	norm	absent	norm	absent	absent	norm	absent	norm	frog-eye-leaf-spot
august	lt-normal	gt-norm	gt-norm	no	same-lst-sev-yrs	scattered	pot-severe	other	lt-80	abnorm	abnorm	no-yellow-halos	w-s-marg	gt-1/8	absent	absent	absent	norm	no	above-sec-nde	brown	absent	firm-and-dry	absent	none	absent	norm	absent	norm	absent	absent	norm	absent	norm	frog-eye-leaf-spot
july	normal	gt-norm	gt-norm	yes	same-lst-two-yrs	upper-areas	pot-severe	none	80-89	norm	abnorm	no-yellow-halos	w-s-marg	gt-1/8	absent	absent	absent	norm	yes	absent	dna	absent	absent	absent	none	absent	norm	absent	norm	absent	absent	norm	absent	norm	frog-eye-leaf-spot
july	normal	gt-norm	norm	yes	same-lst-yr	scattered	pot-severe	none	90-100	norm	abnorm	no-yellow-halos	w-s-marg	gt-1/8	absent	absent	absent	abnorm	yes	above-sec-nde	dk-brown-blk	absent	firm-and-dry	absent	none	absent	diseased	colored	norm	absent	absent	norm	absent	norm	frog-eye-leaf-spot
august	normal	gt-norm	gt-norm	yes	same-lst-two-yrs	low-areas	pot-severe	fungicide	80-89	norm	abnorm	no-yellow-halos	w-s-marg	gt-1/8	absent	absent	absent	abnorm	yes	above-sec-nde	dk-brown-blk	absent	firm-and-dry	absent	none	absent	diseased	colored	norm	absent	absent	norm	absent	norm	frog-eye-leaf-spot
september	lt-normal	gt-norm	norm	yes	same-lst-sev-yrs	upper-areas	minor	none	lt-80	norm	abnorm	no-yellow-halos	w-s-marg	gt-1/8	absent	absent	absent	abnorm	yes	above-sec-nde	dk-brown-blk	absent	firm-and-dry	absent	none	absent	diseased	colored	norm	absent	absent	norm	absent	norm	frog-eye-leaf-spot
october	normal	gt-norm	gt-norm	yes	same-lst-yr	whole-field	minor	fungicide	90-100	norm	abnorm	no-yellow-halos	w-s-marg	gt-1/8	absent	absent	absent	abnorm	yes	above-sec-nde	dk-brown-blk	absent	firm-and-dry	absent	none	absent	diseased	colored	norm	absent	absent	norm	absent	norm	frog-eye-leaf-spot
august	normal	gt-norm	norm	yes	same-lst-two-yrs	scattered	pot-severe	none	80-89	norm	abnorm	no-yellow-halos	w-s-marg	gt-1/8	absent	absent	absent	abnorm	yes	above-sec-nde	dk-brown-blk	absent	firm-and-dry	absent	none	absent	diseased	colored	norm	absent	absent	norm	absent	norm	frog-eye-leaf-spot
september	lt-normal	gt-norm	gt-norm	yes	same-lst-sev-yrs	low-areas	minor	fungicide	lt-80	norm	abnorm	no-yellow-halos	w-s-marg	gt-1/8	absent	absent	absent	abnorm	yes	above-sec-nde	dk-brown-blk	absent	firm-and-dry	absent	none	absent	diseased	colored	norm	absent	absent	norm	absent	norm	frog-eye-leaf-spot
october	normal	gt-norm	norm	yes	same-lst-yr	upper-areas	minor	none	90-100	norm	abnorm	no-yellow-halos	w-s-marg	gt-1/8	absent	absent	absent	abnorm	yes	above-sec-nde	dk-brown-blk	absent	firm-and-dry	absent	none	absent	diseased	colored	norm	absent	absent	norm	absent	norm	frog-eye-leaf-spot
august	normal	gt-norm	gt-norm	yes	same-lst-two-yrs	whole-field	pot-severe	fungicide	80-89	norm	abnorm	no-yellow-halos	w-s-marg	gt-1/8	absent	absent	absent	abnorm	yes	above-sec-nde	dk-brown-blk	absent	firm-and-dry	absent	none	absent	diseased	colored	norm	absent	absent	norm	absent	norm	frog-eye-leaf-spot
september	lt-normal	gt-norm	norm	yes	same-lst-sev-yrs	scattered	minor	none	lt-80	norm	abnorm	no-yellow-halos	w-s-marg	gt-1/8	absent	absent	absent	abnorm	yes	above-sec-nde	dk-brown-blk	absent	firm-and-dry	absent	none	absent	diseased	colored	norm	absent	absent	norm	absent	norm	frog-eye-leaf-spot
october	normal	gt-norm	gt-norm	yes	same-lst-yr	low-areas	minor	fungicide	90-100	norm	abnorm	no-yellow-halos	w-s-marg	gt-1/8	absent	absent	absent	abnorm	yes	above-sec-nde	dk-brown-blk	absent	firm-and-dry	absent	none	absent	diseased	colored	norm	absent	absent	norm	absent	norm	frog-eye-leaf-spot
august	normal	gt-norm	norm	yes	same-lst-two-yrs	upper-areas	pot-severe	none	80-89	norm	abnorm	no-yellow-halos	w-s-marg	gt-1/8	absent	absent	absent	abnorm	yes	above-sec-nde	dk-brown-blk	absent	firm-and-dry	absent	none	absent	diseased	colored	norm	absent	absent	norm	absent	norm	frog-eye-leaf-spot
september	lt-normal	gt-norm	gt-norm	yes	same-lst-sev-yrs	whole-field	minor	fungicide	lt-80	norm	abnorm	no-yellow-halos	w-s-marg	gt-1/8	absent	absent	absent	abnorm	yes	above-sec-nde	dk-brown-blk	absent	firm-and-dry	absent	none	absent	diseased	colored	norm	absent	absent	norm	absent	norm	frog-eye-leaf-spot
october	normal	gt-norm	norm	yes	same-lst-yr	scattered	minor	none	90-100	norm	abnorm	no-yellow-halos	w-s-marg	gt-1/8	absent	absent	absent	abnorm	yes	above-sec-nde	dk-brown-blk	absent	firm-and-dry	absent	none	absent	diseased	colored	norm	absent	absent	norm	absent	norm	frog-eye-leaf-spot
july	normal	gt-norm	gt-norm	yes	same-lst-two-yrs	low-areas	pot-severe	fungicide	80-89	norm	abnorm	no-yellow-halos	w-s-marg	gt-1/8	absent	absent	absent	abnorm	yes	above-sec-nde	dk-brown-blk	absent	firm-and-dry	absent	none	absent	diseased	colored	norm	absent	absent	norm	absent	norm	frog-eye-leaf-spot
august	lt-normal	gt-norm	norm	yes	same-lst-sev-yrs	upper-areas	pot-severe	none	lt-80	norm	abnorm	no-yellow-halos	w-s-marg	gt-1/8	absent	absent	absent	abnorm	yes	above-sec-nde	dk-brown-blk	absent	firm-and-dry	absent	none	absent	diseased	colored	norm	absent	absent	norm	absent	norm	frog-eye-leaf-spot
september	normal	gt-norm	gt-norm	yes	same-lst-yr	whole-field	minor	fungicide	90-100	norm	abnorm	no-yellow-halos	w-s-marg	gt-1/8	absent	absent	absent	abnorm	yes	above-sec-nde	dk-brown-blk	absent	firm-and-dry	absent	none	absent	diseased	colored	norm	absent	absent	norm	absent	norm	frog-eye-leaf-spot
october	normal	gt-norm	gt-norm	yes	same-lst-two-yrs	scattered	minor	none	80-89	norm	abnorm	no-yellow-halos	w-s-marg	gt-1/8	absent	absent	absent	abnorm	yes	above-sec-nde	dk-brown-blk	absent	firm-and-dry	absent	none	absent	diseased	colored	norm	absent	absent	norm	absent	norm	frog-eye-leaf-spot
july	lt-normal	gt-norm	norm	yes	same-lst-sev-yrs	low-areas	pot-severe	fungicide	lt-80	norm	abnorm	no-yellow-halos	w-s-marg	gt-1/8	absent	absent	absent	abnorm	yes	above-sec-nde	dk-brown-blk	absent	firm-and-dry	absent	none	absent	diseased	colored	norm	absent	absent	norm	absent	norm	frog-eye-leaf-spot
august	normal	gt-norm	norm	yes	same-lst-yr	upper-areas	pot-severe	none	90-100	norm	abnorm	no-yellow-halos	w-s-marg	gt-1/8	absent	absent	absent	abnorm	yes	above-sec-nde	dk-brown-blk	absent	firm-and-dry	absent	none	absent	diseased	colored	norm	absent	absent	norm	absent	norm	frog-eye-leaf-spot
september	normal	gt-norm	norm	yes	same-lst-two-yrs	whole-field	minor	fungicide	80-89	norm	abnorm	no-yellow-halos	w-s-marg	gt-1/8	absent	absent	absent	abnorm	yes	above-sec-nde	dk-brown-blk	absent	firm-and-dry	absent	none	absent	diseased	colored	norm	absent	absent	norm	absent	norm	frog-eye-leaf-spot
october	lt-normal	gt-norm	gt-norm	yes	same-lst-sev-yrs	scattered	minor	none	lt-80	norm	abnorm	no-yellow-halos	w-s-marg	gt-1/8	absent	absent	absent	abnorm	yes	above-sec-nde	dk-brown-blk	absent	firm-and-dry	absent	none	absent	diseased	colored	norm	absent	absent	norm	absent	norm	frog-eye-leaf-spot
july	normal	gt-norm	norm	yes	same-lst-yr	low-areas	pot-severe	fungicide	90-100	norm	abnorm	no-yellow-halos	w-s-marg	gt-1/8	absent	absent	absent	abnorm	yes	above-sec-nde	dk-brown-blk	absent	firm-and-dry	absent	none	absent	diseased	colored	norm	absent	absent	norm	absent	norm	frog-eye-leaf-spot
august	normal	gt-norm	norm	yes	same-lst-two-yrs	upper-areas	pot-severe	none	80-89	norm	abnorm	no-yellow-halos	w-s-marg	gt-1/8	absent	absent	absent	abnorm	yes	above-sec-nde	dk-brown-blk	absent	firm-and-dry	absent	none	absent	diseased	colored	norm	absent	absent	norm	absent	norm	frog-eye-leaf-spot
september	lt-normal	gt-norm	gt-norm	yes	same-lst-sev-yrs	whole-field	minor	fungicide	lt-80	norm	abnorm	no-yellow-halos	w-s-marg	gt-1/8	absent	absent	absent	abnorm	yes	above-sec-nde	dk-brown-blk	absent	firm-and-dry	absent	none	absent	diseased	colored	norm	absent	absent	norm	absent	norm	frog-eye-leaf-spot
august	normal	gt-norm	norm	yes	same-lst-yr	scattered	pot-severe	none	90-100	norm	abnorm	no-yellow-halos	w-s-marg	gt-1/8	absent	absent	absent	abnorm	yes	above-sec-nde	dk-brown-blk	absent	firm-and-dry	absent	none	absent	diseased	colored	norm	absent	absent	norm	absent	norm	frog-eye-leaf-spot
september	normal	gt-norm	gt-norm	yes	same-lst-two-yrs	low-areas	minor	fungicide	80-89	norm	abnorm	no-yellow-halos	w-s-marg	gt-1/8	absent	absent	absent	abnorm	yes	above-sec-nde	dk-brown-blk	absent	firm-and-dry	absent	none	absent	diseased	colored	norm	absent	absent	norm	absent	norm	frog-eye-leaf-spot
october	lt-normal	gt-norm	norm	yes	same-lst-sev-yrs	upper-areas	minor	none	lt-80	norm	abnorm	no-yellow-halos	w-s-marg	gt-1/8	absent	absent	absent	abnorm	yes	above-sec-nde	dk-brown-blk	absent	firm-and-dry	absent	none	absent	diseased	colored	norm	absent	absent	norm	absent	norm	frog-eye-leaf-spot
august	normal	gt-norm	gt-norm	yes	same-lst-yr	whole-field	pot-severe	fungicide	90-100	norm	abnorm	no-yellow-halos	w-s-marg	gt-1/8	absent	absent	absent	abnorm	yes	above-sec-nde	dk-brown-blk	absent	firm-and-dry	absent	none	absent	diseased	colored	norm	absent	absent	norm	absent	norm	frog-eye-leaf-spot
september	normal	gt-norm	norm	yes	same-lst-two-yrs	scattered	minor	none	80-89	norm	abnorm	no-yellow-halos	w-s-marg	gt-1/8	absent	absent	absent	abnorm	yes	above-sec-nde	dk-brown-blk	absent	firm-and-dry	absent	none	absent	diseased	colored	norm	absent	absent	norm	absent	norm	frog-eye-leaf-spot
october	lt-normal	gt-norm	gt-norm	yes	same-lst-sev-yrs	low-areas	minor	fungicide	lt-80	norm	abnorm	no-yellow-halos	w-s-marg	gt-1/8	absent	absent	absent	abnorm	yes	above-sec-nde	dk-brown-blk	absent	firm-and-dry	absent	none	absent	diseased	colored	norm	absent	absent	norm	absent	norm	frog-eye-leaf-spot
august	normal	gt-norm	norm	yes	same-lst-yr	upper-areas	pot-severe	none	90-100	norm	abnorm	no-yellow-halos	w-s-marg	gt-1/8	absent	absent	absent	abnorm	yes	above-sec-nde	dk-brown-blk	absent	firm-and-dry	absent	none	absent	diseased	colored	norm	absent	absent	norm	absent	norm	frog-eye-leaf-spot
september	normal	gt-norm	gt-norm	yes	same-lst-two-yrs	whole-field	minor	fungicide	80-89	norm	abnorm	no-yellow-halos	w-s-marg	gt-1/8	absent	absent	absent	abnorm	yes	above-sec-nde	dk-brown-blk	absent	firm-and-dry	absent	none	absent	diseased	colored	norm	absent	absent	norm	absent	norm	frog-eye-leaf-spot
october		gt-norm	gt-norm		same-lst-two-yrs	whole-field				norm	norm							abnorm		absent	dna	present	absent	absent	none	absent	diseased	brown-w/blk-specks	abnorm	present	present	lt-norm	present		diaporthe-pod-&-stem-blight
october		gt-norm	gt-norm		same-lst-yr	whole-field				norm	norm							abnorm		absent	dna	present	absent	absent	none	absent	diseased	brown-w/blk-specks	abnorm	present	present	lt-norm	present		diaporthe-pod-&-stem-blight
september		gt-norm	gt-norm		same-lst-yr	whole-field				norm	norm							abnorm		absent	dna	present	absent	absent	none	absent	diseased	brown-w/blk-specks	abnorm	present	present	lt-norm	present		diaporthe-pod-&-stem-blight
october		gt-norm	gt-norm		same-lst-sev-yrs	whole-field				norm	norm							abnorm		absent	dna	present	absent	absent	none	absent	diseased	brown-w/blk-specks	abnorm	present	present	lt-norm	present		diaporthe-pod-&-stem-blight
october		gt-norm	gt-norm		diff-lst-year	whole-field				norm	norm							abnorm		absent	dna	present	absent	absent	none	absent	diseased	brown-w/blk-specks	abnorm	present	present	lt-norm	present		diaporthe-pod-&-stem-blight
may	lt-normal	norm	gt-norm		diff-lst-year	scattered			lt-80	norm	norm							abnorm		absent	dna	present	absent	absent	none	absent	diseased	brown-w/blk-specks	norm	present	present	lt-norm	present		diaporthe-pod-&-stem-blight
september	normal	gt-norm	gt-norm		same-lst-yr	whole-field			90-100	norm	norm							abnorm		absent	dna	present	absent	absent	none	absent	diseased	brown-w/blk-specks	abnorm	present	present	lt-norm	present		diaporthe-pod-&-stem-blight
september	normal	gt-norm	gt-norm		same-lst-sev-yrs	whole-field			90-100	norm	norm							abnorm		absent	dna	present	absent	absent	none	absent	diseased	brown-w/blk-specks	abnorm	present	present	lt-norm	present		diaporthe-pod-&-stem-blight
october	normal	gt-norm	gt-norm		same-lst-sev-yrs	whole-field			80-89	norm	norm							abnorm		absent	dna	present	absent	absent	none	absent	diseased	brown-w/blk-specks	abnorm	present	present	lt-norm	present		diaporthe-pod-&-stem-blight
june					same-lst-yr	low-areas				abnorm	abnorm							norm									few-present		abnorm	absent		lt-norm		galls-cysts	cyst-nematode
july					same-lst-two-yrs	upper-areas				abnorm	abnorm							norm									few-present		abnorm	absent		lt-norm		galls-cysts	cyst-nematode
august					same-lst-yr	low-areas				abnorm	abnorm							norm									few-present		abnorm	absent		lt-norm		galls-cysts	cyst-nematode
june					same-lst-two-yrs	upper-areas				abnorm	abnorm							norm									few-present		abnorm	absent		lt-norm		galls-cysts	cyst-nematode
july					same-lst-two-yrs	low-areas				abnorm	abnorm							norm									few-present		abnorm	absent		lt-norm		galls-cysts	cyst-nematode
august					same-lst-sev-yrs	upper-areas				abnorm	abnorm							norm									few-present		abnorm	absent		lt-norm		galls-cysts	cyst-nematode
august					same-lst-sev-yrs	low-areas				abnorm	abnorm							norm									few-present		abnorm	absent		lt-norm		galls-cysts	cyst-nematode
july					same-lst-sev-yrs	upper-areas				abnorm	abnorm							norm									few-present		abnorm	absent		lt-norm		galls-cysts	cyst-nematode
september						low-areas					abnorm	absent	dna	dna		present																			2-4-d-injury
april						scattered					abnorm	absent	dna	dna		present																			2-4-d-injury
may						low-areas					abnorm	absent	dna	dna		present																			2-4-d-injury
june						upper-areas					abnorm	absent	dna	dna		present																			2-4-d-injury
july						whole-field					abnorm	absent	dna	dna		present																			2-4-d-injury
august						scattered					abnorm	absent	dna	dna		present																			2-4-d-injury
october						upper-areas					abnorm	absent	dna	dna		present																			2-4-d-injury
april						whole-field					abnorm	absent	dna	dna		present																			2-4-d-injury
may						scattered					abnorm	absent	dna	dna		present																			2-4-d-injury
june						low-areas					abnorm	absent	dna	dna		present																			2-4-d-injury
july						upper-areas					abnorm	absent	dna	dna		present																			2-4-d-injury
august						whole-field					abnorm	absent	dna	dna		present																			2-4-d-injury
september						scattered					abnorm	absent	dna	dna		present																			2-4-d-injury
october						low-areas					abnorm	absent	dna	dna		present																			2-4-d-injury
april						upper-areas					abnorm	absent	dna	dna		present																			2-4-d-injury
april	lt-normal		lt-norm		diff-lst-year	scattered				abnorm	abnorm	absent	dna	dna	absent	present		abnorm									dna							rotted	herbicide-injury
june	lt-normal		lt-norm		diff-lst-year	scattered				abnorm	abnorm	absent	dna	dna	absent	present		abnorm									dna							rotted	herbicide-injury
april	lt-normal		lt-norm		same-lst-yr	whole-field				abnorm	abnorm	no-yellow-halos	no-w-s-marg	gt-1/8	absent	present		abnorm									dna							rotted	herbicide-injury
june	lt-normal		lt-norm		same-lst-yr	whole-field				abnorm	abnorm	no-yellow-halos	no-w-s-marg	gt-1/8	absent	present		abnorm									dna							rotted	herbicide-injury
