# Supplementary material for: Novel chaotic oppositional fruit fly optimization algorithm for feature selection applied on COVID 19 patients’ health prediction
Source: PLoS One. 2022 Oct 10;17(10):e0275727. doi: 10.1371/journal.pone.0275727 (PMC9550095; doi:10.1371/journal.pone.0275727)
Supplement: S1 Dataset — (ZIP) [file pone.0275727.s001.zip › Dataset/SPECT.test]

1	1	0	0	1	1	0	0	0	1	1	0	0	0	1	1	1	0	0	1	1	0	0
1	1	0	0	1	1	0	0	0	0	1	0	0	1	0	0	0	0	0	0	0	0	0
1	0	0	0	1	0	1	0	0	1	0	1	0	0	1	1	0	0	0	0	0	0	1
1	0	1	1	1	0	0	1	0	1	0	0	1	1	1	0	1	0	0	0	0	1	0
1	0	0	1	0	0	0	0	1	0	0	1	0	1	1	0	1	0	0	0	0	0	1
1	0	0	1	1	0	1	0	0	1	0	1	0	1	0	0	1	0	0	0	0	1	1
1	1	0	0	1	0	0	1	1	1	1	0	1	1	1	0	1	0	0	0	1	0	1
1	1	0	0	1	0	0	0	0	1	1	0	0	0	1	1	0	0	0	0	0	0	0
1	0	0	0	0	0	0	0	1	0	0	0	0	1	0	0	0	0	0	0	0	0	0
1	1	0	0	1	1	1	0	0	1	1	1	0	0	1	0	1	1	0	1	0	0	0
1	1	0	0	0	1	0	0	0	1	1	0	0	1	1	1	0	0	0	1	0	0	0
1	1	0	0	0	1	1	0	0	0	1	1	0	0	0	0	0	0	0	1	0	0	0
1	0	0	0	0	0	1	0	1	0	0	0	0	1	0	0	0	0	1	0	0	0	1
1	1	0	0	0	1	0	0	0	1	1	0	0	0	1	0	0	0	1	1	0	0	0
1	1	0	0	1	1	0	0	0	1	1	0	0	0	0	0	1	0	0	1	1	0	0
1	1	0	1	0	1	0	0	1	0	1	0	0	1	0	0	0	0	1	0	0	1	0
1	1	1	0	0	1	1	1	1	0	1	1	1	1	0	0	0	1	0	0	0	1	1
1	1	0	0	0	0	1	1	0	0	1	1	1	0	0	0	0	1	0	0	0	0	1
1	1	0	0	0	1	0	0	0	0	0	0	0	0	0	0	0	0	0	0	1	0	0
1	1	1	1	0	1	0	1	1	0	1	0	1	1	0	0	1	0	0	0	1	1	0
1	1	0	0	0	1	0	0	0	0	1	0	0	0	0	0	1	0	1	0	1	0	0
1	1	0	1	1	1	1	1	1	1	1	1	1	1	1	1	0	0	1	0	1	1	1
1	0	0	1	1	1	0	0	1	1	1	0	0	1	1	1	1	0	1	0	1	1	0
1	1	1	0	1	1	1	1	0	0	0	1	1	0	0	0	1	1	0	0	1	0	0
1	1	1	0	0	1	0	1	0	0	1	0	0	0	0	0	0	0	0	0	0	0	0
1	1	1	0	0	1	1	1	0	0	1	0	0	0	0	0	1	0	0	0	0	0	0
1	1	0	1	0	1	0	0	1	0	0	0	0	1	0	0	0	1	0	0	0	1	0
1	1	1	1	1	0	1	1	1	0	1	0	0	1	1	1	1	0	0	1	1	0	0
1	1	1	0	0	1	1	0	0	0	1	0	0	0	0	0	1	0	0	1	0	0	0
1	0	0	0	0	0	0	0	0	0	0	0	0	0	0	0	1	0	0	0	0	0	0
1	1	1	0	0	1	0	0	1	1	1	1	0	1	1	1	1	0	0	1	1	0	0
1	1	1	0	0	0	1	1	0	0	1	1	0	0	0	1	1	0	0	1	1	1	0
1	0	0	0	0	0	0	1	1	0	0	0	1	1	0	0	1	0	0	0	0	1	1
1	1	0	0	0	1	0	0	1	0	0	0	0	1	0	0	0	0	0	0	0	1	1
1	0	0	1	1	0	0	0	1	1	0	0	0	0	0	0	0	0	0	0	1	0	0
1	0	0	0	0	0	0	0	1	0	0	0	0	1	0	0	0	0	0	0	0	1	1
1	0	1	1	0	0	0	1	1	0	0	0	1	0	0	0	1	0	0	0	0	0	0
1	0	0	0	0	0	0	0	0	0	0	0	0	0	0	0	0	1	0	1	0	0	0
1	1	0	1	1	1	0	0	1	1	1	0	0	1	0	1	1	0	0	0	1	1	1
1	0	1	1	1	0	0	1	1	1	0	0	1	1	1	0	0	0	0	0	0	1	1
1	0	1	1	0	0	0	1	1	0	0	0	1	1	0	0	0	0	0	0	0	1	1
1	0	0	0	0	0	1	1	0	0	0	1	1	1	0	0	0	1	1	0	0	0	0
1	0	0	1	1	0	1	1	1	0	0	1	1	1	0	0	1	0	0	0	1	1	1
1	0	0	0	0	0	0	0	0	0	0	0	0	0	0	0	0	0	0	0	0	0	1
1	0	0	0	0	0	0	0	0	0	0	0	0	0	0	0	0	0	0	0	0	1	0
1	0	0	1	0	0	1	0	1	0	0	0	0	1	0	0	0	0	0	0	0	0	1
1	0	0	0	0	0	0	0	0	0	0	1	0	0	0	0	1	0	0	0	0	0	1
1	0	0	1	0	1	0	0	1	1	1	0	0	1	1	0	0	1	1	0	0	1	1
1	1	0	0	0	1	1	0	0	0	1	1	0	0	0	0	0	0	0	0	0	0	0
1	1	0	1	1	1	0	0	1	1	0	0	0	0	1	1	1	0	0	0	1	1	0
1	0	0	1	0	0	0	0	1	0	0	0	0	1	0	0	0	0	0	0	0	0	1
1	0	0	0	0	0	0	0	1	0	0	0	0	1	0	0	0	0	0	0	0	0	1
1	0	1	1	0	0	0	1	1	0	0	0	1	1	0	0	1	1	1	0	0	1	1
1	0	0	0	0	0	1	0	0	0	0	1	0	0	0	0	0	0	0	0	1	0	1
1	1	0	0	0	0	0	0	1	0	0	0	0	1	1	0	0	0	0	0	0	0	1
1	1	0	1	0	1	1	0	1	1	0	1	1	1	1	1	1	0	0	1	0	1	1
1	0	0	0	0	0	0	0	1	0	0	0	0	1	0	0	0	0	0	0	0	1	1
1	0	0	0	0	0	0	0	0	0	0	0	0	0	0	0	0	0	0	0	0	0	1
1	0	1	1	0	0	0	0	1	0	0	0	1	1	0	0	0	0	0	0	1	0	0
1	0	1	1	0	0	0	1	0	0	0	0	1	1	0	0	0	1	0	0	0	0	1
1	1	1	1	1	1	1	0	0	1	0	1	0	1	0	1	1	0	0	1	1	0	1
1	0	1	0	0	0	1	1	0	0	0	1	1	0	0	0	0	1	1	0	0	0	0
1	0	1	0	0	1	1	0	0	0	1	1	0	1	0	0	0	0	0	0	0	1	1
1	1	0	1	1	1	0	0	1	1	0	0	0	1	1	1	1	0	0	0	1	1	1
1	0	0	0	0	0	0	0	0	0	0	0	0	0	0	0	0	0	0	0	1	0	0
1	1	1	1	0	1	1	1	0	0	1	1	1	1	0	0	0	0	1	1	1	1	0
1	0	0	0	0	0	0	0	1	0	0	0	0	1	1	0	1	0	0	0	1	1	1
1	1	0	0	0	1	0	0	0	0	1	0	0	0	0	0	1	0	0	1	1	0	0
1	1	1	0	1	1	1	0	0	1	0	0	1	0	1	0	1	0	0	1	1	0	0
1	1	1	1	0	1	0	1	1	0	1	0	1	1	0	0	0	0	1	1	0	1	1
1	1	1	0	0	1	1	1	1	0	0	0	1	1	0	0	1	1	0	0	1	1	1
1	0	1	1	0	0	1	1	1	0	0	0	1	1	0	0	0	0	0	0	0	1	1
1	1	0	1	1	1	0	0	1	1	1	0	0	1	1	1	1	0	1	1	1	1	1
1	0	0	1	0	1	0	0	0	0	1	0	0	1	0	0	0	0	0	0	0	1	1
1	0	0	0	1	0	0	1	1	1	0	0	1	1	1	0	0	1	0	0	0	0	0
1	0	0	1	0	0	0	1	1	0	0	0	1	1	0	0	0	0	1	1	0	1	1
1	0	1	1	0	0	0	1	1	0	0	0	1	1	0	0	1	1	1	0	1	1	1
1	1	0	1	1	1	0	0	1	1	1	0	0	1	1	0	0	0	0	0	0	1	0
1	0	1	1	1	1	1	1	1	1	1	1	0	1	1	1	0	0	0	1	0	1	1
1	0	0	0	0	0	0	0	1	0	0	0	1	1	0	0	0	0	0	0	1	1	1
1	1	0	0	0	1	0	0	1	0	0	0	0	1	1	1	1	1	0	0	1	1	1
1	0	1	1	1	0	1	0	0	1	0	1	1	1	1	0	1	1	1	0	0	1	1
1	0	0	1	0	0	0	0	1	0	0	0	0	1	0	0	0	0	0	0	0	1	1
1	1	1	1	1	1	1	0	1	1	1	1	1	1	1	1	1	0	1	1	1	1	1
1	1	1	1	1	1	1	0	0	1	1	0	1	0	1	1	1	0	0	1	1	0	0
1	1	1	1	1	1	0	1	1	1	1	1	1	1	1	1	1	1	0	1	1	1	1
1	1	1	1	1	1	0	1	1	1	1	0	1	1	1	1	0	0	0	0	1	0	0
1	0	1	0	0	1	1	1	0	0	0	1	1	0	0	0	1	1	0	1	1	0	1
1	1	0	1	0	1	0	0	1	0	0	0	0	1	1	0	1	0	0	0	1	1	1
1	0	0	0	0	0	0	0	1	0	0	1	0	1	0	0	0	0	0	0	0	1	0
1	0	0	0	1	0	0	0	0	1	0	0	0	1	1	1	1	0	0	1	1	0	0
1	1	0	1	1	0	0	0	1	1	0	0	0	1	1	1	1	0	0	1	1	1	1
1	0	0	1	0	0	0	0	1	0	0	0	0	1	0	0	0	0	0	0	0	0	0
1	0	0	1	0	0	1	0	1	1	0	1	0	1	1	1	0	1	0	0	0	0	0
1	1	0	0	0	1	1	0	0	0	1	0	0	0	0	0	0	1	1	1	0	0	1
1	0	0	0	1	0	0	1	1	1	0	1	1	1	1	0	0	0	0	0	1	0	0
1	0	0	0	1	0	0	0	0	1	0	0	0	0	0	1	0	0	0	0	1	0	1
1	1	1	1	0	1	0	1	0	0	1	1	1	1	0	0	0	0	0	0	1	1	1
1	0	0	1	1	0	0	1	1	1	0	0	1	1	0	0	0	0	1	0	0	1	1
1	1	0	1	0	1	1	1	1	0	1	1	1	1	0	0	1	0	1	0	1	1	1
1	1	1	0	0	1	1	1	1	0	1	1	1	1	0	0	0	0	0	1	0	0	0
1	0	0	1	1	0	0	0	1	1	0	0	0	1	1	1	0	0	0	0	0	1	1
1	1	0	0	1	0	0	0	0	0	1	1	0	0	1	0	0	1	1	1	1	1	0
1	0	0	0	0	0	0	0	1	0	0	0	0	0	0	0	1	0	0	0	1	0	0
1	0	0	1	0	0	0	0	0	0	0	0	0	0	0	0	0	0	0	0	1	0	0
1	1	0	0	0	0	0	0	1	0	1	0	0	1	0	0	0	0	0	0	0	0	1
1	1	0	0	0	1	1	0	0	0	1	1	0	0	0	0	0	0	0	1	0	0	0
1	1	0	0	0	1	0	0	0	0	1	0	0	0	1	0	0	0	0	0	0	0	0
1	1	0	0	1	1	0	0	1	1	1	0	0	0	0	0	0	0	0	1	0	0	0
1	0	0	0	0	0	0	0	0	0	0	0	0	0	0	0	0	0	0	0	0	0	0
1	1	0	0	0	1	0	0	0	1	1	0	0	0	1	0	0	0	0	0	0	0	0
1	0	0	0	0	0	0	0	0	0	0	0	0	0	0	0	0	0	0	0	0	0	1
1	1	0	0	0	1	0	0	0	0	0	0	0	0	1	0	1	0	0	0	0	0	0
1	0	0	0	1	0	0	0	0	1	0	0	0	0	0	0	0	1	0	0	0	0	0
1	0	0	0	0	0	0	0	0	0	0	0	0	0	0	0	0	0	0	0	0	0	0
1	0	0	1	0	1	0	0	1	1	1	0	0	1	0	0	0	0	0	0	0	0	0
1	0	0	0	0	0	0	0	0	1	0	0	0	0	1	0	0	0	0	0	0	0	1
1	1	1	0	0	1	1	1	0	0	1	1	0	0	0	0	0	0	0	1	0	0	0
1	1	0	0	0	1	0	0	0	0	1	0	0	0	0	0	0	0	0	1	0	0	0
1	1	1	0	0	1	0	1	0	0	1	0	1	0	0	0	0	0	0	0	0	1	1
1	0	0	0	0	0	0	0	0	0	0	0	0	0	0	0	0	0	0	0	0	0	0
1	1	0	0	0	1	0	0	0	0	1	0	0	0	0	0	0	0	0	0	0	0	0
1	1	0	0	0	1	0	1	0	0	1	0	1	0	0	0	0	0	0	1	0	0	0
1	1	0	1	1	1	0	0	1	1	1	0	0	1	1	1	1	0	0	1	1	1	1
1	0	0	1	0	0	0	0	1	0	0	0	0	1	0	0	0	0	0	0	0	1	1
1	1	0	0	0	1	0	0	0	0	1	0	0	0	0	0	0	0	0	0	0	0	0
1	0	0	0	1	0	0	1	0	1	0	0	0	0	1	0	0	0	0	0	0	1	0
1	0	0	1	1	0	1	0	0	0	0	1	0	0	1	0	0	0	1	1	1	0	0
1	1	0	1	0	0	0	0	0	0	1	0	0	1	0	0	0	0	0	0	0	0	0
1	1	1	1	0	1	1	1	1	0	1	1	1	0	0	0	0	0	0	0	1	0	0
1	0	0	0	0	0	0	0	0	0	0	0	0	1	0	0	0	0	0	0	0	0	0
1	1	0	0	1	0	0	0	0	0	0	0	0	0	0	0	1	0	0	0	0	0	1
1	0	0	1	1	0	0	1	1	1	0	0	1	0	0	1	1	0	0	0	0	1	0
1	0	0	0	0	0	0	0	1	0	0	0	0	0	0	0	0	0	0	0	0	0	1
1	1	0	0	0	1	1	0	0	1	1	1	0	0	1	0	0	0	0	0	0	0	0
1	1	1	1	0	0	0	0	0	0	0	0	1	1	0	0	1	1	1	0	0	1	1
1	1	0	1	0	1	0	0	1	0	1	0	0	1	0	0	0	1	0	1	1	1	0
1	1	1	0	1	1	0	0	1	1	1	0	1	0	0	1	1	0	0	0	1	1	0
1	0	0	1	1	0	0	0	1	0	0	0	0	1	1	0	1	0	0	0	1	1	1
1	0	0	1	0	0	0	0	1	0	0	0	1	1	0	0	0	0	0	0	0	1	0
1	0	1	1	1	0	1	1	1	1	0	1	0	1	1	1	1	0	0	0	1	1	1
1	0	1	1	0	0	1	0	1	0	0	1	1	1	0	0	1	0	0	1	1	0	1
1	1	1	1	1	1	1	1	1	1	1	1	1	1	0	1	1	0	0	1	1	1	1
1	1	0	1	0	1	0	1	0	1	1	0	0	1	1	1	1	0	0	1	1	0	1
1	1	0	0	1	1	0	0	0	1	1	0	0	0	1	1	1	0	0	1	1	0	1
1	0	0	1	0	0	0	0	0	0	0	0	0	1	0	0	0	0	0	0	0	0	1
1	1	1	1	0	0	1	1	0	1	0	0	1	0	1	0	1	0	0	0	1	1	1
1	0	0	1	0	0	0	0	1	0	0	1	0	1	0	0	1	0	0	0	1	1	1
1	1	1	1	1	1	1	1	0	1	1	0	0	1	0	1	1	0	0	1	1	1	1
1	1	0	0	0	1	0	0	1	1	1	0	0	1	1	0	1	0	0	1	1	0	0
1	0	0	1	0	0	0	0	1	0	0	0	0	1	0	0	0	0	0	0	0	1	1
1	0	0	0	1	0	0	0	0	1	0	0	0	0	0	0	0	0	0	0	0	0	0
1	1	1	1	0	1	0	1	1	0	1	0	1	1	0	0	0	0	0	0	0	1	0
1	1	1	1	0	0	1	1	1	0	1	1	1	1	0	0	0	1	1	1	1	0	0
1	0	0	1	0	0	0	0	1	0	0	0	0	1	0	0	1	0	0	1	0	1	1
1	0	0	0	0	0	0	1	0	0	0	0	1	0	0	0	0	0	0	0	0	1	1
1	0	0	0	1	0	0	0	1	1	0	0	0	1	1	0	0	0	0	0	0	1	0
1	1	1	0	0	1	1	0	0	1	1	1	0	0	0	0	0	0	0	1	0	0	0
1	1	1	1	1	1	1	1	1	1	1	0	1	1	1	1	1	1	1	1	1	1	1
1	1	1	1	1	1	1	1	1	0	1	1	1	1	0	1	1	1	1	1	1	1	1
1	0	1	0	0	0	0	0	0	0	0	0	0	1	1	0	0	1	0	0	1	0	0
1	1	0	1	1	1	1	1	1	0	0	1	1	1	1	1	0	1	0	0	0	1	1
1	0	0	0	0	1	1	1	1	1	1	1	1	1	1	1	0	0	0	0	0	1	0
1	0	0	1	1	0	0	0	1	1	1	0	1	1	1	1	0	0	0	0	0	1	1
1	1	0	0	0	0	0	0	0	0	0	0	0	1	1	0	1	0	0	0	0	0	0
1	0	0	1	0	1	0	0	1	0	1	0	0	1	0	1	0	0	1	0	0	1	0
1	0	0	0	0	0	0	1	0	0	0	0	1	1	0	0	0	1	1	0	0	1	1
1	0	1	1	0	0	0	0	0	0	0	0	1	1	0	0	0	0	0	0	0	0	1
1	0	0	0	0	0	0	0	0	0	0	0	0	0	0	0	0	0	0	0	0	0	0
1	1	1	1	0	1	1	0	0	0	1	1	0	0	0	0	1	0	0	0	1	0	0
1	1	0	1	1	1	0	0	1	1	1	0	0	1	1	0	1	0	1	1	1	0	0
1	1	0	0	0	1	0	0	0	1	1	0	0	0	1	0	0	0	0	0	1	1	0
0	0	0	0	0	0	0	0	0	0	0	0	0	0	0	0	0	0	0	0	0	0	0
0	0	0	1	1	0	0	0	1	1	0	0	0	1	1	0	0	0	0	0	0	1	0
0	0	0	0	0	0	0	0	0	0	0	0	0	0	0	0	0	0	0	0	0	0	0
0	0	0	0	0	0	0	0	0	1	0	0	0	0	1	0	0	0	0	1	0	0	1
0	0	0	0	0	0	0	0	0	1	0	0	0	0	1	0	0	0	0	0	0	0	0
0	0	0	0	0	0	0	0	0	0	0	0	0	0	0	0	0	0	0	0	0	0	0
0	0	0	0	0	0	0	0	0	0	0	0	0	0	0	0	0	0	0	0	0	0	0
0	0	0	0	0	1	0	0	0	0	1	0	0	0	0	0	0	0	0	1	0	0	0
0	0	0	1	1	0	0	0	1	1	0	0	0	0	0	0	0	0	0	0	1	0	0
0	0	0	0	0	0	0	0	0	0	0	0	0	0	0	0	0	0	0	0	0	0	0
0	0	0	0	0	0	0	0	0	0	0	0	0	0	0	0	0	0	0	0	0	0	0
0	1	1	0	0	0	1	0	0	0	1	1	1	0	0	0	1	0	0	0	0	0	0
0	1	0	1	0	1	0	0	1	0	0	0	0	1	0	1	1	0	0	0	0	0	0
0	1	0	1	0	1	0	0	1	1	0	0	0	0	1	0	1	0	0	0	0	0	0
0	0	0	0	0	0	0	0	0	0	0	0	0	0	0	0	0	0	0	0	0	0	0
