# Supplementary material for: Novel chaotic oppositional fruit fly optimization algorithm for feature selection applied on COVID 19 patients’ health prediction
Source: PLoS One. 2022 Oct 10;17(10):e0275727. doi: 10.1371/journal.pone.0275727 (PMC9550095; doi:10.1371/journal.pone.0275727)
Supplement: S1 Dataset — (ZIP) [file pone.0275727.s001.zip › Dataset/zoo.data]

aardvark	1	0	0	1	0	0	1	1	1	1	0	0	4	0	0	1	1
antelope	1	0	0	1	0	0	0	1	1	1	0	0	4	1	0	1	1
bass	0	0	1	0	0	1	1	1	1	0	0	1	0	1	0	0	4
bear	1	0	0	1	0	0	1	1	1	1	0	0	4	0	0	1	1
boar	1	0	0	1	0	0	1	1	1	1	0	0	4	1	0	1	1
buffalo	1	0	0	1	0	0	0	1	1	1	0	0	4	1	0	1	1
calf	1	0	0	1	0	0	0	1	1	1	0	0	4	1	1	1	1
carp	0	0	1	0	0	1	0	1	1	0	0	1	0	1	1	0	4
catfish	0	0	1	0	0	1	1	1	1	0	0	1	0	1	0	0	4
cavy	1	0	0	1	0	0	0	1	1	1	0	0	4	0	1	0	1
cheetah	1	0	0	1	0	0	1	1	1	1	0	0	4	1	0	1	1
chicken	0	1	1	0	1	0	0	0	1	1	0	0	2	1	1	0	2
chub	0	0	1	0	0	1	1	1	1	0	0	1	0	1	0	0	4
clam	0	0	1	0	0	0	1	0	0	0	0	0	0	0	0	0	7
crab	0	0	1	0	0	1	1	0	0	0	0	0	4	0	0	0	7
crayfish	0	0	1	0	0	1	1	0	0	0	0	0	6	0	0	0	7
crow	0	1	1	0	1	0	1	0	1	1	0	0	2	1	0	0	2
deer	1	0	0	1	0	0	0	1	1	1	0	0	4	1	0	1	1
dogfish	0	0	1	0	0	1	1	1	1	0	0	1	0	1	0	1	4
dolphin	0	0	0	1	0	1	1	1	1	1	0	1	0	1	0	1	1
dove	0	1	1	0	1	0	0	0	1	1	0	0	2	1	1	0	2
duck	0	1	1	0	1	1	0	0	1	1	0	0	2	1	0	0	2
elephant	1	0	0	1	0	0	0	1	1	1	0	0	4	1	0	1	1
flamingo	0	1	1	0	1	0	0	0	1	1	0	0	2	1	0	1	2
flea	0	0	1	0	0	0	0	0	0	1	0	0	6	0	0	0	6
frog	0	0	1	0	0	1	1	1	1	1	0	0	4	0	0	0	5
frog	0	0	1	0	0	1	1	1	1	1	1	0	4	0	0	0	5
fruitbat	1	0	0	1	1	0	0	1	1	1	0	0	2	1	0	0	1
giraffe	1	0	0	1	0	0	0	1	1	1	0	0	4	1	0	1	1
girl	1	0	0	1	0	0	1	1	1	1	0	0	2	0	1	1	1
gnat	0	0	1	0	1	0	0	0	0	1	0	0	6	0	0	0	6
goat	1	0	0	1	0	0	0	1	1	1	0	0	4	1	1	1	1
gorilla	1	0	0	1	0	0	0	1	1	1	0	0	2	0	0	1	1
gull	0	1	1	0	1	1	1	0	1	1	0	0	2	1	0	0	2
haddock	0	0	1	0	0	1	0	1	1	0	0	1	0	1	0	0	4
hamster	1	0	0	1	0	0	0	1	1	1	0	0	4	1	1	0	1
hare	1	0	0	1	0	0	0	1	1	1	0	0	4	1	0	0	1
hawk	0	1	1	0	1	0	1	0	1	1	0	0	2	1	0	0	2
herring	0	0	1	0	0	1	1	1	1	0	0	1	0	1	0	0	4
honeybee	1	0	1	0	1	0	0	0	0	1	1	0	6	0	1	0	6
housefly	1	0	1	0	1	0	0	0	0	1	0	0	6	0	0	0	6
kiwi	0	1	1	0	0	0	1	0	1	1	0	0	2	1	0	0	2
ladybird	0	0	1	0	1	0	1	0	0	1	0	0	6	0	0	0	6
lark	0	1	1	0	1	0	0	0	1	1	0	0	2	1	0	0	2
leopard	1	0	0	1	0	0	1	1	1	1	0	0	4	1	0	1	1
lion	1	0	0	1	0	0	1	1	1	1	0	0	4	1	0	1	1
lobster	0	0	1	0	0	1	1	0	0	0	0	0	6	0	0	0	7
lynx	1	0	0	1	0	0	1	1	1	1	0	0	4	1	0	1	1
mink	1	0	0	1	0	1	1	1	1	1	0	0	4	1	0	1	1
mole	1	0	0	1	0	0	1	1	1	1	0	0	4	1	0	0	1
mongoose	1	0	0	1	0	0	1	1	1	1	0	0	4	1	0	1	1
moth	1	0	1	0	1	0	0	0	0	1	0	0	6	0	0	0	6
newt	0	0	1	0	0	1	1	1	1	1	0	0	4	1	0	0	5
octopus	0	0	1	0	0	1	1	0	0	0	0	0	8	0	0	1	7
opossum	1	0	0	1	0	0	1	1	1	1	0	0	4	1	0	0	1
oryx	1	0	0	1	0	0	0	1	1	1	0	0	4	1	0	1	1
ostrich	0	1	1	0	0	0	0	0	1	1	0	0	2	1	0	1	2
parakeet	0	1	1	0	1	0	0	0	1	1	0	0	2	1	1	0	2
penguin	0	1	1	0	0	1	1	0	1	1	0	0	2	1	0	1	2
pheasant	0	1	1	0	1	0	0	0	1	1	0	0	2	1	0	0	2
pike	0	0	1	0	0	1	1	1	1	0	0	1	0	1	0	1	4
piranha	0	0	1	0	0	1	1	1	1	0	0	1	0	1	0	0	4
pitviper	0	0	1	0	0	0	1	1	1	1	1	0	0	1	0	0	3
platypus	1	0	1	1	0	1	1	0	1	1	0	0	4	1	0	1	1
polecat	1	0	0	1	0	0	1	1	1	1	0	0	4	1	0	1	1
pony	1	0	0	1	0	0	0	1	1	1	0	0	4	1	1	1	1
porpoise	0	0	0	1	0	1	1	1	1	1	0	1	0	1	0	1	1
puma	1	0	0	1	0	0	1	1	1	1	0	0	4	1	0	1	1
pussycat	1	0	0	1	0	0	1	1	1	1	0	0	4	1	1	1	1
raccoon	1	0	0	1	0	0	1	1	1	1	0	0	4	1	0	1	1
reindeer	1	0	0	1	0	0	0	1	1	1	0	0	4	1	1	1	1
rhea	0	1	1	0	0	0	1	0	1	1	0	0	2	1	0	1	2
scorpion	0	0	0	0	0	0	1	0	0	1	1	0	8	1	0	0	7
seahorse	0	0	1	0	0	1	0	1	1	0	0	1	0	1	0	0	4
seal	1	0	0	1	0	1	1	1	1	1	0	1	0	0	0	1	1
sealion	1	0	0	1	0	1	1	1	1	1	0	1	2	1	0	1	1
seasnake	0	0	0	0	0	1	1	1	1	0	1	0	0	1	0	0	3
seawasp	0	0	1	0	0	1	1	0	0	0	1	0	0	0	0	0	7
skimmer	0	1	1	0	1	1	1	0	1	1	0	0	2	1	0	0	2
skua	0	1	1	0	1	1	1	0	1	1	0	0	2	1	0	0	2
slowworm	0	0	1	0	0	0	1	1	1	1	0	0	0	1	0	0	3
slug	0	0	1	0	0	0	0	0	0	1	0	0	0	0	0	0	7
sole	0	0	1	0	0	1	0	1	1	0	0	1	0	1	0	0	4
sparrow	0	1	1	0	1	0	0	0	1	1	0	0	2	1	0	0	2
squirrel	1	0	0	1	0	0	0	1	1	1	0	0	2	1	0	0	1
starfish	0	0	1	0	0	1	1	0	0	0	0	0	5	0	0	0	7
stingray	0	0	1	0	0	1	1	1	1	0	1	1	0	1	0	1	4
swan	0	1	1	0	1	1	0	0	1	1	0	0	2	1	0	1	2
termite	0	0	1	0	0	0	0	0	0	1	0	0	6	0	0	0	6
toad	0	0	1	0	0	1	0	1	1	1	0	0	4	0	0	0	5
tortoise	0	0	1	0	0	0	0	0	1	1	0	0	4	1	0	1	3
tuatara	0	0	1	0	0	0	1	1	1	1	0	0	4	1	0	0	3
tuna	0	0	1	0	0	1	1	1	1	0	0	1	0	1	0	1	4
vampire	1	0	0	1	1	0	0	1	1	1	0	0	2	1	0	0	1
vole	1	0	0	1	0	0	0	1	1	1	0	0	4	1	0	0	1
vulture	0	1	1	0	1	0	1	0	1	1	0	0	2	1	0	1	2
wallaby	1	0	0	1	0	0	0	1	1	1	0	0	2	1	0	1	1
wasp	1	0	1	0	1	0	0	0	0	1	1	0	6	0	0	0	6
wolf	1	0	0	1	0	0	1	1	1	1	0	0	4	1	0	1	1
worm	0	0	1	0	0	0	0	0	0	1	0	0	0	0	0	0	7
wren	0	1	1	0	1	0	0	0	1	1	0	0	2	1	0	0	2
